# Supplementary material for: An Integrated Mathematical Model of Thrombin-, Histamine-and VEGF-Mediated Signalling in Endothelial Permeability
Source: BMC Syst Biol. 2011 Jul 15;5:112. doi: 10.1186/1752-0509-5-112 (PMC3149001; doi:10.1186/1752-0509-5-112)
Supplement: Additional file 4 — SBML file for the model. A Systems Biology Markup Language (SBML) version of our model was provided in Additional File 5. [file 1752-0509-5-112-S4.XML]

<?xml version="1.0" encoding="UTF-8"?>
<sbml xmlns="http://www.sbml.org/sbml/level2" level="2" version="1">
  <annotation>
Created by The MathWorks, Inc. SimBiology tool, Version 2.3
</annotation>
  <model id="mwde06ffb3_069c_4a7a_a4a0_db8bd991ae4a" name="untitled">
    <listOfCompartments>
      <compartment id="mwd1bd7560_80a2_492f_9a75_e4cea96595ed" name="Default" size="1"/>
      <compartment id="mw25dff307_392c_4fe4_a349_96f2979cc55a" name="cytosoler_2_plus__endsuper_ ext leak" size="1"/>
      <compartment id="mw45b5225c_27b8_45d1_98e4_337a5777040e" name="Defaulter_2_plus__endsuper_ ext leak" size="1"/>
      <compartment id="mwb33ea2ad_1576_4c5a_84aa_b5c907dc2086" name="Default leak" size="1"/>
      <compartment id="mwc3232bac_af92_46b5_8a97_af8f514e2272" name="cytosol leak" size="1"/>
      <compartment id="mw1343788e_de92_4d3e_8460_88c398de4038" name="cytosol" size="1" outside="mwd1bd7560_80a2_492f_9a75_e4cea96595ed"/>
      <compartment id="mw7ca5f05f_004b_47d6_b206_bb7a88a59a8d" name="ER" size="0.1" outside="mw1343788e_de92_4d3e_8460_88c398de4038"/>
    </listOfCompartments>
    <listOfSpecies>
      <species id="mwf4b09f48_5623_4211_8c5e_ff4234dc7e3b" name="thrombin" compartment="mwd1bd7560_80a2_492f_9a75_e4cea96595ed" initialAmount="0" boundaryCondition="true"/>
      <species id="mw1fefc469_c7e1_4a7c_9aff_6cb220e8fb1c" name="Ca_super_2_plus__endsuper_ ext" compartment="mwd1bd7560_80a2_492f_9a75_e4cea96595ed" initialAmount="2" boundaryCondition="true" constant="true"/>
      <species id="mwc982f179_5e50_4dc8_a557_aa0226ab164b" name="Hisatamine" compartment="mwd1bd7560_80a2_492f_9a75_e4cea96595ed" initialAmount="0.005"/>
      <species id="mw6d38f3db_fea9_45f9_832a_b8c316853fe4" name="Ca_super_2_plus__endsuper_ ext leak" compartment="mw25dff307_392c_4fe4_a349_96f2979cc55a" initialAmount="0"/>
      <species id="mw61cb6fe5_d748_403b_85b3_7c1c2e78c19a" name="Ca_super_2_plus__endsuper_ int leak" compartment="mw25dff307_392c_4fe4_a349_96f2979cc55a" initialAmount="0"/>
      <species id="mwdb8d18e1_496e_4d3a_b42d_361b318d7513" name="Ca_super_2_plus__endsuper_ ext" compartment="mw45b5225c_27b8_45d1_98e4_337a5777040e" initialAmount="0"/>
      <species id="mwad21cb19_3d17_4fcd_8bba_904c58673549" name="Ca_super_2_plus__endsuper_ ext" compartment="mwb33ea2ad_1576_4c5a_84aa_b5c907dc2086" initialAmount="0"/>
      <species id="mwf1e1297b_29dc_475b_b1a9_bd065ea8a642" name="Ca_super_2_plus__endsuper_ ext1" compartment="mwc3232bac_af92_46b5_8a97_af8f514e2272" initialAmount="0"/>
      <species id="mw61906d9c_b20c_48e9_993a_e9c8ef2dd858" name="thrombin_R" compartment="mw1343788e_de92_4d3e_8460_88c398de4038" initialAmount="0.05"/>
      <species id="mwbb3e7b7c_0699_4ebd_a391_a90be72a5dcd" name="thrombinR active" compartment="mw1343788e_de92_4d3e_8460_88c398de4038" initialAmount="0"/>
      <species id="mw5760a73a_3b36_4b01_a1f7_0f373f61ecfc" name="RGS" compartment="mw1343788e_de92_4d3e_8460_88c398de4038" initialAmount="0.2"/>
      <species id="mw4f165f2b_7372_4249_8621_f6567beb324c" name="Inositol" compartment="mw1343788e_de92_4d3e_8460_88c398de4038" initialAmount="0"/>
      <species id="mw7154048e_3943_4d5f_8716_6744d90647bf" name="degradation" compartment="mw1343788e_de92_4d3e_8460_88c398de4038" initialAmount="0"/>
      <species id="mw4d7f4965_9cfa_4698_aa50_b29462b12ed3" name="RGS-G_sub_q_endsub__alpha_GTP" compartment="mw1343788e_de92_4d3e_8460_88c398de4038" initialAmount="0"/>
      <species id="mwbbaddb85_ecb4_4e2a_bac7_4e278d7e0800" name="GTP" compartment="mw1343788e_de92_4d3e_8460_88c398de4038" initialAmount="50"/>
      <species id="mwe72d48fb_e828_47e4_b732_bb96df232ecb" name="G_sub_q_endsub__alpha_GTP" compartment="mw1343788e_de92_4d3e_8460_88c398de4038" initialAmount="0"/>
      <species id="mw3a076c0e_1da3_4851_9b03_96cea6cc9666" name="GDP" compartment="mw1343788e_de92_4d3e_8460_88c398de4038" initialAmount="5"/>
      <species id="mwe3db81ab_2c66_47e3_a54a_e7a3e3354d09" name="IP3R" compartment="mw1343788e_de92_4d3e_8460_88c398de4038" initialAmount="0.33"/>
      <species id="mw0651a473_8627_4e55_aa7c_0bcae4be7f5d" name="IP3-IP3R" compartment="mw1343788e_de92_4d3e_8460_88c398de4038" initialAmount="0"/>
      <species id="mw75b31ae4_cd94_4d65_800d_e28c23a95611" name="p115RhoGEF" compartment="mw1343788e_de92_4d3e_8460_88c398de4038" initialAmount="0.25"/>
      <species id="mw83c1b3a3_a955_41c8_be40_c6a9a92ca8a2" name="RhoGAP" compartment="mw1343788e_de92_4d3e_8460_88c398de4038" initialAmount="0.15"/>
      <species id="mwd5426c0d_10c4_42a3_aed9_1366c8176936" name="DAG" compartment="mw1343788e_de92_4d3e_8460_88c398de4038" initialAmount="0"/>
      <species id="mwf08aaff9_008e_4115_889f_1a15e987dad7" name="IP3" compartment="mw1343788e_de92_4d3e_8460_88c398de4038" initialAmount="0"/>
      <species id="mw5b1820f2_da11_46ea_a1e3_6884769a5c61" name="Rho-GTP" compartment="mw1343788e_de92_4d3e_8460_88c398de4038" initialAmount="0"/>
      <species id="mw5ea557c9_ff41_4912_8edf_abfd90b79708" name="PIP2" compartment="mw1343788e_de92_4d3e_8460_88c398de4038" initialAmount="10"/>
      <species id="mwac92128f_44f7_4334_8ab5_ffb1177be309" name="PC" compartment="mw1343788e_de92_4d3e_8460_88c398de4038" initialAmount="0"/>
      <species id="mw7239967d_cd74_4072_86bf_cfadcbeae93b" name="Rho-GDP" compartment="mw1343788e_de92_4d3e_8460_88c398de4038" initialAmount="0.1"/>
      <species id="mw2095e214_8066_439b_a4db_6b5bfe82ca35" name="Ca_super_2_plus__endsuper-CaM" compartment="mw1343788e_de92_4d3e_8460_88c398de4038" initialAmount="0"/>
      <species id="mwadbb0c95_5156_4e81_8fef_6a8b97be25b5" name="CaM-2Ca_super_2_plus__endsuper" compartment="mw1343788e_de92_4d3e_8460_88c398de4038" initialAmount="0"/>
      <species id="mw77357cd4_129d_4f99_8c85_1f0869040148" name="CaM-3Ca_super_2_plus__endsuper" compartment="mw1343788e_de92_4d3e_8460_88c398de4038" initialAmount="0"/>
      <species id="mw769fa5a7_6378_4fee_9286_c6c31926a4ae" name="CaM-4Ca_super_2_plus__endsuper" compartment="mw1343788e_de92_4d3e_8460_88c398de4038" initialAmount="0"/>
      <species id="mw39e03377_904e_468e_a402_26de4643ed49" name="MLCK" compartment="mw1343788e_de92_4d3e_8460_88c398de4038" initialAmount="0.69"/>
      <species id="mw551e21ea_6846_4412_b0a5_f8083cdf428f" name="MLCK-Ca_super_2_plus__endsuper-CaM" compartment="mw1343788e_de92_4d3e_8460_88c398de4038" initialAmount="0"/>
      <species id="mw72b1aeda_9960_4dc6_92b1_122ad899a01a" name="MLCK-3Ca_super_2_plus__endsuper-CaM" compartment="mw1343788e_de92_4d3e_8460_88c398de4038" initialAmount="0"/>
      <species id="mwf94b1574_a74f_4e5b_839f_2a4be1941637" name="MLCK-4Ca_super_2_plus__endsuper-CaM" compartment="mw1343788e_de92_4d3e_8460_88c398de4038" initialAmount="0"/>
      <species id="mw1555bc80_6d86_48ad_8eb0_172800f56637" name="PKC" compartment="mw1343788e_de92_4d3e_8460_88c398de4038" initialAmount="0.2"/>
      <species id="mw8d9ed98e_95d0_4bc1_9e22_6b0b4620358c" name="PKC active_3" compartment="mw1343788e_de92_4d3e_8460_88c398de4038" initialAmount="0"/>
      <species id="mw672f8c4b_ba24_4e83_8c30_0ef37451b3c1" name="PKC active_3-CPI-17" compartment="mw1343788e_de92_4d3e_8460_88c398de4038" initialAmount="0"/>
      <species id="mwb316534d_825b_48ba_86f8_6431937b33c5" name="CPI-17-MYPT1_PPase" compartment="mw1343788e_de92_4d3e_8460_88c398de4038" initialAmount="0"/>
      <species id="mw6642a1c8_2ff4_47a1_ad0a_e3f7a25f1b19" name="pCPI-17-MYPT1_PPasep" compartment="mw1343788e_de92_4d3e_8460_88c398de4038" initialAmount="0"/>
      <species id="mw98b99e7c_5614_46ad_92d5_52dbcadc37dc" name="CPI-17" compartment="mw1343788e_de92_4d3e_8460_88c398de4038" initialAmount="0.08"/>
      <species id="mw38054e0d_9357_41c5_a742_a4b5ba22c07b" name="MLC" compartment="mw1343788e_de92_4d3e_8460_88c398de4038" initialAmount="4.2"/>
      <species id="mw76e63871_d8fb_4743_9dfa_b2fc013ea2aa" name="pMLC" compartment="mw1343788e_de92_4d3e_8460_88c398de4038" initialAmount="0.6"/>
      <species id="mw8aa332da_1104_47a7_b508_5817393c119f" name="pCPI-17" compartment="mw1343788e_de92_4d3e_8460_88c398de4038" initialAmount="0"/>
      <species id="mwbd08dba3_3e97_45fd_a24c_fea40722b5af" name="Ca_super_2_plus__endsuper" compartment="mw1343788e_de92_4d3e_8460_88c398de4038" initialAmount="0.0833"/>
      <species id="mw47c1eef8_d6b3_4d76_8691_22ea17b4e5d2" name="CaM" compartment="mw1343788e_de92_4d3e_8460_88c398de4038" initialAmount="20"/>
      <species id="mw0bb2648c_1b42_4d61_8ed7_ef97b160ebb0" name="G_beta__gamma_2" compartment="mw1343788e_de92_4d3e_8460_88c398de4038" initialAmount="0"/>
      <species id="mw02fc677c_a8f8_4513_afdd_e29a482b880c" name="PLC_beta" compartment="mw1343788e_de92_4d3e_8460_88c398de4038" initialAmount="0.57"/>
      <species id="mw8a4eee20_e72f_4f7e_be6e_c2bb440f6d36" name="Ca_super_2_plus__endsuper_ trunsp" compartment="mw1343788e_de92_4d3e_8460_88c398de4038" initialAmount="20"/>
      <species id="mwebcb6a68_fe2a_4602_878b_725c40b7d440" name="Ca_super_2_plus__endsuper_ pump" compartment="mw1343788e_de92_4d3e_8460_88c398de4038" initialAmount="0.08"/>
      <species id="mwc91fb014_bfc7_4046_8848_e0769cc4a4b8" name="G_sub_12_endsub__alpha_GDP" compartment="mw1343788e_de92_4d3e_8460_88c398de4038" initialAmount="0"/>
      <species id="mw986a66ba_9ed6_4921_8e76_76829000a348" name="G_sub_12_endsub__alpha_GTP" compartment="mw1343788e_de92_4d3e_8460_88c398de4038" initialAmount="0"/>
      <species id="mw9175809a_58d1_4b23_a090_07d2b41ed53a" name="G_sub_q_endsub__alpha_GDP" compartment="mw1343788e_de92_4d3e_8460_88c398de4038" initialAmount="0"/>
      <species id="mw148aa78d_814d_4e11_8feb_21558becc69f" name="PLC_beta_G_sub_q_endsub__alpha_GTP" compartment="mw1343788e_de92_4d3e_8460_88c398de4038" initialAmount="0"/>
      <species id="mwf9679184_bfe4_4b18_b3d6_47b9def5733f" name="Ca_super_2_plus__endsuper_ trunsp-2Ca_super_2_plus__endsuper" compartment="mw1343788e_de92_4d3e_8460_88c398de4038" initialAmount="0"/>
      <species id="mw677747e4_e0b8_478a_bb89_efa1236147a6" name="Ca_super_2_plus__endsuper_  pump-Ca_super_2_plus__endsuper" compartment="mw1343788e_de92_4d3e_8460_88c398de4038" initialAmount="0"/>
      <species id="mwed6c6262_13ea_47a6_82b1_94836e98b8e6" name="ppMLC" compartment="mw1343788e_de92_4d3e_8460_88c398de4038" initialAmount="0.8"/>
      <species id="mwe271f5d9_0dd3_4933_98a3_065c43643b1d" name="MYPT1_PPase-pMLC" compartment="mw1343788e_de92_4d3e_8460_88c398de4038" initialAmount="0"/>
      <species id="mwb01daf0b_f396_4fdc_8f68_bfee9eb89a27" name="MYPT1_PPase-ppMLC" compartment="mw1343788e_de92_4d3e_8460_88c398de4038" initialAmount="0"/>
      <species id="mw5e226cda_3776_4be7_9260_60fb73b2ecef" name="MLCK-MLC" compartment="mw1343788e_de92_4d3e_8460_88c398de4038" initialAmount="0"/>
      <species id="mw01e26b15_e1dd_4344_bf57_bfb391841d3e" name="MLCK-pMLC" compartment="mw1343788e_de92_4d3e_8460_88c398de4038" initialAmount="0"/>
      <species id="mwb9f69c39_980f_47d2_a387_d6378e190d15" name="MLCK-4Ca_super_2_plus__endsuper-CaM-MLC" compartment="mw1343788e_de92_4d3e_8460_88c398de4038" initialAmount="0"/>
      <species id="mw6ab0390a_2151_4eae_b9ad_f524fcc7cfd2" name="MLCK-3Ca_super_2_plus__endsuper-CaM-MLC" compartment="mw1343788e_de92_4d3e_8460_88c398de4038" initialAmount="0"/>
      <species id="mwe8070369_b742_4225_9f3c_081b25b2d97f" name="MLCK-4Ca_super_2_plus__endsuper-CaM-pMLC" compartment="mw1343788e_de92_4d3e_8460_88c398de4038" initialAmount="0"/>
      <species id="mw2a5ff2a2_485c_4c4c_a21e_90a8feb9c656" name="MLCK-3Ca_super_2_plus__endsuper-CaM-pMLC" compartment="mw1343788e_de92_4d3e_8460_88c398de4038" initialAmount="0"/>
      <species id="mwd153bbd6_e8e3_460c_91d0_970c4de6ffe8" name="MLCK-2Ca_super_2_plus__endsuper-CaM-MLC" compartment="mw1343788e_de92_4d3e_8460_88c398de4038" initialAmount="0"/>
      <species id="mw8e8fa77f_8021_4e40_9186_f7ab73edd2d8" name="MLCK-2Ca_super_2_plus__endsuper-CaM-pMLC" compartment="mw1343788e_de92_4d3e_8460_88c398de4038" initialAmount="0"/>
      <species id="mw13f34eca_40d7_465c_828f_db7c7b01d53e" name="MLCK-Ca_super_2_plus__endsuper-CaM-MLC" compartment="mw1343788e_de92_4d3e_8460_88c398de4038" initialAmount="0"/>
      <species id="mwe9a7eb97_1e0a_442a_87cf_3e9b31185def" name="MLCK-Ca_super_2_plus__endsuper-CaM-pMLC" compartment="mw1343788e_de92_4d3e_8460_88c398de4038" initialAmount="0"/>
      <species id="mw5e5d14ca_6f7e_490b_8468_b303e5b9a139" name="PLC_beta_G_sub_q_endsub__alpha_GTP-Ca_super_2_plus__endsuper" compartment="mw1343788e_de92_4d3e_8460_88c398de4038" initialAmount="0"/>
      <species id="mw13dad740_f0bf_46bf_aa7e_368dc9dae950" name="PKC-Ca_super_2_plus__endsuper-DAG" compartment="mw1343788e_de92_4d3e_8460_88c398de4038" initialAmount="0"/>
      <species id="mwe70fdc9b_2071_43bd_822d_e1fa01575095" name="PKC-Ca_super_2_plus__endsupe" compartment="mw1343788e_de92_4d3e_8460_88c398de4038" initialAmount="0"/>
      <species id="mw910ba48e_7876_43a4_904b_c445f42a3caa" name="PLC_beta_Ca_super_2_plus__endsuper" compartment="mw1343788e_de92_4d3e_8460_88c398de4038" initialAmount="0"/>
      <species id="mw2bee74f4_453d_4f37_90ed_a1ca351e9cdb" name="MYPT1_PPase" compartment="mw1343788e_de92_4d3e_8460_88c398de4038" initialAmount="0.4"/>
      <species id="mw76488c54_5c59_4d5c_8127_0eaf71dadedb" name="pMYPT1_PPase" compartment="mw1343788e_de92_4d3e_8460_88c398de4038" initialAmount="0.01"/>
      <species id="mw824f8a42_437e_4b44_8c59_47c3f8a558b0" name="G_sub_12_endsub__alpha__beta__gamma_1_GDP" compartment="mw1343788e_de92_4d3e_8460_88c398de4038" initialAmount="0.4"/>
      <species id="mw9debb423_7bdc_40bb_9a15_ce74623a9240" name="G_sub_12_endsub__alpha__beta__gamma_1_GDP-thrombinR active" compartment="mw1343788e_de92_4d3e_8460_88c398de4038" initialAmount="0"/>
      <species id="mw2118fde1_d8b2_48c8_8ff0_e9c04be0e5ff" name="G_beta__gamma_1" compartment="mw1343788e_de92_4d3e_8460_88c398de4038" initialAmount="0"/>
      <species id="mw16074cc1_cab0_4abb_8f7c_9111a3b17bff" name="G_sub_q_endsub__alpha__beta__gamma_2_GDP" compartment="mw1343788e_de92_4d3e_8460_88c398de4038" initialAmount="0.5"/>
      <species id="mwe5b5150f_d978_4b22_a1a8_e8bd7df70553" name="G_sub_q_endsub__alpha__beta__gamma_2_GDP-thrombinR active" compartment="mw1343788e_de92_4d3e_8460_88c398de4038" initialAmount="0"/>
      <species id="mw1785aefe_5d31_4082_bff0_d387fb46aee9" name="p115RhoGEF-G_sub_12_endsub__alpha_GTP" compartment="mw1343788e_de92_4d3e_8460_88c398de4038" initialAmount="0"/>
      <species id="mwadfdbc30_f167_4cc8_bb85_87a8003934c3" name="p115RhoGEF-G_sub_12_endsub__alpha_GTP-Rho-GDP" compartment="mw1343788e_de92_4d3e_8460_88c398de4038" initialAmount="0"/>
      <species id="mwd1309476_617b_4e1b_a5bd_3df442ec7862" name="Rho-GTP-RhoGAP" compartment="mw1343788e_de92_4d3e_8460_88c398de4038" initialAmount="0"/>
      <species id="mwcd8f630a_342f_42e4_838e_4ad84269d3dd" name="PLC_beta_Ca_super_2_plus__endsuper-PIP2" compartment="mw1343788e_de92_4d3e_8460_88c398de4038" initialAmount="0"/>
      <species id="mw645cd98c_d289_4a27_81e8_4f2a842aa256" name="PLC_beta_G_sub_q_endsub__alpha_GTP-Ca_super_2_plus__endsuper-PIP2" compartment="mw1343788e_de92_4d3e_8460_88c398de4038" initialAmount="0"/>
      <species id="mw7e8c7e40_7b50_458d_9c88_58f3f368ec3e" name="MLCK-2Ca_super_2_plus__endsuper-CaM" compartment="mw1343788e_de92_4d3e_8460_88c398de4038" initialAmount="0"/>
      <species id="mwbda07ddd_b738_4aa9_a041_3abae7fb176e" name="pMYPT1_PPase-ppMLC" compartment="mw1343788e_de92_4d3e_8460_88c398de4038" initialAmount="0"/>
      <species id="mw5f1ad168_1ac2_4191_9827_1e303710a0a3" name="pMYPT1_PPase-pMLC" compartment="mw1343788e_de92_4d3e_8460_88c398de4038" initialAmount="0"/>
      <species id="mw47a5ee83_e3cd_4630_9a7b_61800f012a05" name="Ca_super_2_plus__endsuper_ extleak" compartment="mw1343788e_de92_4d3e_8460_88c398de4038" initialAmount="4"/>
      <species id="mw53be113f_6fa5_4a2d_b643_c57553ce2b1d" name="Ca_super_2_plus__endsuper-IP3-IP3R" compartment="mw1343788e_de92_4d3e_8460_88c398de4038" initialAmount="0"/>
      <species id="mwf484c428_2a24_49ab_9201_4b90c84d7b43" name="Ca_super_2_plus__endsuper_ ext1" compartment="mw1343788e_de92_4d3e_8460_88c398de4038" initialAmount="0"/>
      <species id="mwe7af9b44_6ed4_403f_a68e_89dc4cfef3af" name="Ca_super_2_plus__endsuper_ intleak" compartment="mw1343788e_de92_4d3e_8460_88c398de4038" initialAmount="0.8"/>
      <species id="mw5f8ce4e9_3a18_4f2e_93c8_6a692a865f61" name="Ca_super_2_plus__endsuper_ int1" compartment="mw1343788e_de92_4d3e_8460_88c398de4038" initialAmount="0"/>
      <species id="mwed77d88d_bd6f_4e8e_bda6_b4158016d08a" name="RhoGDI" compartment="mw1343788e_de92_4d3e_8460_88c398de4038" initialAmount="0.05"/>
      <species id="mwfb72eada_5d88_4371_bb2c_1f8528d4b8ab" name="Rho-GDP-RhoGDI" compartment="mw1343788e_de92_4d3e_8460_88c398de4038" initialAmount="0"/>
      <species id="mw4dc6a313_1b17_48f3_8a57_52d932a3d35a" name="pROCK" compartment="mw1343788e_de92_4d3e_8460_88c398de4038" initialAmount="0"/>
      <species id="mw914090a2_3e0e_43f6_9772_921d89cb8dc3" name="Rho-GTP-ROCK" compartment="mw1343788e_de92_4d3e_8460_88c398de4038" initialAmount="0"/>
      <species id="mw34b73b78_26e8_4759_b7ea_1631c7d4a4a4" name="pROCK-MLC" compartment="mw1343788e_de92_4d3e_8460_88c398de4038" initialAmount="0"/>
      <species id="mw1e56fba8_b679_496b_b633_6009ce8f0cc7" name="pROCK-pMLC" compartment="mw1343788e_de92_4d3e_8460_88c398de4038" initialAmount="0"/>
      <species id="mw8de6907e_23b0_433c_a185_08e70dc26fb1" name="Rho-GTP-ROCK-MLC" compartment="mw1343788e_de92_4d3e_8460_88c398de4038" initialAmount="0"/>
      <species id="mwc52df836_3137_43eb_a427_b0735b9e206a" name="Rho-GTP-ROCK-pMLC" compartment="mw1343788e_de92_4d3e_8460_88c398de4038" initialAmount="0"/>
      <species id="mw88d808cf_bd25_4b9a_b0da_12569861b0e6" name="pROCK-MYPT1_PPase" compartment="mw1343788e_de92_4d3e_8460_88c398de4038" initialAmount="0"/>
      <species id="mwfd313558_2370_4390_999d_905a04d8c5ed" name="Rho-GTP-ROCK-MYPT1_PPase" compartment="mw1343788e_de92_4d3e_8460_88c398de4038" initialAmount="0"/>
      <species id="mw6cc45fa9_1663_40d1_80f2_fef1ac65092e" name="VEGF" compartment="mw1343788e_de92_4d3e_8460_88c398de4038" initialAmount="0.02"/>
      <species id="mw1849a8b7_bf7a_410d_b679_2b8250c2934f" name="VEGFR2" compartment="mw1343788e_de92_4d3e_8460_88c398de4038" initialAmount="0.02"/>
      <species id="mw2cec7b00_8d4b_4e1b_a5b4_341f5f57e7f5" name="VEGF-VEGFR2" compartment="mw1343788e_de92_4d3e_8460_88c398de4038" initialAmount="0"/>
      <species id="mw2589be17_4cbb_4f93_866d_70956d46325c" name="VEGF-VEGFR2-2" compartment="mw1343788e_de92_4d3e_8460_88c398de4038" initialAmount="0"/>
      <species id="mw2dd53c7d_bf10_4f5c_9512_d593bd3f5075" name="VEGF-pVEGFR2-2" compartment="mw1343788e_de92_4d3e_8460_88c398de4038" initialAmount="0"/>
      <species id="mw64987aec_fc6f_4121_b2a4_1dd27a7c1ca7" name="VEGF-pVEGFR2-2-Shc" compartment="mw1343788e_de92_4d3e_8460_88c398de4038" initialAmount="0"/>
      <species id="mw5ab3154c_db24_4512_97c3_bb76daf570d9" name="VEGF-pVEGFR2-2-pShc" compartment="mw1343788e_de92_4d3e_8460_88c398de4038" initialAmount="0"/>
      <species id="mw8d554388_58c6_4f65_92c4_26bfa0f9e6c5" name="pShc" compartment="mw1343788e_de92_4d3e_8460_88c398de4038" initialAmount="0"/>
      <species id="mw6519df45_b1e6_4544_9a12_79b6d116b587" name="pShc-SHP" compartment="mw1343788e_de92_4d3e_8460_88c398de4038" initialAmount="0"/>
      <species id="mw6c883432_e366_40e9_b1b0_8673022c6637" name="SHP" compartment="mw1343788e_de92_4d3e_8460_88c398de4038" initialAmount="0.25"/>
      <species id="mw980a1337_1853_486f_9dd7_85d6d72b1f38" name="Grb2" compartment="mw1343788e_de92_4d3e_8460_88c398de4038" initialAmount="0.15"/>
      <species id="mw32f77d53_bae3_4b2a_9fd0_3472c7389526" name="VEGF-pVEGFR2-2-pShc-Grb2" compartment="mw1343788e_de92_4d3e_8460_88c398de4038" initialAmount="0"/>
      <species id="mwc285c6c6_16c0_4918_9b7c_ee7defda4ee4" name="Sos" compartment="mw1343788e_de92_4d3e_8460_88c398de4038" initialAmount="0.12"/>
      <species id="mwce3fd02e_eb46_44e5_b507_3e5e7290327f" name="VEGF-pVEGFR2-2-pShc-Grb2-SOS" compartment="mw1343788e_de92_4d3e_8460_88c398de4038" initialAmount="0"/>
      <species id="mwbf963e40_6351_42e3_8d2f_5268dc1c092d" name="Grb2-Sos" compartment="mw1343788e_de92_4d3e_8460_88c398de4038" initialAmount="0"/>
      <species id="mw99b5d979_ea97_40a1_8060_3cad2d8a331d" name="RasGDP" compartment="mw1343788e_de92_4d3e_8460_88c398de4038" initialAmount="0.5"/>
      <species id="mw0a4619e1_437a_4cc5_bd37_fa9bd1f7b04c" name="VEGF-pVEGFR2-2-pShc-Grb2-SOS-RasGDP" compartment="mw1343788e_de92_4d3e_8460_88c398de4038" initialAmount="0"/>
      <species id="mwbb52eccc_acd5_4342_951c_970ab55a376e" name="VEGF-pVEGFR2-2-Grb2" compartment="mw1343788e_de92_4d3e_8460_88c398de4038" initialAmount="0"/>
      <species id="mw41c19c0d_b07a_4098_8031_0567deb8833e" name="VEGF-pVEGFR2-2-Grb2-SOS" compartment="mw1343788e_de92_4d3e_8460_88c398de4038" initialAmount="0"/>
      <species id="mw3688c197_9d58_49cd_bfa9_c94912fd6ce3" name="VEGF-pVEGFR2-2-Grb2-SOS-RasGDP" compartment="mw1343788e_de92_4d3e_8460_88c398de4038" initialAmount="0"/>
      <species id="mw12a164f1_ebbb_47f5_b958_efeb9faa813f" name="Shc" compartment="mw1343788e_de92_4d3e_8460_88c398de4038" initialAmount="0.5"/>
      <species id="mwb5b370df_7de7_4e1b_9b1c_8ef2703508e7" name="RasGTP" compartment="mw1343788e_de92_4d3e_8460_88c398de4038" initialAmount="0"/>
      <species id="mw36878cd9_1f0a_4911_a732_0e6bcc504ee7" name="Raf" compartment="mw1343788e_de92_4d3e_8460_88c398de4038" initialAmount="0.5"/>
      <species id="mwd99b8f1f_5d8f_4b13_8aa1_45666382a533" name="RasGTP-Raf" compartment="mw1343788e_de92_4d3e_8460_88c398de4038" initialAmount="0"/>
      <species id="mw692be257_d3c1_4baf_8446_08265efc4afe" name="pRaf" compartment="mw1343788e_de92_4d3e_8460_88c398de4038" initialAmount="0"/>
      <species id="mw7fe89af0_6e2c_475c_b20f_d4ec004837b0" name="MEK" compartment="mw1343788e_de92_4d3e_8460_88c398de4038" initialAmount="0.05"/>
      <species id="mwf011e8a7_1e89_4cbd_8a7a_6e2c6f148843" name="pRaf-MEK" compartment="mw1343788e_de92_4d3e_8460_88c398de4038" initialAmount="0"/>
      <species id="mwaa2d36ec_7ec9_4a8c_b38b_4ea844cfa5e4" name="pMEK" compartment="mw1343788e_de92_4d3e_8460_88c398de4038" initialAmount="0"/>
      <species id="mw8a53fc91_f93e_48f6_8175_5bfe727fa759" name="pRaf-pMEK" compartment="mw1343788e_de92_4d3e_8460_88c398de4038" initialAmount="0"/>
      <species id="mw96c4415f_6534_494e_858c_117d318608bb" name="ppMEK" compartment="mw1343788e_de92_4d3e_8460_88c398de4038" initialAmount="0"/>
      <species id="mwd40e66aa_9bb4_46d2_91ea_8fc3d1481411" name="ERK" compartment="mw1343788e_de92_4d3e_8460_88c398de4038" initialAmount="0.05"/>
      <species id="mwb34955a0_865a_4e96_be5e_ac14ebf239d8" name="ppMEK-ERK" compartment="mw1343788e_de92_4d3e_8460_88c398de4038" initialAmount="0"/>
      <species id="mw5eee7d4b_98b4_4614_8a06_bf1619bc0292" name="pERK" compartment="mw1343788e_de92_4d3e_8460_88c398de4038" initialAmount="0"/>
      <species id="mw758000b6_0990_4e3d_8ed8_e09b36e61439" name="ppMEK-pERK" compartment="mw1343788e_de92_4d3e_8460_88c398de4038" initialAmount="0"/>
      <species id="mwa63f047e_49b2_4702_aa45_0271a895cb65" name="ppERK" compartment="mw1343788e_de92_4d3e_8460_88c398de4038" initialAmount="0"/>
      <species id="mwbcc78329_b949_4a61_8cf9_072b425e5be6" name="Pase" compartment="mw1343788e_de92_4d3e_8460_88c398de4038" initialAmount="0.5"/>
      <species id="mw20bfce3c_8ea3_4767_a579_14536980e773" name="pRaf-Pase" compartment="mw1343788e_de92_4d3e_8460_88c398de4038" initialAmount="0"/>
      <species id="mw6fa81575_3020_4a30_823f_d1dd8427c6e9" name="PP2A" compartment="mw1343788e_de92_4d3e_8460_88c398de4038" initialAmount="0.02"/>
      <species id="mw730a1c2a_38b2_423d_bcd3_58bf92a9c8e1" name="ppMEK-PP2A" compartment="mw1343788e_de92_4d3e_8460_88c398de4038" initialAmount="0"/>
      <species id="mw47049997_911c_412b_ac4e_3397efc82a1f" name="pMEK-PP2A" compartment="mw1343788e_de92_4d3e_8460_88c398de4038" initialAmount="0"/>
      <species id="mw1504ddd5_1736_4bc7_b9af_541a06001032" name="MKP3" compartment="mw1343788e_de92_4d3e_8460_88c398de4038" initialAmount="0.01"/>
      <species id="mwd6e92984_3f0a_459b_88f6_33ab97ca6dc5" name="ppERK-MKP3" compartment="mw1343788e_de92_4d3e_8460_88c398de4038" initialAmount="0"/>
      <species id="mw29454843_a5ae_4bce_bd99_fc0bc15f2a33" name="pERK-MKP3" compartment="mw1343788e_de92_4d3e_8460_88c398de4038" initialAmount="0"/>
      <species id="mwb6e4d8a8_1786_4dd5_ad08_293ee8844bb5" name="ppERK-MLCK" compartment="mw1343788e_de92_4d3e_8460_88c398de4038" initialAmount="0"/>
      <species id="mw32a59f01_bf6f_4185_8a21_a2cce8c87690" name="RasGAP" compartment="mw1343788e_de92_4d3e_8460_88c398de4038" initialAmount="0.8"/>
      <species id="mwbe54d7a6_f423_40f2_aa5c_66d04e9d6b3f" name="RasGTP-RasGAP" compartment="mw1343788e_de92_4d3e_8460_88c398de4038" initialAmount="0"/>
      <species id="mw817ffb04_3e86_48e8_ad01_ca4c247e05b3" name="pMLCK" compartment="mw1343788e_de92_4d3e_8460_88c398de4038" initialAmount="0"/>
      <species id="mwf5d5fa00_c6e1_4962_80b2_ead6c5305bf7" name="ppERK-pMLCK" compartment="mw1343788e_de92_4d3e_8460_88c398de4038" initialAmount="0"/>
      <species id="mw33d72856_14ba_4ce6_b649_b1d4f47256b3" name="ppMLCK" compartment="mw1343788e_de92_4d3e_8460_88c398de4038" initialAmount="0"/>
      <species id="mw9236862f_f21a_4ed6_b620_31c6cbde8d2d" name="ppMLCK-MLC" compartment="mw1343788e_de92_4d3e_8460_88c398de4038" initialAmount="0"/>
      <species id="mwba267f51_e5f6_4569_9e5e_00ad6f487537" name="ppMLCK-pMLC" compartment="mw1343788e_de92_4d3e_8460_88c398de4038" initialAmount="0"/>
      <species id="mw19978000_dc3b_4c0e_b312_a9af962c492a" name="PLC_gamma" compartment="mw1343788e_de92_4d3e_8460_88c398de4038" initialAmount="0.57"/>
      <species id="mwf8e99616_136f_408f_8c93_466d0c474e22" name="PLC_gamma-Ca_super_2_plus__endsuper" compartment="mw1343788e_de92_4d3e_8460_88c398de4038" initialAmount="0"/>
      <species id="mwaff2dbca_3416_4147_82fc_2e4fb93c618c" name="PLC_gamma-Ca_super_2_plus__endsuper-PIP2" compartment="mw1343788e_de92_4d3e_8460_88c398de4038" initialAmount="0"/>
      <species id="mwf3d55aa1_d5d6_4580_a94d_680b9a68669e" name="VEGF-pVEGFR2-2-PLC_gamma-Ca_super_2_plus__endsuper" compartment="mw1343788e_de92_4d3e_8460_88c398de4038" initialAmount="0"/>
      <species id="mwe7ed2a0e_cc0f_4987_a2db_853c395f38de" name="VEGF-pVEGFR2-2-PLC_gamma-Ca_super_2_plus__endsuper-PIP2" compartment="mw1343788e_de92_4d3e_8460_88c398de4038" initialAmount="0"/>
      <species id="mwd65f0f61_e594_4cce_8144_741a2f2b5502" name="VEGF-pVEGFR2-2-PLC_gamma" compartment="mw1343788e_de92_4d3e_8460_88c398de4038" initialAmount="0"/>
      <species id="mw71746732_ff2b_45ea_8349_3f02464fce22" name="eNOS" compartment="mw1343788e_de92_4d3e_8460_88c398de4038" initialAmount="0.33"/>
      <species id="mw1eaada25_ac56_418e_84f2_5b2368aa3aa4" name="eNOS-active" compartment="mw1343788e_de92_4d3e_8460_88c398de4038" initialAmount="0"/>
      <species id="mwab796ed2_c1a7_4d11_b033_f4158323ab74" name="NO" compartment="mw1343788e_de92_4d3e_8460_88c398de4038" initialAmount="0"/>
      <species id="mw9a8dce96_ff7e_437d_ad89_bfd23f9b1aeb" name="GC" compartment="mw1343788e_de92_4d3e_8460_88c398de4038" initialAmount="0.05"/>
      <species id="mwbe5c1e92_b97d_4162_9983_879e57c0a9a6" name="NO-GC" compartment="mw1343788e_de92_4d3e_8460_88c398de4038" initialAmount="0"/>
      <species id="mwfcd10675_45cf_4a25_a75d_0b84f9e23bf9" name="NO-GC-GTP" compartment="mw1343788e_de92_4d3e_8460_88c398de4038" initialAmount="0"/>
      <species id="mw1dcc1c68_e990_4682_a0ca_13bae6b99016" name="cGMP" compartment="mw1343788e_de92_4d3e_8460_88c398de4038" initialAmount="0"/>
      <species id="mw0014355a_99a7_4373_9033_d8169ceea143" name="PKG" compartment="mw1343788e_de92_4d3e_8460_88c398de4038" initialAmount="0.015"/>
      <species id="mw2acb3802_60ac_4313_b1a6_8ae67d62a896" name="cGMP-PKG" compartment="mw1343788e_de92_4d3e_8460_88c398de4038" initialAmount="0"/>
      <species id="mw4dc86834_5cca_40a0_b026_166d79b12a35" name="PKG-active" compartment="mw1343788e_de92_4d3e_8460_88c398de4038" initialAmount="0"/>
      <species id="mw92913c12_26b7_43dd_8905_157fa8cda180" name="PKG-Raf" compartment="mw1343788e_de92_4d3e_8460_88c398de4038" initialAmount="0"/>
      <species id="mw2d78ff35_adbb_4422_b7b3_1a86f79f2af9" name="L-Arg" compartment="mw1343788e_de92_4d3e_8460_88c398de4038" initialAmount="0.55"/>
      <species id="mwff5c9aca_4ebd_4542_9760_e919bfab256a" name="eNOS-active-L-Arg" compartment="mw1343788e_de92_4d3e_8460_88c398de4038" initialAmount="0"/>
      <species id="mw3e0e93b4_e1f6_46f0_ab3c_b28efca9b20b" name="L-Cit" compartment="mw1343788e_de92_4d3e_8460_88c398de4038" initialAmount="0"/>
      <species id="mwaa6d1872_cac0_4520_af5f_bef916056c5a" name="NO1" compartment="mw1343788e_de92_4d3e_8460_88c398de4038" initialAmount="0"/>
      <species id="mw843725cc_8933_456d_a6fa_ea5d855364ad" name="NO2" compartment="mw1343788e_de92_4d3e_8460_88c398de4038" initialAmount="0"/>
      <species id="mw1070940f_ba78_4287_ab92_9201a6316249" name="NO3" compartment="mw1343788e_de92_4d3e_8460_88c398de4038" initialAmount="0"/>
      <species id="mw024c95d3_172c_4176_8383_7fec834a365e" name="ppERK-pMLCK-MLC" compartment="mw1343788e_de92_4d3e_8460_88c398de4038" initialAmount="0"/>
      <species id="mw02543db0_dd47_4f71_8340_a920501d51d0" name="ppERK-pMLCK-pMLC" compartment="mw1343788e_de92_4d3e_8460_88c398de4038" initialAmount="0"/>
      <species id="mw0c967e49_1084_4a65_bf33_e432457b5336" name="ppERK-VEGF-pVEGFR2-2-pShc-Grb2-SOS" compartment="mw1343788e_de92_4d3e_8460_88c398de4038" initialAmount="0"/>
      <species id="mwab1e6af0_53df_41c5_ad48_cfefd4a415d6" name="pSOS" compartment="mw1343788e_de92_4d3e_8460_88c398de4038" initialAmount="0"/>
      <species id="mwa7ec28da_b65f_4466_8770_9eae526d8766" name="ppERK-VEGF-pVEGFR2-2-Grb2-SOS" compartment="mw1343788e_de92_4d3e_8460_88c398de4038" initialAmount="0"/>
      <species id="mwc4a281a6_6780_4ce5_9b33_9d52bc078185" name="H1R" compartment="mw1343788e_de92_4d3e_8460_88c398de4038" initialAmount="0.35"/>
      <species id="mwe0c2bbbd_2653_43f0_a4f3_de26a250dc5e" name="Histamine-H1R" compartment="mw1343788e_de92_4d3e_8460_88c398de4038" initialAmount="0"/>
      <species id="mw93bae0b3_14a4_435f_9d12_a357c5944aa5" name="H1R-active" compartment="mw1343788e_de92_4d3e_8460_88c398de4038" initialAmount="0"/>
      <species id="mw2dd244b2_07e3_4efe_b5e2_6978c1be960f" name="G_sub_q_endsub__alpha__beta__gamma_2_GDP-H1R-active" compartment="mw1343788e_de92_4d3e_8460_88c398de4038" initialAmount="0"/>
      <species id="mw2bb40433_9365_4729_9ee6_c380573d4c98" name="thrombin" compartment="mw1343788e_de92_4d3e_8460_88c398de4038" initialAmount="0.05"/>
      <species id="mwacba1518_9124_4dd2_b0ea_73b310f069ab" name="ROCK-fold" compartment="mw1343788e_de92_4d3e_8460_88c398de4038" initialAmount="0.16"/>
      <species id="mw402f36c1_52d3_46ba_9c9f_ae53cc278a9e" name="ROCK-open" compartment="mw1343788e_de92_4d3e_8460_88c398de4038" initialAmount="0"/>
      <species id="mw0dcf9d3e_3569_4d07_8fd8_f5abf1ffdd6a" name="Rho-GTP-ROCK-open" compartment="mw1343788e_de92_4d3e_8460_88c398de4038" initialAmount="0"/>
      <species id="mw4477d4e2_e8c8_41a8_b2a6_bae8d4f269cc" name="PKG-ROCK-open" compartment="mw1343788e_de92_4d3e_8460_88c398de4038" initialAmount="0"/>
      <species id="mw7731aeac_c523_42d7_9862_1689e4e0a288" name="VEGF-pVEGFR2-2-eNOS" compartment="mw1343788e_de92_4d3e_8460_88c398de4038" initialAmount="0"/>
      <species id="mw5d1194a5_39cc_4b88_b741_44b545f1f90f" name="H1R-active-eNOS" compartment="mw1343788e_de92_4d3e_8460_88c398de4038" initialAmount="0"/>
      <species id="mw094e55f2_ab54_4fb6_a46b_0fd684db42d7" name="thrombin-thrombin_R" compartment="mw1343788e_de92_4d3e_8460_88c398de4038" initialAmount="0"/>
      <species id="mw2beb847a_a300_4d34_8a34_f628788c6b90" name="Ca_super_2_plus__endsuper_ store" compartment="mw7ca5f05f_004b_47d6_b206_bb7a88a59a8d" initialAmount="250"/>
    </listOfSpecies>
    <listOfReactions>
      <reaction id="mw0502c527_b5bc_40a6_b1e5_636ea586cfdc" name="003" fast="false">
        <listOfReactants>
          <speciesReference species="mwbb3e7b7c_0699_4ebd_a391_a90be72a5dcd"/>
          <speciesReference species="mw824f8a42_437e_4b44_8c59_47c3f8a558b0"/>
        </listOfReactants>
        <listOfProducts>
          <speciesReference species="mw9debb423_7bdc_40bb_9a15_ce74623a9240"/>
        </listOfProducts>
        <kineticLaw>
          <math xmlns="http://www.w3.org/1998/Math/MathML">
            <apply>
              <minus/>
              <apply>
                <times/>
                <ci> mw69c24857_dc97_4189_be64_95fe9d4da165 </ci>
                <ci> mwbb3e7b7c_0699_4ebd_a391_a90be72a5dcd </ci>
                <ci> mw824f8a42_437e_4b44_8c59_47c3f8a558b0 </ci>
              </apply>
              <apply>
                <times/>
                <ci> mw24b4343c_0b6a_4170_931b_48a08c535607 </ci>
                <ci> mw9debb423_7bdc_40bb_9a15_ce74623a9240 </ci>
              </apply>
            </apply>
          </math>
          <listOfParameters>
            <parameter id="mw69c24857_dc97_4189_be64_95fe9d4da165" name="kf" value="0.6"/>
            <parameter id="mw24b4343c_0b6a_4170_931b_48a08c535607" name="kb" value="0.0006"/>
          </listOfParameters>
        </kineticLaw>
      </reaction>
      <reaction id="mw9896786d_7941_403a_981d_7c1cb2fd98f2" name="004" reversible="false" fast="false">
        <listOfReactants>
          <speciesReference species="mw9debb423_7bdc_40bb_9a15_ce74623a9240"/>
          <speciesReference species="mwbbaddb85_ecb4_4e2a_bac7_4e278d7e0800"/>
        </listOfReactants>
        <listOfProducts>
          <speciesReference species="mw2118fde1_d8b2_48c8_8ff0_e9c04be0e5ff"/>
          <speciesReference species="mw986a66ba_9ed6_4921_8e76_76829000a348"/>
          <speciesReference species="mwbbaddb85_ecb4_4e2a_bac7_4e278d7e0800"/>
          <speciesReference species="mw61906d9c_b20c_48e9_993a_e9c8ef2dd858"/>
        </listOfProducts>
        <kineticLaw>
          <math xmlns="http://www.w3.org/1998/Math/MathML">
            <apply>
              <times/>
              <ci> mw51a85dbc_c112_4cb4_8fc2_1ba6d529e99b </ci>
              <ci> mw9debb423_7bdc_40bb_9a15_ce74623a9240 </ci>
              <ci> mwbbaddb85_ecb4_4e2a_bac7_4e278d7e0800 </ci>
            </apply>
          </math>
          <listOfParameters>
            <parameter id="mw51a85dbc_c112_4cb4_8fc2_1ba6d529e99b" name="kf" value="0.1"/>
          </listOfParameters>
        </kineticLaw>
      </reaction>
      <reaction id="mw4601c338_3f74_47b4_b3ff_be0235312bec" name="006" fast="false">
        <listOfReactants>
          <speciesReference species="mwe5b5150f_d978_4b22_a1a8_e8bd7df70553"/>
          <speciesReference species="mwbbaddb85_ecb4_4e2a_bac7_4e278d7e0800"/>
        </listOfReactants>
        <listOfProducts>
          <speciesReference species="mw61906d9c_b20c_48e9_993a_e9c8ef2dd858"/>
          <speciesReference species="mw3a076c0e_1da3_4851_9b03_96cea6cc9666"/>
          <speciesReference species="mwe72d48fb_e828_47e4_b732_bb96df232ecb"/>
          <speciesReference species="mw0bb2648c_1b42_4d61_8ed7_ef97b160ebb0"/>
        </listOfProducts>
        <kineticLaw>
          <math xmlns="http://www.w3.org/1998/Math/MathML">
            <apply>
              <minus/>
              <apply>
                <times/>
                <ci> mw58af67cf_0446_47fc_9500_1c1915fab64b </ci>
                <ci> mwe5b5150f_d978_4b22_a1a8_e8bd7df70553 </ci>
                <ci> mwbbaddb85_ecb4_4e2a_bac7_4e278d7e0800 </ci>
              </apply>
              <apply>
                <times/>
                <ci> mw2af70f77_c4af_43b1_bf63_9a96c26d16f8 </ci>
                <ci> mw61906d9c_b20c_48e9_993a_e9c8ef2dd858 </ci>
                <ci> mw3a076c0e_1da3_4851_9b03_96cea6cc9666 </ci>
                <ci> mwe72d48fb_e828_47e4_b732_bb96df232ecb </ci>
                <ci> mw0bb2648c_1b42_4d61_8ed7_ef97b160ebb0 </ci>
              </apply>
            </apply>
          </math>
          <listOfParameters>
            <parameter id="mw58af67cf_0446_47fc_9500_1c1915fab64b" name="kf" value="0.08"/>
            <parameter id="mw2af70f77_c4af_43b1_bf63_9a96c26d16f8" name="kb" value="0"/>
          </listOfParameters>
        </kineticLaw>
      </reaction>
      <reaction id="mw6f70e324_1076_4726_9fd2_f020030a9ecf" name="005" fast="false">
        <listOfReactants>
          <speciesReference species="mwbb3e7b7c_0699_4ebd_a391_a90be72a5dcd"/>
          <speciesReference species="mw16074cc1_cab0_4abb_8f7c_9111a3b17bff"/>
        </listOfReactants>
        <listOfProducts>
          <speciesReference species="mwe5b5150f_d978_4b22_a1a8_e8bd7df70553"/>
        </listOfProducts>
        <kineticLaw>
          <math xmlns="http://www.w3.org/1998/Math/MathML">
            <apply>
              <minus/>
              <apply>
                <times/>
                <ci> mw867d1ad0_f659_4bf0_9765_a23219346a7a </ci>
                <ci> mwbb3e7b7c_0699_4ebd_a391_a90be72a5dcd </ci>
                <ci> mw16074cc1_cab0_4abb_8f7c_9111a3b17bff </ci>
              </apply>
              <apply>
                <times/>
                <ci> mwf9b6584e_7de9_4c6e_ad68_3076a69e11e2 </ci>
                <ci> mwe5b5150f_d978_4b22_a1a8_e8bd7df70553 </ci>
              </apply>
            </apply>
          </math>
          <listOfParameters>
            <parameter id="mwf9b6584e_7de9_4c6e_ad68_3076a69e11e2" name="kb" value="0.006"/>
            <parameter id="mw867d1ad0_f659_4bf0_9765_a23219346a7a" name="kf" value="0.68"/>
          </listOfParameters>
        </kineticLaw>
      </reaction>
      <reaction id="mw6a100f22_86ce_4d8a_95d4_806d7a1df4dd" name="007" fast="false">
        <listOfReactants>
          <speciesReference species="mw5760a73a_3b36_4b01_a1f7_0f373f61ecfc"/>
          <speciesReference species="mwe72d48fb_e828_47e4_b732_bb96df232ecb"/>
        </listOfReactants>
        <listOfProducts>
          <speciesReference species="mw4d7f4965_9cfa_4698_aa50_b29462b12ed3"/>
        </listOfProducts>
        <kineticLaw>
          <math xmlns="http://www.w3.org/1998/Math/MathML">
            <apply>
              <minus/>
              <apply>
                <times/>
                <ci> mw66f992db_7c50_414b_8e52_44c9c9acba9d </ci>
                <ci> mw5760a73a_3b36_4b01_a1f7_0f373f61ecfc </ci>
                <ci> mwe72d48fb_e828_47e4_b732_bb96df232ecb </ci>
              </apply>
              <apply>
                <times/>
                <ci> mwa2455832_1a33_46e7_86d0_831655b91436 </ci>
                <ci> mw4d7f4965_9cfa_4698_aa50_b29462b12ed3 </ci>
              </apply>
            </apply>
          </math>
          <listOfParameters>
            <parameter id="mw66f992db_7c50_414b_8e52_44c9c9acba9d" name="kf" value="0.8"/>
            <parameter id="mwa2455832_1a33_46e7_86d0_831655b91436" name="kb" value="1e-005"/>
          </listOfParameters>
        </kineticLaw>
      </reaction>
      <reaction id="mw730241ed_b1ff_456b_b956_d58debb9d837" name="009" fast="false">
        <listOfReactants>
          <speciesReference species="mwbb3e7b7c_0699_4ebd_a391_a90be72a5dcd"/>
        </listOfReactants>
        <listOfProducts>
          <speciesReference species="mw7154048e_3943_4d5f_8716_6744d90647bf"/>
        </listOfProducts>
        <kineticLaw>
          <math xmlns="http://www.w3.org/1998/Math/MathML">
            <apply>
              <minus/>
              <apply>
                <times/>
                <ci> mw918385e3_4d5f_4d7c_b6f2_61f1f78c1beb </ci>
                <ci> mwbb3e7b7c_0699_4ebd_a391_a90be72a5dcd </ci>
              </apply>
              <apply>
                <times/>
                <ci> mw91a4efd2_94ff_4016_a398_3eab25819a72 </ci>
                <ci> mw7154048e_3943_4d5f_8716_6744d90647bf </ci>
              </apply>
            </apply>
          </math>
          <listOfParameters>
            <parameter id="mw918385e3_4d5f_4d7c_b6f2_61f1f78c1beb" name="kf" value="0.0133"/>
            <parameter id="mw91a4efd2_94ff_4016_a398_3eab25819a72" name="kb" value="0"/>
          </listOfParameters>
        </kineticLaw>
      </reaction>
      <reaction id="mwdfbda77b_ff17_43e8_af76_88871d4e8352" name="012" fast="false">
        <listOfReactants>
          <speciesReference species="mw2118fde1_d8b2_48c8_8ff0_e9c04be0e5ff"/>
          <speciesReference species="mwc91fb014_bfc7_4046_8848_e0769cc4a4b8"/>
        </listOfReactants>
        <listOfProducts>
          <speciesReference species="mw824f8a42_437e_4b44_8c59_47c3f8a558b0"/>
        </listOfProducts>
        <kineticLaw>
          <math xmlns="http://www.w3.org/1998/Math/MathML">
            <apply>
              <minus/>
              <apply>
                <times/>
                <ci> mw2e8cb8be_a04d_470f_9a02_7fc924d968e6 </ci>
                <ci> mw2118fde1_d8b2_48c8_8ff0_e9c04be0e5ff </ci>
                <ci> mwc91fb014_bfc7_4046_8848_e0769cc4a4b8 </ci>
              </apply>
              <apply>
                <times/>
                <ci> mwbde7abe6_d303_44f1_a0c2_bdaeecd36230 </ci>
                <ci> mw824f8a42_437e_4b44_8c59_47c3f8a558b0 </ci>
              </apply>
            </apply>
          </math>
          <listOfParameters>
            <parameter id="mw2e8cb8be_a04d_470f_9a02_7fc924d968e6" name="kf" value="0.01"/>
            <parameter id="mwbde7abe6_d303_44f1_a0c2_bdaeecd36230" name="kb" value="0"/>
          </listOfParameters>
        </kineticLaw>
      </reaction>
      <reaction id="mwf42f8ffe_3a18_47e7_8a52_8f46c8dd96c9" name="011" fast="false">
        <listOfReactants>
          <speciesReference species="mwe72d48fb_e828_47e4_b732_bb96df232ecb"/>
        </listOfReactants>
        <listOfProducts>
          <speciesReference species="mw9175809a_58d1_4b23_a090_07d2b41ed53a"/>
        </listOfProducts>
        <kineticLaw>
          <math xmlns="http://www.w3.org/1998/Math/MathML">
            <apply>
              <minus/>
              <apply>
                <times/>
                <ci> mw3de63a6e_8f2e_478d_8d31_07fd94b2719d </ci>
                <ci> mwe72d48fb_e828_47e4_b732_bb96df232ecb </ci>
              </apply>
              <apply>
                <times/>
                <ci> mwce6f4bd7_6886_4872_98af_ee1d2594851b </ci>
                <ci> mw9175809a_58d1_4b23_a090_07d2b41ed53a </ci>
              </apply>
            </apply>
          </math>
          <listOfParameters>
            <parameter id="mw3de63a6e_8f2e_478d_8d31_07fd94b2719d" name="kf" value="0.0133"/>
            <parameter id="mwce6f4bd7_6886_4872_98af_ee1d2594851b" name="kb" value="0"/>
          </listOfParameters>
        </kineticLaw>
      </reaction>
      <reaction id="mw520b60e0_89d8_4794_9166_e8eeeec37ae5" name="013" fast="false">
        <listOfReactants>
          <speciesReference species="mw0bb2648c_1b42_4d61_8ed7_ef97b160ebb0"/>
          <speciesReference species="mw9175809a_58d1_4b23_a090_07d2b41ed53a"/>
        </listOfReactants>
        <listOfProducts>
          <speciesReference species="mw16074cc1_cab0_4abb_8f7c_9111a3b17bff"/>
        </listOfProducts>
        <kineticLaw>
          <math xmlns="http://www.w3.org/1998/Math/MathML">
            <apply>
              <minus/>
              <apply>
                <times/>
                <ci> mw346e71a9_38f2_4e6a_98ef_056edfd2719e </ci>
                <ci> mw0bb2648c_1b42_4d61_8ed7_ef97b160ebb0 </ci>
                <ci> mw9175809a_58d1_4b23_a090_07d2b41ed53a </ci>
              </apply>
              <apply>
                <times/>
                <ci> mw5e6b1b7b_664d_43da_b2c8_39d090347293 </ci>
                <ci> mw16074cc1_cab0_4abb_8f7c_9111a3b17bff </ci>
              </apply>
            </apply>
          </math>
          <listOfParameters>
            <parameter id="mw346e71a9_38f2_4e6a_98ef_056edfd2719e" name="kf" value="0.01"/>
            <parameter id="mw5e6b1b7b_664d_43da_b2c8_39d090347293" name="kb" value="0"/>
          </listOfParameters>
        </kineticLaw>
      </reaction>
      <reaction id="mw29e48196_cb28_4149_a16c_9836a1706ac5" name="014" fast="false">
        <listOfReactants>
          <speciesReference species="mw75b31ae4_cd94_4d65_800d_e28c23a95611"/>
          <speciesReference species="mw986a66ba_9ed6_4921_8e76_76829000a348"/>
        </listOfReactants>
        <listOfProducts>
          <speciesReference species="mw1785aefe_5d31_4082_bff0_d387fb46aee9"/>
        </listOfProducts>
        <kineticLaw>
          <math xmlns="http://www.w3.org/1998/Math/MathML">
            <apply>
              <minus/>
              <apply>
                <times/>
                <ci> mw5572734f_672b_4a25_9e3d_2774511c2038 </ci>
                <ci> mw75b31ae4_cd94_4d65_800d_e28c23a95611 </ci>
                <ci> mw986a66ba_9ed6_4921_8e76_76829000a348 </ci>
              </apply>
              <apply>
                <times/>
                <ci> mwb7e04a2a_1316_47c8_9fed_a998c359c43d </ci>
                <ci> mw1785aefe_5d31_4082_bff0_d387fb46aee9 </ci>
              </apply>
            </apply>
          </math>
          <listOfParameters>
            <parameter id="mw5572734f_672b_4a25_9e3d_2774511c2038" name="kf" value="1"/>
            <parameter id="mwb7e04a2a_1316_47c8_9fed_a998c359c43d" name="kb" value="0.1"/>
          </listOfParameters>
        </kineticLaw>
      </reaction>
      <reaction id="mw1c28d25a_50ea_4893_adbf_c99a29d52764" name="016" fast="false">
        <listOfReactants>
          <speciesReference species="mw7239967d_cd74_4072_86bf_cfadcbeae93b"/>
          <speciesReference species="mw1785aefe_5d31_4082_bff0_d387fb46aee9"/>
        </listOfReactants>
        <listOfProducts>
          <speciesReference species="mwadfdbc30_f167_4cc8_bb85_87a8003934c3"/>
        </listOfProducts>
        <kineticLaw>
          <math xmlns="http://www.w3.org/1998/Math/MathML">
            <apply>
              <minus/>
              <apply>
                <times/>
                <ci> mwd2d8992f_af4c_4f4a_8e90_d945799e1143 </ci>
                <ci> mw7239967d_cd74_4072_86bf_cfadcbeae93b </ci>
                <ci> mw1785aefe_5d31_4082_bff0_d387fb46aee9 </ci>
              </apply>
              <apply>
                <times/>
                <ci> mwab4738ad_b35e_43fb_81f5_e23c98b38f3d </ci>
                <ci> mwadfdbc30_f167_4cc8_bb85_87a8003934c3 </ci>
              </apply>
            </apply>
          </math>
          <listOfParameters>
            <parameter id="mwd2d8992f_af4c_4f4a_8e90_d945799e1143" name="kf" value="7.6"/>
            <parameter id="mwab4738ad_b35e_43fb_81f5_e23c98b38f3d" name="kb" value="0.001"/>
          </listOfParameters>
        </kineticLaw>
      </reaction>
      <reaction id="mw53cacfb5_98e4_4e4c_8cc6_d378be6d0756" name="017" reversible="false" fast="false">
        <listOfReactants>
          <speciesReference species="mwadfdbc30_f167_4cc8_bb85_87a8003934c3"/>
        </listOfReactants>
        <listOfProducts>
          <speciesReference species="mw5b1820f2_da11_46ea_a1e3_6884769a5c61"/>
          <speciesReference species="mw1785aefe_5d31_4082_bff0_d387fb46aee9"/>
        </listOfProducts>
        <kineticLaw>
          <math xmlns="http://www.w3.org/1998/Math/MathML">
            <apply>
              <times/>
              <ci> mwb941fb8e_11f3_41c2_9c12_fa14f8ceccd7 </ci>
              <ci> mwadfdbc30_f167_4cc8_bb85_87a8003934c3 </ci>
            </apply>
          </math>
          <listOfParameters>
            <parameter id="mwb941fb8e_11f3_41c2_9c12_fa14f8ceccd7" name="kcat" value="0.007"/>
          </listOfParameters>
        </kineticLaw>
      </reaction>
      <reaction id="mw403794b1_27ce_4f0e_939c_59b5e1e9efbb" name="018" fast="false">
        <listOfReactants>
          <speciesReference species="mw5b1820f2_da11_46ea_a1e3_6884769a5c61"/>
          <speciesReference species="mw83c1b3a3_a955_41c8_be40_c6a9a92ca8a2"/>
        </listOfReactants>
        <listOfProducts>
          <speciesReference species="mwd1309476_617b_4e1b_a5bd_3df442ec7862"/>
        </listOfProducts>
        <kineticLaw>
          <math xmlns="http://www.w3.org/1998/Math/MathML">
            <apply>
              <minus/>
              <apply>
                <times/>
                <ci> mw374d873c_47d3_4ff7_9254_0d19219d012b </ci>
                <ci> mw5b1820f2_da11_46ea_a1e3_6884769a5c61 </ci>
                <ci> mw83c1b3a3_a955_41c8_be40_c6a9a92ca8a2 </ci>
              </apply>
              <apply>
                <times/>
                <ci> mw60e6d209_8bab_4299_8a9f_51a0aa92395e </ci>
                <ci> mwd1309476_617b_4e1b_a5bd_3df442ec7862 </ci>
              </apply>
            </apply>
          </math>
          <listOfParameters>
            <parameter id="mw374d873c_47d3_4ff7_9254_0d19219d012b" name="kf" value="0.0008"/>
            <parameter id="mw60e6d209_8bab_4299_8a9f_51a0aa92395e" name="kb" value="0.0001"/>
          </listOfParameters>
        </kineticLaw>
      </reaction>
      <reaction id="mwa9099eb6_2419_4c11_ab5e_76395a92209f" name="019" reversible="false" fast="false">
        <listOfReactants>
          <speciesReference species="mwd1309476_617b_4e1b_a5bd_3df442ec7862"/>
        </listOfReactants>
        <listOfProducts>
          <speciesReference species="mw7239967d_cd74_4072_86bf_cfadcbeae93b"/>
          <speciesReference species="mw83c1b3a3_a955_41c8_be40_c6a9a92ca8a2"/>
        </listOfProducts>
        <kineticLaw>
          <math xmlns="http://www.w3.org/1998/Math/MathML">
            <apply>
              <times/>
              <ci> mw8453484e_a7b1_4033_8fa4_6bb190279881 </ci>
              <ci> mwd1309476_617b_4e1b_a5bd_3df442ec7862 </ci>
            </apply>
          </math>
          <listOfParameters>
            <parameter id="mw8453484e_a7b1_4033_8fa4_6bb190279881" name="kcat" value="0.08"/>
          </listOfParameters>
        </kineticLaw>
      </reaction>
      <reaction id="mw58cea9bc_344a_4790_b24d_d8fdee698420" name="015" fast="false">
        <listOfReactants>
          <speciesReference species="mw1785aefe_5d31_4082_bff0_d387fb46aee9"/>
        </listOfReactants>
        <listOfProducts>
          <speciesReference species="mwc91fb014_bfc7_4046_8848_e0769cc4a4b8"/>
          <speciesReference species="mw75b31ae4_cd94_4d65_800d_e28c23a95611"/>
        </listOfProducts>
        <kineticLaw>
          <math xmlns="http://www.w3.org/1998/Math/MathML">
            <apply>
              <minus/>
              <apply>
                <times/>
                <ci> mwea91a4d4_7511_4f16_8353_23fd5e122ca7 </ci>
                <ci> mw1785aefe_5d31_4082_bff0_d387fb46aee9 </ci>
              </apply>
              <apply>
                <times/>
                <ci> mw5ececd21_32bd_4cbf_b785_aa32ab9f9e16 </ci>
                <ci> mwc91fb014_bfc7_4046_8848_e0769cc4a4b8 </ci>
                <ci> mw75b31ae4_cd94_4d65_800d_e28c23a95611 </ci>
              </apply>
            </apply>
          </math>
          <listOfParameters>
            <parameter id="mwea91a4d4_7511_4f16_8353_23fd5e122ca7" name="kf" value="0.0117"/>
            <parameter id="mw5ececd21_32bd_4cbf_b785_aa32ab9f9e16" name="kb" value="0"/>
          </listOfParameters>
        </kineticLaw>
      </reaction>
      <reaction id="mwd5bf460e_9558_4764_8be9_edaf5d1748d4" name="020" reversible="false" fast="false">
        <listOfReactants>
          <speciesReference species="mw5b1820f2_da11_46ea_a1e3_6884769a5c61"/>
        </listOfReactants>
        <listOfProducts>
          <speciesReference species="mw7239967d_cd74_4072_86bf_cfadcbeae93b"/>
        </listOfProducts>
        <kineticLaw>
          <math xmlns="http://www.w3.org/1998/Math/MathML">
            <apply>
              <times/>
              <ci> mwffad5b08_196f_475d_994f_467a5a587ffc </ci>
              <ci> mw5b1820f2_da11_46ea_a1e3_6884769a5c61 </ci>
            </apply>
          </math>
          <listOfParameters>
            <parameter id="mwffad5b08_196f_475d_994f_467a5a587ffc" name="kcat" value="0.0003667"/>
          </listOfParameters>
        </kineticLaw>
      </reaction>
      <reaction id="mw0493b02f_c1f6_47bb_9e8c_d399874bc26f" name="023" fast="false">
        <listOfReactants>
          <speciesReference species="mw02fc677c_a8f8_4513_afdd_e29a482b880c"/>
          <speciesReference species="mwbd08dba3_3e97_45fd_a24c_fea40722b5af"/>
        </listOfReactants>
        <listOfProducts>
          <speciesReference species="mw910ba48e_7876_43a4_904b_c445f42a3caa"/>
        </listOfProducts>
        <kineticLaw>
          <math xmlns="http://www.w3.org/1998/Math/MathML">
            <apply>
              <minus/>
              <apply>
                <times/>
                <ci> mwb0eb569f_ac8e_45c0_970f_20702a8f42b7 </ci>
                <ci> mw02fc677c_a8f8_4513_afdd_e29a482b880c </ci>
                <ci> mwbd08dba3_3e97_45fd_a24c_fea40722b5af </ci>
              </apply>
              <apply>
                <times/>
                <ci> mw48a83206_0a56_4f24_9796_df1718f90a50 </ci>
                <ci> mw910ba48e_7876_43a4_904b_c445f42a3caa </ci>
              </apply>
            </apply>
          </math>
          <listOfParameters>
            <parameter id="mwb0eb569f_ac8e_45c0_970f_20702a8f42b7" name="kf" value="0.8"/>
            <parameter id="mw48a83206_0a56_4f24_9796_df1718f90a50" name="kb" value="0.001"/>
          </listOfParameters>
        </kineticLaw>
      </reaction>
      <reaction id="mwf495a8d1_75ca_4762_847b_a92b89f14c1f" name="026" fast="false">
        <listOfReactants>
          <speciesReference species="mw910ba48e_7876_43a4_904b_c445f42a3caa"/>
          <speciesReference species="mwe72d48fb_e828_47e4_b732_bb96df232ecb"/>
        </listOfReactants>
        <listOfProducts>
          <speciesReference species="mw5e5d14ca_6f7e_490b_8468_b303e5b9a139"/>
        </listOfProducts>
        <kineticLaw>
          <math xmlns="http://www.w3.org/1998/Math/MathML">
            <apply>
              <minus/>
              <apply>
                <times/>
                <ci> mw33ac6b50_7992_45e4_adb9_f461465ff805 </ci>
                <ci> mw910ba48e_7876_43a4_904b_c445f42a3caa </ci>
                <ci> mwe72d48fb_e828_47e4_b732_bb96df232ecb </ci>
              </apply>
              <apply>
                <times/>
                <ci> mw57364c35_ae79_4ae2_822e_7c1dc9f6e58f </ci>
                <ci> mw5e5d14ca_6f7e_490b_8468_b303e5b9a139 </ci>
              </apply>
            </apply>
          </math>
          <listOfParameters>
            <parameter id="mw33ac6b50_7992_45e4_adb9_f461465ff805" name="kf" value="1"/>
            <parameter id="mw57364c35_ae79_4ae2_822e_7c1dc9f6e58f" name="kb" value="1e-005"/>
          </listOfParameters>
        </kineticLaw>
      </reaction>
      <reaction id="mw25a8c67b_c94a_43c9_90cb_54076c88e13c" name="024" fast="false">
        <listOfReactants>
          <speciesReference species="mw910ba48e_7876_43a4_904b_c445f42a3caa"/>
          <speciesReference species="mw5ea557c9_ff41_4912_8edf_abfd90b79708"/>
        </listOfReactants>
        <listOfProducts>
          <speciesReference species="mwcd8f630a_342f_42e4_838e_4ad84269d3dd"/>
        </listOfProducts>
        <kineticLaw>
          <math xmlns="http://www.w3.org/1998/Math/MathML">
            <apply>
              <minus/>
              <apply>
                <times/>
                <ci> mw6b8868fe_1474_410e_b5db_b2eb894d2038 </ci>
                <ci> mw910ba48e_7876_43a4_904b_c445f42a3caa </ci>
                <ci> mw5ea557c9_ff41_4912_8edf_abfd90b79708 </ci>
              </apply>
              <apply>
                <times/>
                <ci> mw4990675e_aae3_4cad_99b7_6924885e90fa </ci>
                <ci> mwcd8f630a_342f_42e4_838e_4ad84269d3dd </ci>
              </apply>
            </apply>
          </math>
          <listOfParameters>
            <parameter id="mw6b8868fe_1474_410e_b5db_b2eb894d2038" name="kf" value="0.8"/>
            <parameter id="mw4990675e_aae3_4cad_99b7_6924885e90fa" name="kb" value="0.0001"/>
          </listOfParameters>
        </kineticLaw>
      </reaction>
      <reaction id="mwca2f34c8_4026_4453_a992_c503df12dc92" name="025" reversible="false" fast="false">
        <listOfReactants>
          <speciesReference species="mwcd8f630a_342f_42e4_838e_4ad84269d3dd"/>
        </listOfReactants>
        <listOfProducts>
          <speciesReference species="mwf08aaff9_008e_4115_889f_1a15e987dad7"/>
          <speciesReference species="mw910ba48e_7876_43a4_904b_c445f42a3caa"/>
          <speciesReference species="mwd5426c0d_10c4_42a3_aed9_1366c8176936"/>
        </listOfProducts>
        <kineticLaw>
          <math xmlns="http://www.w3.org/1998/Math/MathML">
            <apply>
              <times/>
              <ci> mwf9b646ef_17c8_4562_9c6a_ff22954d7bf8 </ci>
              <ci> mwcd8f630a_342f_42e4_838e_4ad84269d3dd </ci>
            </apply>
          </math>
          <listOfParameters>
            <parameter id="mwf9b646ef_17c8_4562_9c6a_ff22954d7bf8" name="kcat" value="0.8"/>
          </listOfParameters>
        </kineticLaw>
      </reaction>
      <reaction id="mw9f8e566d_8683_4e8e_9184_0be59e23fbde" name="027" fast="false">
        <listOfReactants>
          <speciesReference species="mw5e5d14ca_6f7e_490b_8468_b303e5b9a139"/>
          <speciesReference species="mw5ea557c9_ff41_4912_8edf_abfd90b79708"/>
        </listOfReactants>
        <listOfProducts>
          <speciesReference species="mw645cd98c_d289_4a27_81e8_4f2a842aa256"/>
        </listOfProducts>
        <kineticLaw>
          <math xmlns="http://www.w3.org/1998/Math/MathML">
            <apply>
              <minus/>
              <apply>
                <times/>
                <ci> mwdc1a6faa_12b9_426d_bcfb_08abee68cd50 </ci>
                <ci> mw5e5d14ca_6f7e_490b_8468_b303e5b9a139 </ci>
                <ci> mw5ea557c9_ff41_4912_8edf_abfd90b79708 </ci>
              </apply>
              <apply>
                <times/>
                <ci> mw302e0ac3_5517_4e1f_8eb8_10c18af8fe49 </ci>
                <ci> mw645cd98c_d289_4a27_81e8_4f2a842aa256 </ci>
              </apply>
            </apply>
          </math>
          <listOfParameters>
            <parameter id="mwdc1a6faa_12b9_426d_bcfb_08abee68cd50" name="kf" value="0.7"/>
            <parameter id="mw302e0ac3_5517_4e1f_8eb8_10c18af8fe49" name="kb" value="0.0004"/>
          </listOfParameters>
        </kineticLaw>
      </reaction>
      <reaction id="mw0f368b65_0908_489c_bbfd_84cc18497df6" name="028" reversible="false" fast="false">
        <listOfReactants>
          <speciesReference species="mw645cd98c_d289_4a27_81e8_4f2a842aa256"/>
        </listOfReactants>
        <listOfProducts>
          <speciesReference species="mw5e5d14ca_6f7e_490b_8468_b303e5b9a139"/>
          <speciesReference species="mwf08aaff9_008e_4115_889f_1a15e987dad7"/>
          <speciesReference species="mwd5426c0d_10c4_42a3_aed9_1366c8176936"/>
        </listOfProducts>
        <kineticLaw>
          <math xmlns="http://www.w3.org/1998/Math/MathML">
            <apply>
              <times/>
              <ci> mw4093a8c0_cda2_4364_95ad_270620d3d8e5 </ci>
              <ci> mw645cd98c_d289_4a27_81e8_4f2a842aa256 </ci>
            </apply>
          </math>
          <listOfParameters>
            <parameter id="mw4093a8c0_cda2_4364_95ad_270620d3d8e5" name="kcat" value="0.68"/>
          </listOfParameters>
        </kineticLaw>
      </reaction>
      <reaction id="mwda1ed174_1c80_4eac_bfde_698c092b5685" name="029" fast="false">
        <listOfReactants>
          <speciesReference species="mw02fc677c_a8f8_4513_afdd_e29a482b880c"/>
          <speciesReference species="mwe72d48fb_e828_47e4_b732_bb96df232ecb"/>
        </listOfReactants>
        <listOfProducts>
          <speciesReference species="mw148aa78d_814d_4e11_8feb_21558becc69f"/>
        </listOfProducts>
        <kineticLaw>
          <math xmlns="http://www.w3.org/1998/Math/MathML">
            <apply>
              <minus/>
              <apply>
                <times/>
                <ci> mw25f98c34_d600_4154_bf87_d4ac19133178 </ci>
                <ci> mw02fc677c_a8f8_4513_afdd_e29a482b880c </ci>
                <ci> mwe72d48fb_e828_47e4_b732_bb96df232ecb </ci>
              </apply>
              <apply>
                <times/>
                <ci> mw76310668_f68a_473f_986c_fab06e55ebc8 </ci>
                <ci> mw148aa78d_814d_4e11_8feb_21558becc69f </ci>
              </apply>
            </apply>
          </math>
          <listOfParameters>
            <parameter id="mw25f98c34_d600_4154_bf87_d4ac19133178" name="kf" value="1.5201"/>
            <parameter id="mw76310668_f68a_473f_986c_fab06e55ebc8" name="kb" value="0.5"/>
          </listOfParameters>
        </kineticLaw>
      </reaction>
      <reaction id="mwbdd0d129_0cb6_4f1c_ae36_6e5ad775149e" name="039" fast="false">
        <listOfReactants>
          <speciesReference species="mw148aa78d_814d_4e11_8feb_21558becc69f"/>
          <speciesReference species="mwbd08dba3_3e97_45fd_a24c_fea40722b5af"/>
        </listOfReactants>
        <listOfProducts>
          <speciesReference species="mw5e5d14ca_6f7e_490b_8468_b303e5b9a139"/>
        </listOfProducts>
        <kineticLaw>
          <math xmlns="http://www.w3.org/1998/Math/MathML">
            <apply>
              <minus/>
              <apply>
                <times/>
                <ci> mwd4358ef4_c5cb_40f3_88fa_1914777228dc </ci>
                <ci> mw148aa78d_814d_4e11_8feb_21558becc69f </ci>
                <ci> mwbd08dba3_3e97_45fd_a24c_fea40722b5af </ci>
              </apply>
              <apply>
                <times/>
                <ci> mw7fbe94e1_9225_4737_8000_3ad846379825 </ci>
                <ci> mw5e5d14ca_6f7e_490b_8468_b303e5b9a139 </ci>
              </apply>
            </apply>
          </math>
          <listOfParameters>
            <parameter id="mwd4358ef4_c5cb_40f3_88fa_1914777228dc" name="kf" value="1.6"/>
            <parameter id="mw7fbe94e1_9225_4737_8000_3ad846379825" name="kb" value="0.1"/>
          </listOfParameters>
        </kineticLaw>
      </reaction>
      <reaction id="mw658ad7c7_de21_47a7_abb4_44cfaf516ce3" name="030" fast="false">
        <listOfReactants>
          <speciesReference species="mw5e5d14ca_6f7e_490b_8468_b303e5b9a139"/>
        </listOfReactants>
        <listOfProducts>
          <speciesReference species="mw9175809a_58d1_4b23_a090_07d2b41ed53a"/>
          <speciesReference species="mw910ba48e_7876_43a4_904b_c445f42a3caa"/>
        </listOfProducts>
        <kineticLaw>
          <math xmlns="http://www.w3.org/1998/Math/MathML">
            <apply>
              <minus/>
              <apply>
                <times/>
                <ci> mwc8cd671e_e73b_4b3e_9b01_0e28a909efd9 </ci>
                <ci> mw5e5d14ca_6f7e_490b_8468_b303e5b9a139 </ci>
              </apply>
              <apply>
                <times/>
                <ci> mw2727b1de_9314_482c_a57c_d12b527d0d94 </ci>
                <ci> mw9175809a_58d1_4b23_a090_07d2b41ed53a </ci>
                <ci> mw910ba48e_7876_43a4_904b_c445f42a3caa </ci>
              </apply>
            </apply>
          </math>
          <listOfParameters>
            <parameter id="mwc8cd671e_e73b_4b3e_9b01_0e28a909efd9" name="kf" value="0.0133"/>
            <parameter id="mw2727b1de_9314_482c_a57c_d12b527d0d94" name="kb" value="0"/>
          </listOfParameters>
        </kineticLaw>
      </reaction>
      <reaction id="mwb700a96e_c2bd_4e5a_afe6_03862894306f" name="031" fast="false">
        <listOfReactants>
          <speciesReference species="mwd5426c0d_10c4_42a3_aed9_1366c8176936"/>
        </listOfReactants>
        <listOfProducts>
          <speciesReference species="mwac92128f_44f7_4334_8ab5_ffb1177be309"/>
        </listOfProducts>
        <kineticLaw>
          <math xmlns="http://www.w3.org/1998/Math/MathML">
            <apply>
              <minus/>
              <apply>
                <times/>
                <ci> mwdeff63d3_51ca_412e_b152_707f83005f54 </ci>
                <ci> mwd5426c0d_10c4_42a3_aed9_1366c8176936 </ci>
              </apply>
              <apply>
                <times/>
                <ci> mw0665c8d8_5d42_4aee_a1a1_36c3523cb683 </ci>
                <ci> mwac92128f_44f7_4334_8ab5_ffb1177be309 </ci>
              </apply>
            </apply>
          </math>
          <listOfParameters>
            <parameter id="mwdeff63d3_51ca_412e_b152_707f83005f54" name="kf" value="0.15"/>
            <parameter id="mw0665c8d8_5d42_4aee_a1a1_36c3523cb683" name="kb" value="0"/>
          </listOfParameters>
        </kineticLaw>
      </reaction>
      <reaction id="mw916b62ea_bddd_44f5_bd4e_c11fe5316ca1" name="032" fast="false">
        <listOfReactants>
          <speciesReference species="mwf08aaff9_008e_4115_889f_1a15e987dad7"/>
        </listOfReactants>
        <listOfProducts>
          <speciesReference species="mw4f165f2b_7372_4249_8621_f6567beb324c"/>
        </listOfProducts>
        <kineticLaw>
          <math xmlns="http://www.w3.org/1998/Math/MathML">
            <apply>
              <minus/>
              <apply>
                <times/>
                <ci> mw743b2767_0300_4c82_9e20_e0684e56e149 </ci>
                <ci> mwf08aaff9_008e_4115_889f_1a15e987dad7 </ci>
              </apply>
              <apply>
                <times/>
                <ci> mw8b13c018_f76a_48fa_ae62_01c215bb73ab </ci>
                <ci> mw4f165f2b_7372_4249_8621_f6567beb324c </ci>
              </apply>
            </apply>
          </math>
          <listOfParameters>
            <parameter id="mw743b2767_0300_4c82_9e20_e0684e56e149" name="kf" value="0.01"/>
            <parameter id="mw8b13c018_f76a_48fa_ae62_01c215bb73ab" name="kb" value="0"/>
          </listOfParameters>
        </kineticLaw>
      </reaction>
      <reaction id="mw00be28cb_3e5f_44de_a9d9_09cbd1e1465c" name="033" fast="false">
        <listOfReactants>
          <speciesReference species="mwe3db81ab_2c66_47e3_a54a_e7a3e3354d09"/>
          <speciesReference species="mwf08aaff9_008e_4115_889f_1a15e987dad7"/>
          <speciesReference species="mwf08aaff9_008e_4115_889f_1a15e987dad7"/>
          <speciesReference species="mwf08aaff9_008e_4115_889f_1a15e987dad7"/>
        </listOfReactants>
        <listOfProducts>
          <speciesReference species="mw0651a473_8627_4e55_aa7c_0bcae4be7f5d"/>
        </listOfProducts>
        <kineticLaw>
          <math xmlns="http://www.w3.org/1998/Math/MathML">
            <apply>
              <minus/>
              <apply>
                <times/>
                <ci> mw0021ad4d_4fc1_4b40_a06f_9bf1770afb6b </ci>
                <ci> mwe3db81ab_2c66_47e3_a54a_e7a3e3354d09 </ci>
                <ci> mwf08aaff9_008e_4115_889f_1a15e987dad7 </ci>
                <ci> mwf08aaff9_008e_4115_889f_1a15e987dad7 </ci>
                <ci> mwf08aaff9_008e_4115_889f_1a15e987dad7 </ci>
              </apply>
              <apply>
                <times/>
                <ci> mw104d27c7_a24b_4e69_a7ea_cbcc8e584586 </ci>
                <ci> mw0651a473_8627_4e55_aa7c_0bcae4be7f5d </ci>
              </apply>
            </apply>
          </math>
          <listOfParameters>
            <parameter id="mw0021ad4d_4fc1_4b40_a06f_9bf1770afb6b" name="kf" value="0.5"/>
            <parameter id="mw104d27c7_a24b_4e69_a7ea_cbcc8e584586" name="kb" value="10"/>
          </listOfParameters>
        </kineticLaw>
      </reaction>
      <reaction id="mwfe11f742_7ccc_4287_b9a6_61d4a598f907" name="041" fast="false">
        <listOfReactants>
          <speciesReference species="mwebcb6a68_fe2a_4602_878b_725c40b7d440"/>
          <speciesReference species="mwbd08dba3_3e97_45fd_a24c_fea40722b5af"/>
        </listOfReactants>
        <listOfProducts>
          <speciesReference species="mw677747e4_e0b8_478a_bb89_efa1236147a6"/>
        </listOfProducts>
        <kineticLaw>
          <math xmlns="http://www.w3.org/1998/Math/MathML">
            <apply>
              <minus/>
              <apply>
                <times/>
                <ci> mw7e28f8fc_9abd_45a2_863c_5b636cbb367d </ci>
                <ci> mwebcb6a68_fe2a_4602_878b_725c40b7d440 </ci>
                <ci> mwbd08dba3_3e97_45fd_a24c_fea40722b5af </ci>
              </apply>
              <apply>
                <times/>
                <ci> mw4ddf8f2c_c3db_4de3_889f_b9dfaf5216c5 </ci>
                <ci> mw677747e4_e0b8_478a_bb89_efa1236147a6 </ci>
              </apply>
            </apply>
          </math>
          <listOfParameters>
            <parameter id="mw7e28f8fc_9abd_45a2_863c_5b636cbb367d" name="kf" value="6"/>
            <parameter id="mw4ddf8f2c_c3db_4de3_889f_b9dfaf5216c5" name="kb" value="0.0001"/>
          </listOfParameters>
        </kineticLaw>
      </reaction>
      <reaction id="mwed3b179b_8377_445c_8a05_dab5ca3f2ec5" name="042" reversible="false" fast="false">
        <listOfReactants>
          <speciesReference species="mw677747e4_e0b8_478a_bb89_efa1236147a6"/>
        </listOfReactants>
        <listOfProducts>
          <speciesReference species="mwebcb6a68_fe2a_4602_878b_725c40b7d440"/>
          <speciesReference species="mw1fefc469_c7e1_4a7c_9aff_6cb220e8fb1c"/>
        </listOfProducts>
        <kineticLaw>
          <math xmlns="http://www.w3.org/1998/Math/MathML">
            <apply>
              <times/>
              <ci> mw89d8097e_0a7c_4aed_8be4_0c7dfa5e825f </ci>
              <ci> mw677747e4_e0b8_478a_bb89_efa1236147a6 </ci>
            </apply>
          </math>
          <listOfParameters>
            <parameter id="mw89d8097e_0a7c_4aed_8be4_0c7dfa5e825f" name="kcat" value="10"/>
          </listOfParameters>
        </kineticLaw>
      </reaction>
      <reaction id="mw6d10eb3f_98c0_4d18_bce1_b7431c6ef0ae" name="043" fast="false">
        <listOfReactants>
          <speciesReference species="mwbd08dba3_3e97_45fd_a24c_fea40722b5af"/>
          <speciesReference species="mwbd08dba3_3e97_45fd_a24c_fea40722b5af"/>
          <speciesReference species="mw8a4eee20_e72f_4f7e_be6e_c2bb440f6d36"/>
        </listOfReactants>
        <listOfProducts>
          <speciesReference species="mwf9679184_bfe4_4b18_b3d6_47b9def5733f"/>
        </listOfProducts>
        <kineticLaw>
          <math xmlns="http://www.w3.org/1998/Math/MathML">
            <apply>
              <minus/>
              <apply>
                <times/>
                <ci> mwb4798100_ab50_44d2_a00c_0455e8494dcf </ci>
                <ci> mwbd08dba3_3e97_45fd_a24c_fea40722b5af </ci>
                <ci> mwbd08dba3_3e97_45fd_a24c_fea40722b5af </ci>
                <ci> mw8a4eee20_e72f_4f7e_be6e_c2bb440f6d36 </ci>
              </apply>
              <apply>
                <times/>
                <ci> mw4063fb4b_b919_4306_bd00_562f38ed6890 </ci>
                <ci> mwf9679184_bfe4_4b18_b3d6_47b9def5733f </ci>
              </apply>
            </apply>
          </math>
          <listOfParameters>
            <parameter id="mwb4798100_ab50_44d2_a00c_0455e8494dcf" name="kf" value="10"/>
            <parameter id="mw4063fb4b_b919_4306_bd00_562f38ed6890" name="kb" value="0.3"/>
          </listOfParameters>
        </kineticLaw>
      </reaction>
      <reaction id="mw3d89a5f4_0005_4af9_ab79_3e36459cb256" name="044" fast="false">
        <listOfReactants>
          <speciesReference species="mwf9679184_bfe4_4b18_b3d6_47b9def5733f"/>
          <speciesReference species="mw8a4eee20_e72f_4f7e_be6e_c2bb440f6d36"/>
        </listOfReactants>
        <listOfProducts>
          <speciesReference species="mw2beb847a_a300_4d34_8a34_f628788c6b90"/>
        </listOfProducts>
        <kineticLaw>
          <math xmlns="http://www.w3.org/1998/Math/MathML">
            <apply>
              <minus/>
              <apply>
                <times/>
                <ci> mw9467b43f_2f18_4877_86b8_a2112cdc8d99 </ci>
                <ci> mwf9679184_bfe4_4b18_b3d6_47b9def5733f </ci>
                <ci> mw8a4eee20_e72f_4f7e_be6e_c2bb440f6d36 </ci>
              </apply>
              <apply>
                <times/>
                <ci> mw846fd4ef_d1ea_412a_9ad6_7828d81a5956 </ci>
                <ci> mw2beb847a_a300_4d34_8a34_f628788c6b90 </ci>
              </apply>
            </apply>
          </math>
          <listOfParameters>
            <parameter id="mw9467b43f_2f18_4877_86b8_a2112cdc8d99" name="kf" value="5"/>
            <parameter id="mw846fd4ef_d1ea_412a_9ad6_7828d81a5956" name="kb" value="1"/>
          </listOfParameters>
        </kineticLaw>
      </reaction>
      <reaction id="mw597e9489_72f6_4694_8df4_090e10fbc8d7" name="045" fast="false">
        <listOfReactants>
          <speciesReference species="mw47c1eef8_d6b3_4d76_8691_22ea17b4e5d2"/>
          <speciesReference species="mwbd08dba3_3e97_45fd_a24c_fea40722b5af"/>
        </listOfReactants>
        <listOfProducts>
          <speciesReference species="mw2095e214_8066_439b_a4db_6b5bfe82ca35"/>
        </listOfProducts>
        <kineticLaw>
          <math xmlns="http://www.w3.org/1998/Math/MathML">
            <apply>
              <minus/>
              <apply>
                <times/>
                <ci> mw7d765868_b19e_44b4_9f68_37c539ef2021 </ci>
                <ci> mw47c1eef8_d6b3_4d76_8691_22ea17b4e5d2 </ci>
                <ci> mwbd08dba3_3e97_45fd_a24c_fea40722b5af </ci>
              </apply>
              <apply>
                <times/>
                <ci> mw4696630e_a840_4640_8402_0bea14196489 </ci>
                <ci> mw2095e214_8066_439b_a4db_6b5bfe82ca35 </ci>
              </apply>
            </apply>
          </math>
          <listOfParameters>
            <parameter id="mw7d765868_b19e_44b4_9f68_37c539ef2021" name="kf" value="10"/>
            <parameter id="mw4696630e_a840_4640_8402_0bea14196489" name="kb" value="45"/>
          </listOfParameters>
        </kineticLaw>
      </reaction>
      <reaction id="mw80cd9b65_603e_400e_9023_b2169737319f" name="049" fast="false">
        <listOfReactants>
          <speciesReference species="mw2095e214_8066_439b_a4db_6b5bfe82ca35"/>
          <speciesReference species="mw39e03377_904e_468e_a402_26de4643ed49"/>
        </listOfReactants>
        <listOfProducts>
          <speciesReference species="mw551e21ea_6846_4412_b0a5_f8083cdf428f"/>
        </listOfProducts>
        <kineticLaw>
          <math xmlns="http://www.w3.org/1998/Math/MathML">
            <apply>
              <minus/>
              <apply>
                <times/>
                <ci> mw0a7b7fdc_b1be_4ad1_b1ea_803b8a65f8a9 </ci>
                <ci> mw2095e214_8066_439b_a4db_6b5bfe82ca35 </ci>
                <ci> mw39e03377_904e_468e_a402_26de4643ed49 </ci>
              </apply>
              <apply>
                <times/>
                <ci> mw4341b711_925c_458e_97bf_dbecc7c45b75 </ci>
                <ci> mw551e21ea_6846_4412_b0a5_f8083cdf428f </ci>
              </apply>
            </apply>
          </math>
          <listOfParameters>
            <parameter id="mw0a7b7fdc_b1be_4ad1_b1ea_803b8a65f8a9" name="kf" value="0.03"/>
            <parameter id="mw4341b711_925c_458e_97bf_dbecc7c45b75" name="kb" value="0.08"/>
          </listOfParameters>
        </kineticLaw>
      </reaction>
      <reaction id="mwa6f77b50_d5be_4d19_b3a3_44df41721db5" name="046" fast="false">
        <listOfReactants>
          <speciesReference species="mw2095e214_8066_439b_a4db_6b5bfe82ca35"/>
          <speciesReference species="mwbd08dba3_3e97_45fd_a24c_fea40722b5af"/>
        </listOfReactants>
        <listOfProducts>
          <speciesReference species="mwadbb0c95_5156_4e81_8fef_6a8b97be25b5"/>
        </listOfProducts>
        <kineticLaw>
          <math xmlns="http://www.w3.org/1998/Math/MathML">
            <apply>
              <minus/>
              <apply>
                <times/>
                <ci> mw918d81b0_c5bd_48fc_80fb_497bba7e7d62 </ci>
                <ci> mw2095e214_8066_439b_a4db_6b5bfe82ca35 </ci>
                <ci> mwbd08dba3_3e97_45fd_a24c_fea40722b5af </ci>
              </apply>
              <apply>
                <times/>
                <ci> mwc12608e5_c077_4a03_97c8_fe1d10fd4536 </ci>
                <ci> mwadbb0c95_5156_4e81_8fef_6a8b97be25b5 </ci>
              </apply>
            </apply>
          </math>
          <listOfParameters>
            <parameter id="mw918d81b0_c5bd_48fc_80fb_497bba7e7d62" name="kf" value="8"/>
            <parameter id="mwc12608e5_c077_4a03_97c8_fe1d10fd4536" name="kb" value="40"/>
          </listOfParameters>
        </kineticLaw>
      </reaction>
      <reaction id="mw1d9ae1f3_e248_4393_aab9_e0c88ef783d0" name="047" fast="false">
        <listOfReactants>
          <speciesReference species="mwadbb0c95_5156_4e81_8fef_6a8b97be25b5"/>
          <speciesReference species="mwbd08dba3_3e97_45fd_a24c_fea40722b5af"/>
        </listOfReactants>
        <listOfProducts>
          <speciesReference species="mw77357cd4_129d_4f99_8c85_1f0869040148"/>
        </listOfProducts>
        <kineticLaw>
          <math xmlns="http://www.w3.org/1998/Math/MathML">
            <apply>
              <minus/>
              <apply>
                <times/>
                <ci> mwf6519dff_6dd7_4022_a06a_1db5d0cf8305 </ci>
                <ci> mwadbb0c95_5156_4e81_8fef_6a8b97be25b5 </ci>
                <ci> mwbd08dba3_3e97_45fd_a24c_fea40722b5af </ci>
              </apply>
              <apply>
                <times/>
                <ci> mwa47975ce_8399_45ff_b60b_4ff26234f53b </ci>
                <ci> mw77357cd4_129d_4f99_8c85_1f0869040148 </ci>
              </apply>
            </apply>
          </math>
          <listOfParameters>
            <parameter id="mwf6519dff_6dd7_4022_a06a_1db5d0cf8305" name="kf" value="10"/>
            <parameter id="mwa47975ce_8399_45ff_b60b_4ff26234f53b" name="kb" value="170"/>
          </listOfParameters>
        </kineticLaw>
      </reaction>
      <reaction id="mw4ce4d747_379a_436e_ade2_a11813527d73" name="048" fast="false">
        <listOfReactants>
          <speciesReference species="mw77357cd4_129d_4f99_8c85_1f0869040148"/>
          <speciesReference species="mwbd08dba3_3e97_45fd_a24c_fea40722b5af"/>
        </listOfReactants>
        <listOfProducts>
          <speciesReference species="mw769fa5a7_6378_4fee_9286_c6c31926a4ae"/>
        </listOfProducts>
        <kineticLaw>
          <math xmlns="http://www.w3.org/1998/Math/MathML">
            <apply>
              <minus/>
              <apply>
                <times/>
                <ci> mw948423b3_bfce_4443_a5be_0a2ad0ec80b0 </ci>
                <ci> mw77357cd4_129d_4f99_8c85_1f0869040148 </ci>
                <ci> mwbd08dba3_3e97_45fd_a24c_fea40722b5af </ci>
              </apply>
              <apply>
                <times/>
                <ci> mwc6006f29_93ef_43e2_8b97_3c2a9804de91 </ci>
                <ci> mw769fa5a7_6378_4fee_9286_c6c31926a4ae </ci>
              </apply>
            </apply>
          </math>
          <listOfParameters>
            <parameter id="mw948423b3_bfce_4443_a5be_0a2ad0ec80b0" name="kf" value="10"/>
            <parameter id="mwc6006f29_93ef_43e2_8b97_3c2a9804de91" name="kb" value="500"/>
          </listOfParameters>
        </kineticLaw>
      </reaction>
      <reaction id="mwededf7a1_a442_4aaf_b841_584ded3488c3" name="050" fast="false">
        <listOfReactants>
          <speciesReference species="mwadbb0c95_5156_4e81_8fef_6a8b97be25b5"/>
          <speciesReference species="mw39e03377_904e_468e_a402_26de4643ed49"/>
        </listOfReactants>
        <listOfProducts>
          <speciesReference species="mw7e8c7e40_7b50_458d_9c88_58f3f368ec3e"/>
        </listOfProducts>
        <kineticLaw>
          <math xmlns="http://www.w3.org/1998/Math/MathML">
            <apply>
              <minus/>
              <apply>
                <times/>
                <ci> mw364ecf36_33a0_4fa1_a1d2_f8ffa06f9fab </ci>
                <ci> mwadbb0c95_5156_4e81_8fef_6a8b97be25b5 </ci>
                <ci> mw39e03377_904e_468e_a402_26de4643ed49 </ci>
              </apply>
              <apply>
                <times/>
                <ci> mw27d7f240_d83a_4e86_8f4e_6f1107982054 </ci>
                <ci> mw7e8c7e40_7b50_458d_9c88_58f3f368ec3e </ci>
              </apply>
            </apply>
          </math>
          <listOfParameters>
            <parameter id="mw364ecf36_33a0_4fa1_a1d2_f8ffa06f9fab" name="kf" value="0.04"/>
            <parameter id="mw27d7f240_d83a_4e86_8f4e_6f1107982054" name="kb" value="0.15"/>
          </listOfParameters>
        </kineticLaw>
      </reaction>
      <reaction id="mwe88d9b9e_8236_4f40_905e_9b46b78463c0" name="051" fast="false">
        <listOfReactants>
          <speciesReference species="mw77357cd4_129d_4f99_8c85_1f0869040148"/>
          <speciesReference species="mw39e03377_904e_468e_a402_26de4643ed49"/>
        </listOfReactants>
        <listOfProducts>
          <speciesReference species="mw72b1aeda_9960_4dc6_92b1_122ad899a01a"/>
        </listOfProducts>
        <kineticLaw>
          <math xmlns="http://www.w3.org/1998/Math/MathML">
            <apply>
              <minus/>
              <apply>
                <times/>
                <ci> mwefe21ffb_fbbb_49a2_aa7b_9ff0c4d8b77a </ci>
                <ci> mw77357cd4_129d_4f99_8c85_1f0869040148 </ci>
                <ci> mw39e03377_904e_468e_a402_26de4643ed49 </ci>
              </apply>
              <apply>
                <times/>
                <ci> mw76350b93_ba50_45db_9f90_6b0cf0ad08f6 </ci>
                <ci> mw72b1aeda_9960_4dc6_92b1_122ad899a01a </ci>
              </apply>
            </apply>
          </math>
          <listOfParameters>
            <parameter id="mwefe21ffb_fbbb_49a2_aa7b_9ff0c4d8b77a" name="kf" value="1"/>
            <parameter id="mw76350b93_ba50_45db_9f90_6b0cf0ad08f6" name="kb" value="0.0007"/>
          </listOfParameters>
        </kineticLaw>
      </reaction>
      <reaction id="mw68dd4097_cbc1_41f4_be79_d640769cf8a6" name="052" fast="false">
        <listOfReactants>
          <speciesReference species="mw769fa5a7_6378_4fee_9286_c6c31926a4ae"/>
          <speciesReference species="mw39e03377_904e_468e_a402_26de4643ed49"/>
        </listOfReactants>
        <listOfProducts>
          <speciesReference species="mwf94b1574_a74f_4e5b_839f_2a4be1941637"/>
        </listOfProducts>
        <kineticLaw>
          <math xmlns="http://www.w3.org/1998/Math/MathML">
            <apply>
              <minus/>
              <apply>
                <times/>
                <ci> mw0de9197e_129b_49c9_8ff2_0fe981215e36 </ci>
                <ci> mw769fa5a7_6378_4fee_9286_c6c31926a4ae </ci>
                <ci> mw39e03377_904e_468e_a402_26de4643ed49 </ci>
              </apply>
              <apply>
                <times/>
                <ci> mw905c02e4_1fd6_4965_9615_9d98acf0661d </ci>
                <ci> mwf94b1574_a74f_4e5b_839f_2a4be1941637 </ci>
              </apply>
            </apply>
          </math>
          <listOfParameters>
            <parameter id="mw0de9197e_129b_49c9_8ff2_0fe981215e36" name="kf" value="10"/>
            <parameter id="mw905c02e4_1fd6_4965_9615_9d98acf0661d" name="kb" value="0.01"/>
          </listOfParameters>
        </kineticLaw>
      </reaction>
      <reaction id="mw6c988f88_24b2_481a_b9fc_1a7a0236b1b1" name="053" fast="false">
        <listOfReactants>
          <speciesReference species="mw1555bc80_6d86_48ad_8eb0_172800f56637"/>
          <speciesReference species="mwbd08dba3_3e97_45fd_a24c_fea40722b5af"/>
        </listOfReactants>
        <listOfProducts>
          <speciesReference species="mwe70fdc9b_2071_43bd_822d_e1fa01575095"/>
        </listOfProducts>
        <kineticLaw>
          <math xmlns="http://www.w3.org/1998/Math/MathML">
            <apply>
              <minus/>
              <apply>
                <times/>
                <ci> mw14f21ea2_6f18_4f1f_8fa0_f48ca3361b90 </ci>
                <ci> mw1555bc80_6d86_48ad_8eb0_172800f56637 </ci>
                <ci> mwbd08dba3_3e97_45fd_a24c_fea40722b5af </ci>
              </apply>
              <apply>
                <times/>
                <ci> mw4e1c77f9_4e42_4e34_b6b3_e73a256597df </ci>
                <ci> mwe70fdc9b_2071_43bd_822d_e1fa01575095 </ci>
              </apply>
            </apply>
          </math>
          <listOfParameters>
            <parameter id="mw14f21ea2_6f18_4f1f_8fa0_f48ca3361b90" name="kf" value="0.3"/>
            <parameter id="mw4e1c77f9_4e42_4e34_b6b3_e73a256597df" name="kb" value="0.01"/>
          </listOfParameters>
        </kineticLaw>
      </reaction>
      <reaction id="mwccf4bd48_53a3_4e40_9bde_3f70cc43ac3c" name="054" fast="false">
        <listOfReactants>
          <speciesReference species="mwe70fdc9b_2071_43bd_822d_e1fa01575095"/>
          <speciesReference species="mwd5426c0d_10c4_42a3_aed9_1366c8176936"/>
        </listOfReactants>
        <listOfProducts>
          <speciesReference species="mw13dad740_f0bf_46bf_aa7e_368dc9dae950"/>
        </listOfProducts>
        <kineticLaw>
          <math xmlns="http://www.w3.org/1998/Math/MathML">
            <apply>
              <minus/>
              <apply>
                <times/>
                <ci> mw6a8f6b1f_ad94_40bb_ac6b_5f45ecbbccb1 </ci>
                <ci> mwe70fdc9b_2071_43bd_822d_e1fa01575095 </ci>
                <ci> mwd5426c0d_10c4_42a3_aed9_1366c8176936 </ci>
              </apply>
              <apply>
                <times/>
                <ci> mw54c15759_0129_41a5_9dae_f36ad8ee3ce4 </ci>
                <ci> mw13dad740_f0bf_46bf_aa7e_368dc9dae950 </ci>
              </apply>
            </apply>
          </math>
          <listOfParameters>
            <parameter id="mw6a8f6b1f_ad94_40bb_ac6b_5f45ecbbccb1" name="kf" value="0.3"/>
            <parameter id="mw54c15759_0129_41a5_9dae_f36ad8ee3ce4" name="kb" value="0.001"/>
          </listOfParameters>
        </kineticLaw>
      </reaction>
      <reaction id="mwed45e1c7_ad8e_478f_9090_27ba3b9ce890" name="055" fast="false">
        <listOfReactants>
          <speciesReference species="mw13dad740_f0bf_46bf_aa7e_368dc9dae950"/>
        </listOfReactants>
        <listOfProducts>
          <speciesReference species="mw8d9ed98e_95d0_4bc1_9e22_6b0b4620358c"/>
        </listOfProducts>
        <kineticLaw>
          <math xmlns="http://www.w3.org/1998/Math/MathML">
            <apply>
              <minus/>
              <apply>
                <times/>
                <ci> mw06003a48_a4a1_4605_b296_db1606c272fa </ci>
                <ci> mw13dad740_f0bf_46bf_aa7e_368dc9dae950 </ci>
              </apply>
              <apply>
                <times/>
                <ci> mw8d979913_b85a_4b76_ac56_4e78211c9c6f </ci>
                <ci> mw8d9ed98e_95d0_4bc1_9e22_6b0b4620358c </ci>
              </apply>
            </apply>
          </math>
          <listOfParameters>
            <parameter id="mw06003a48_a4a1_4605_b296_db1606c272fa" name="kf" value="1.78"/>
            <parameter id="mw8d979913_b85a_4b76_ac56_4e78211c9c6f" name="kb" value="0.01"/>
          </listOfParameters>
        </kineticLaw>
      </reaction>
      <reaction id="mwc5400f47_87e6_474f_9ff2_8d28a0b7b19d" name="056" fast="false">
        <listOfReactants>
          <speciesReference species="mw8d9ed98e_95d0_4bc1_9e22_6b0b4620358c"/>
        </listOfReactants>
        <listOfProducts>
          <speciesReference species="mw7154048e_3943_4d5f_8716_6744d90647bf"/>
        </listOfProducts>
        <kineticLaw>
          <math xmlns="http://www.w3.org/1998/Math/MathML">
            <apply>
              <minus/>
              <apply>
                <times/>
                <ci> mw85b5975e_b716_4f4d_987b_faeb489ea779 </ci>
                <ci> mw8d9ed98e_95d0_4bc1_9e22_6b0b4620358c </ci>
              </apply>
              <apply>
                <times/>
                <ci> mw37e105d9_bc3e_45ac_ad50_f8b6a189cb53 </ci>
                <ci> mw7154048e_3943_4d5f_8716_6744d90647bf </ci>
              </apply>
            </apply>
          </math>
          <listOfParameters>
            <parameter id="mw85b5975e_b716_4f4d_987b_faeb489ea779" name="kf" value="0.000463"/>
            <parameter id="mw37e105d9_bc3e_45ac_ad50_f8b6a189cb53" name="kb" value="0"/>
          </listOfParameters>
        </kineticLaw>
      </reaction>
      <reaction id="mwfbe563de_4052_4cf1_aad6_1879960b992e" name="057" fast="false">
        <listOfReactants>
          <speciesReference species="mw8d9ed98e_95d0_4bc1_9e22_6b0b4620358c"/>
          <speciesReference species="mw98b99e7c_5614_46ad_92d5_52dbcadc37dc"/>
        </listOfReactants>
        <listOfProducts>
          <speciesReference species="mw672f8c4b_ba24_4e83_8c30_0ef37451b3c1"/>
        </listOfProducts>
        <kineticLaw>
          <math xmlns="http://www.w3.org/1998/Math/MathML">
            <apply>
              <minus/>
              <apply>
                <times/>
                <ci> mw2d69c3f9_95c3_4d16_90c3_3563a6b811f6 </ci>
                <ci> mw8d9ed98e_95d0_4bc1_9e22_6b0b4620358c </ci>
                <ci> mw98b99e7c_5614_46ad_92d5_52dbcadc37dc </ci>
              </apply>
              <apply>
                <times/>
                <ci> mw6fffa3a7_1514_49a6_a340_82e108b90062 </ci>
                <ci> mw672f8c4b_ba24_4e83_8c30_0ef37451b3c1 </ci>
              </apply>
            </apply>
          </math>
          <listOfParameters>
            <parameter id="mw2d69c3f9_95c3_4d16_90c3_3563a6b811f6" name="kf" value="3.2"/>
            <parameter id="mw6fffa3a7_1514_49a6_a340_82e108b90062" name="kb" value="0.01"/>
          </listOfParameters>
        </kineticLaw>
      </reaction>
      <reaction id="mwed0760f5_5ed2_43cb_8b4a_5e92fba24413" name="058" reversible="false" fast="false">
        <listOfReactants>
          <speciesReference species="mw672f8c4b_ba24_4e83_8c30_0ef37451b3c1"/>
        </listOfReactants>
        <listOfProducts>
          <speciesReference species="mw8d9ed98e_95d0_4bc1_9e22_6b0b4620358c"/>
          <speciesReference species="mw8aa332da_1104_47a7_b508_5817393c119f"/>
        </listOfProducts>
        <kineticLaw>
          <math xmlns="http://www.w3.org/1998/Math/MathML">
            <apply>
              <times/>
              <ci> mw45156b29_49df_4579_a82b_16410c0b7f64 </ci>
              <ci> mw672f8c4b_ba24_4e83_8c30_0ef37451b3c1 </ci>
            </apply>
          </math>
          <listOfParameters>
            <parameter id="mw45156b29_49df_4579_a82b_16410c0b7f64" name="kcat" value="1.68"/>
          </listOfParameters>
        </kineticLaw>
      </reaction>
      <reaction id="mw82e32477_feed_41d4_8c54_0f3ecb264f5a" name="059" fast="false">
        <listOfReactants>
          <speciesReference species="mw8aa332da_1104_47a7_b508_5817393c119f"/>
        </listOfReactants>
        <listOfProducts>
          <speciesReference species="mw98b99e7c_5614_46ad_92d5_52dbcadc37dc"/>
        </listOfProducts>
        <kineticLaw>
          <math xmlns="http://www.w3.org/1998/Math/MathML">
            <apply>
              <minus/>
              <apply>
                <times/>
                <ci> mwd34d6761_9243_4981_ac02_c90db9abe358 </ci>
                <ci> mw8aa332da_1104_47a7_b508_5817393c119f </ci>
              </apply>
              <apply>
                <times/>
                <ci> mwdd47baca_370b_4513_a1d9_f71332bf36be </ci>
                <ci> mw98b99e7c_5614_46ad_92d5_52dbcadc37dc </ci>
              </apply>
            </apply>
          </math>
          <listOfParameters>
            <parameter id="mwd34d6761_9243_4981_ac02_c90db9abe358" name="kf" value="0.5"/>
            <parameter id="mwdd47baca_370b_4513_a1d9_f71332bf36be" name="kb" value="0.001"/>
          </listOfParameters>
        </kineticLaw>
      </reaction>
      <reaction id="mw02130678_8eff_49a8_a307_f84505000459" name="060" fast="false">
        <listOfReactants>
          <speciesReference species="mw2bee74f4_453d_4f37_90ed_a1ca351e9cdb"/>
          <speciesReference species="mw8aa332da_1104_47a7_b508_5817393c119f"/>
        </listOfReactants>
        <listOfProducts>
          <speciesReference species="mw6642a1c8_2ff4_47a1_ad0a_e3f7a25f1b19"/>
        </listOfProducts>
        <kineticLaw>
          <math xmlns="http://www.w3.org/1998/Math/MathML">
            <apply>
              <minus/>
              <apply>
                <times/>
                <ci> mw1bd01067_e80c_4a69_b9ae_9eb193b291d2 </ci>
                <ci> mw2bee74f4_453d_4f37_90ed_a1ca351e9cdb </ci>
                <ci> mw8aa332da_1104_47a7_b508_5817393c119f </ci>
              </apply>
              <apply>
                <times/>
                <ci> mwaed4414c_e38b_4c3f_9f89_e78013a07a53 </ci>
                <ci> mw6642a1c8_2ff4_47a1_ad0a_e3f7a25f1b19 </ci>
              </apply>
            </apply>
          </math>
          <listOfParameters>
            <parameter id="mw1bd01067_e80c_4a69_b9ae_9eb193b291d2" name="kf" value="7.2"/>
            <parameter id="mwaed4414c_e38b_4c3f_9f89_e78013a07a53" name="kb" value="0.62"/>
          </listOfParameters>
        </kineticLaw>
      </reaction>
      <reaction id="mwae3aeacd_bcbd_4dc4_a016_c2cda612df62" name="061" fast="false">
        <listOfReactants>
          <speciesReference species="mw2bee74f4_453d_4f37_90ed_a1ca351e9cdb"/>
          <speciesReference species="mw98b99e7c_5614_46ad_92d5_52dbcadc37dc"/>
        </listOfReactants>
        <listOfProducts>
          <speciesReference species="mwb316534d_825b_48ba_86f8_6431937b33c5"/>
        </listOfProducts>
        <kineticLaw>
          <math xmlns="http://www.w3.org/1998/Math/MathML">
            <apply>
              <minus/>
              <apply>
                <times/>
                <ci> mw6b67dee2_c8b2_4fd4_9fe5_0cd27fbb8251 </ci>
                <ci> mw2bee74f4_453d_4f37_90ed_a1ca351e9cdb </ci>
                <ci> mw98b99e7c_5614_46ad_92d5_52dbcadc37dc </ci>
              </apply>
              <apply>
                <times/>
                <ci> mwb6cced65_61a0_4926_b985_5ed41b7dd969 </ci>
                <ci> mwb316534d_825b_48ba_86f8_6431937b33c5 </ci>
              </apply>
            </apply>
          </math>
          <listOfParameters>
            <parameter id="mw6b67dee2_c8b2_4fd4_9fe5_0cd27fbb8251" name="kf" value="0.01"/>
            <parameter id="mwb6cced65_61a0_4926_b985_5ed41b7dd969" name="kb" value="0.001"/>
          </listOfParameters>
        </kineticLaw>
      </reaction>
      <reaction id="mw361b7912_2007_4e3b_8081_eb6243c2015a" name="062" fast="false">
        <listOfReactants>
          <speciesReference species="mw6642a1c8_2ff4_47a1_ad0a_e3f7a25f1b19"/>
        </listOfReactants>
        <listOfProducts>
          <speciesReference species="mwb316534d_825b_48ba_86f8_6431937b33c5"/>
        </listOfProducts>
        <kineticLaw>
          <math xmlns="http://www.w3.org/1998/Math/MathML">
            <apply>
              <minus/>
              <apply>
                <times/>
                <ci> mwce7f5df9_64d9_4cb4_9835_4842b8b14ad2 </ci>
                <ci> mw6642a1c8_2ff4_47a1_ad0a_e3f7a25f1b19 </ci>
              </apply>
              <apply>
                <times/>
                <ci> mw508e856e_059d_4a2b_ae71_821085ba9b55 </ci>
                <ci> mwb316534d_825b_48ba_86f8_6431937b33c5 </ci>
              </apply>
            </apply>
          </math>
          <listOfParameters>
            <parameter id="mwce7f5df9_64d9_4cb4_9835_4842b8b14ad2" name="kf" value="0.005"/>
            <parameter id="mw508e856e_059d_4a2b_ae71_821085ba9b55" name="kb" value="0.001"/>
          </listOfParameters>
        </kineticLaw>
      </reaction>
      <reaction id="mw82201545_1090_4432_bf5e_0f651be65bd5" name="063" fast="false">
        <listOfReactants>
          <speciesReference species="mw38054e0d_9357_41c5_a742_a4b5ba22c07b"/>
          <speciesReference species="mw4dc6a313_1b17_48f3_8a57_52d932a3d35a"/>
        </listOfReactants>
        <listOfProducts>
          <speciesReference species="mw34b73b78_26e8_4759_b7ea_1631c7d4a4a4"/>
        </listOfProducts>
        <kineticLaw>
          <math xmlns="http://www.w3.org/1998/Math/MathML">
            <apply>
              <minus/>
              <apply>
                <times/>
                <ci> mw66339d49_116e_495e_9290_fd05105be511 </ci>
                <ci> mw38054e0d_9357_41c5_a742_a4b5ba22c07b </ci>
                <ci> mw4dc6a313_1b17_48f3_8a57_52d932a3d35a </ci>
              </apply>
              <apply>
                <times/>
                <ci> mweba0eaba_40e4_483a_b201_69e59c7d7b92 </ci>
                <ci> mw34b73b78_26e8_4759_b7ea_1631c7d4a4a4 </ci>
              </apply>
            </apply>
          </math>
          <listOfParameters>
            <parameter id="mw66339d49_116e_495e_9290_fd05105be511" name="kf" value="2.02"/>
            <parameter id="mweba0eaba_40e4_483a_b201_69e59c7d7b92" name="kb" value="0.001"/>
          </listOfParameters>
        </kineticLaw>
      </reaction>
      <reaction id="mw7227731f_12ef_49ee_a7d3_70fa8958efca" name="064" reversible="false" fast="false">
        <listOfReactants>
          <speciesReference species="mw34b73b78_26e8_4759_b7ea_1631c7d4a4a4"/>
        </listOfReactants>
        <listOfProducts>
          <speciesReference species="mw76e63871_d8fb_4743_9dfa_b2fc013ea2aa"/>
          <speciesReference species="mw4dc6a313_1b17_48f3_8a57_52d932a3d35a"/>
        </listOfProducts>
        <kineticLaw>
          <math xmlns="http://www.w3.org/1998/Math/MathML">
            <apply>
              <times/>
              <ci> mwbe67ca66_d811_46e6_bcb0_ef1fd8a3d9f1 </ci>
              <ci> mw34b73b78_26e8_4759_b7ea_1631c7d4a4a4 </ci>
            </apply>
          </math>
          <listOfParameters>
            <parameter id="mwbe67ca66_d811_46e6_bcb0_ef1fd8a3d9f1" name="kcat" value="1.35"/>
          </listOfParameters>
        </kineticLaw>
      </reaction>
      <reaction id="mw809a3e6d_e9a0_45d1_8b6b_7dd2ef82d0e5" name="065" fast="false">
        <listOfReactants>
          <speciesReference species="mw76e63871_d8fb_4743_9dfa_b2fc013ea2aa"/>
          <speciesReference species="mw4dc6a313_1b17_48f3_8a57_52d932a3d35a"/>
        </listOfReactants>
        <listOfProducts>
          <speciesReference species="mw1e56fba8_b679_496b_b633_6009ce8f0cc7"/>
        </listOfProducts>
        <kineticLaw>
          <math xmlns="http://www.w3.org/1998/Math/MathML">
            <apply>
              <minus/>
              <apply>
                <times/>
                <ci> mwa9712236_4f10_4a48_b971_95ae09db9601 </ci>
                <ci> mw76e63871_d8fb_4743_9dfa_b2fc013ea2aa </ci>
                <ci> mw4dc6a313_1b17_48f3_8a57_52d932a3d35a </ci>
              </apply>
              <apply>
                <times/>
                <ci> mw437f7c62_1afb_4251_ad98_14a9f22fe6f1 </ci>
                <ci> mw1e56fba8_b679_496b_b633_6009ce8f0cc7 </ci>
              </apply>
            </apply>
          </math>
          <listOfParameters>
            <parameter id="mwa9712236_4f10_4a48_b971_95ae09db9601" name="kf" value="1.38"/>
            <parameter id="mw437f7c62_1afb_4251_ad98_14a9f22fe6f1" name="kb" value="0.001"/>
          </listOfParameters>
        </kineticLaw>
      </reaction>
      <reaction id="mwd7654cb0_5e5e_4217_9d8f_244ba88cfbd1" name="066" reversible="false" fast="false">
        <listOfReactants>
          <speciesReference species="mw1e56fba8_b679_496b_b633_6009ce8f0cc7"/>
        </listOfReactants>
        <listOfProducts>
          <speciesReference species="mw4dc6a313_1b17_48f3_8a57_52d932a3d35a"/>
          <speciesReference species="mwed6c6262_13ea_47a6_82b1_94836e98b8e6"/>
        </listOfProducts>
        <kineticLaw>
          <math xmlns="http://www.w3.org/1998/Math/MathML">
            <apply>
              <times/>
              <ci> mw00ea2c82_5646_42fa_9244_044524085023 </ci>
              <ci> mw1e56fba8_b679_496b_b633_6009ce8f0cc7 </ci>
            </apply>
          </math>
          <listOfParameters>
            <parameter id="mw00ea2c82_5646_42fa_9244_044524085023" name="kcat" value="0.07"/>
          </listOfParameters>
        </kineticLaw>
      </reaction>
      <reaction id="mw95c1a881_de7d_4389_a375_bf2a11808de9" name="067" fast="false">
        <listOfReactants>
          <speciesReference species="mw38054e0d_9357_41c5_a742_a4b5ba22c07b"/>
          <speciesReference species="mw914090a2_3e0e_43f6_9772_921d89cb8dc3"/>
        </listOfReactants>
        <listOfProducts>
          <speciesReference species="mw8de6907e_23b0_433c_a185_08e70dc26fb1"/>
        </listOfProducts>
        <kineticLaw>
          <math xmlns="http://www.w3.org/1998/Math/MathML">
            <apply>
              <minus/>
              <apply>
                <times/>
                <ci> mwfccbcfdf_7032_4738_8976_0b365c27b78b </ci>
                <ci> mw38054e0d_9357_41c5_a742_a4b5ba22c07b </ci>
                <ci> mw914090a2_3e0e_43f6_9772_921d89cb8dc3 </ci>
              </apply>
              <apply>
                <times/>
                <ci> mwd9feb55f_0807_4bd6_8c51_043402ec0c96 </ci>
                <ci> mw8de6907e_23b0_433c_a185_08e70dc26fb1 </ci>
              </apply>
            </apply>
          </math>
          <listOfParameters>
            <parameter id="mwfccbcfdf_7032_4738_8976_0b365c27b78b" name="kf" value="0.05"/>
            <parameter id="mwd9feb55f_0807_4bd6_8c51_043402ec0c96" name="kb" value="0.0001"/>
          </listOfParameters>
        </kineticLaw>
      </reaction>
      <reaction id="mwb1ec5dd4_2909_48f6_8028_8c9ebbebfc54" name="068" reversible="false" fast="false">
        <listOfReactants>
          <speciesReference species="mw8de6907e_23b0_433c_a185_08e70dc26fb1"/>
        </listOfReactants>
        <listOfProducts>
          <speciesReference species="mw76e63871_d8fb_4743_9dfa_b2fc013ea2aa"/>
          <speciesReference species="mw914090a2_3e0e_43f6_9772_921d89cb8dc3"/>
        </listOfProducts>
        <kineticLaw>
          <math xmlns="http://www.w3.org/1998/Math/MathML">
            <apply>
              <times/>
              <ci> mw28cb7e66_4c3c_4f94_beb9_3d338fe32996 </ci>
              <ci> mw8de6907e_23b0_433c_a185_08e70dc26fb1 </ci>
            </apply>
          </math>
          <listOfParameters>
            <parameter id="mw28cb7e66_4c3c_4f94_beb9_3d338fe32996" name="kcat" value="0.06"/>
          </listOfParameters>
        </kineticLaw>
      </reaction>
      <reaction id="mw5bf3d4c9_54d6_44e0_a484_9f550677c155" name="069" fast="false">
        <listOfReactants>
          <speciesReference species="mw76e63871_d8fb_4743_9dfa_b2fc013ea2aa"/>
          <speciesReference species="mw914090a2_3e0e_43f6_9772_921d89cb8dc3"/>
        </listOfReactants>
        <listOfProducts>
          <speciesReference species="mwc52df836_3137_43eb_a427_b0735b9e206a"/>
        </listOfProducts>
        <kineticLaw>
          <math xmlns="http://www.w3.org/1998/Math/MathML">
            <apply>
              <minus/>
              <apply>
                <times/>
                <ci> mwfe4e5195_5345_433c_a930_c591eee4bdb7 </ci>
                <ci> mw76e63871_d8fb_4743_9dfa_b2fc013ea2aa </ci>
                <ci> mw914090a2_3e0e_43f6_9772_921d89cb8dc3 </ci>
              </apply>
              <apply>
                <times/>
                <ci> mw94e512ab_ccfd_455a_b1cb_058d8f71e4c7 </ci>
                <ci> mwc52df836_3137_43eb_a427_b0735b9e206a </ci>
              </apply>
            </apply>
          </math>
          <listOfParameters>
            <parameter id="mwfe4e5195_5345_433c_a930_c591eee4bdb7" name="kf" value="1.36"/>
            <parameter id="mw94e512ab_ccfd_455a_b1cb_058d8f71e4c7" name="kb" value="0.0002"/>
          </listOfParameters>
        </kineticLaw>
      </reaction>
      <reaction id="mw49db8e1e_51ee_4124_ac1f_633eed35f5a6" name="070" reversible="false" fast="false">
        <listOfReactants>
          <speciesReference species="mwc52df836_3137_43eb_a427_b0735b9e206a"/>
        </listOfReactants>
        <listOfProducts>
          <speciesReference species="mwed6c6262_13ea_47a6_82b1_94836e98b8e6"/>
          <speciesReference species="mw914090a2_3e0e_43f6_9772_921d89cb8dc3"/>
        </listOfProducts>
        <kineticLaw>
          <math xmlns="http://www.w3.org/1998/Math/MathML">
            <apply>
              <times/>
              <ci> mw05588494_c4a6_4169_968e_fd640b913832 </ci>
              <ci> mwc52df836_3137_43eb_a427_b0735b9e206a </ci>
            </apply>
          </math>
          <listOfParameters>
            <parameter id="mw05588494_c4a6_4169_968e_fd640b913832" name="kcat" value="0.8"/>
          </listOfParameters>
        </kineticLaw>
      </reaction>
      <reaction id="mw7420ff63_0ced_4ae0_ab05_1f8701a11a03" name="071" fast="false">
        <listOfReactants>
          <speciesReference species="mw551e21ea_6846_4412_b0a5_f8083cdf428f"/>
          <speciesReference species="mw38054e0d_9357_41c5_a742_a4b5ba22c07b"/>
        </listOfReactants>
        <listOfProducts>
          <speciesReference species="mw13f34eca_40d7_465c_828f_db7c7b01d53e"/>
        </listOfProducts>
        <kineticLaw>
          <math xmlns="http://www.w3.org/1998/Math/MathML">
            <apply>
              <minus/>
              <apply>
                <times/>
                <ci> mwce3bcf55_7fcc_44b2_a03d_6cfe7c69d14c </ci>
                <ci> mw551e21ea_6846_4412_b0a5_f8083cdf428f </ci>
                <ci> mw38054e0d_9357_41c5_a742_a4b5ba22c07b </ci>
              </apply>
              <apply>
                <times/>
                <ci> mw3ee63f6d_ae2a_478f_b3a8_373d7c0d1180 </ci>
                <ci> mw13f34eca_40d7_465c_828f_db7c7b01d53e </ci>
              </apply>
            </apply>
          </math>
          <listOfParameters>
            <parameter id="mwce3bcf55_7fcc_44b2_a03d_6cfe7c69d14c" name="kf" value="0.8"/>
            <parameter id="mw3ee63f6d_ae2a_478f_b3a8_373d7c0d1180" name="kb" value="0.0001"/>
          </listOfParameters>
        </kineticLaw>
      </reaction>
      <reaction id="mw1c5d4bb6_946c_4461_88d0_e0b58ceee29d" name="072" reversible="false" fast="false">
        <listOfReactants>
          <speciesReference species="mw13f34eca_40d7_465c_828f_db7c7b01d53e"/>
        </listOfReactants>
        <listOfProducts>
          <speciesReference species="mw551e21ea_6846_4412_b0a5_f8083cdf428f"/>
          <speciesReference species="mw76e63871_d8fb_4743_9dfa_b2fc013ea2aa"/>
        </listOfProducts>
        <kineticLaw>
          <math xmlns="http://www.w3.org/1998/Math/MathML">
            <apply>
              <times/>
              <ci> mwfce46924_f749_4cc2_b272_cd8e3504c91d </ci>
              <ci> mw13f34eca_40d7_465c_828f_db7c7b01d53e </ci>
            </apply>
          </math>
          <listOfParameters>
            <parameter id="mwfce46924_f749_4cc2_b272_cd8e3504c91d" name="kcat" value="1.6"/>
          </listOfParameters>
        </kineticLaw>
      </reaction>
      <reaction id="mwad8e547f_0619_4244_92db_18775e769bed" name="073" fast="false">
        <listOfReactants>
          <speciesReference species="mw551e21ea_6846_4412_b0a5_f8083cdf428f"/>
          <speciesReference species="mw76e63871_d8fb_4743_9dfa_b2fc013ea2aa"/>
        </listOfReactants>
        <listOfProducts>
          <speciesReference species="mwe9a7eb97_1e0a_442a_87cf_3e9b31185def"/>
        </listOfProducts>
        <kineticLaw>
          <math xmlns="http://www.w3.org/1998/Math/MathML">
            <apply>
              <minus/>
              <apply>
                <times/>
                <ci> mwe34f652c_e55b_44bf_85e0_db4a9bf20354 </ci>
                <ci> mw551e21ea_6846_4412_b0a5_f8083cdf428f </ci>
                <ci> mw76e63871_d8fb_4743_9dfa_b2fc013ea2aa </ci>
              </apply>
              <apply>
                <times/>
                <ci> mw5f7e6630_6f49_4776_9359_2e1d0d97feab </ci>
                <ci> mwe9a7eb97_1e0a_442a_87cf_3e9b31185def </ci>
              </apply>
            </apply>
          </math>
          <listOfParameters>
            <parameter id="mwe34f652c_e55b_44bf_85e0_db4a9bf20354" name="kf" value="0.082"/>
            <parameter id="mw5f7e6630_6f49_4776_9359_2e1d0d97feab" name="kb" value="0.0001"/>
          </listOfParameters>
        </kineticLaw>
      </reaction>
      <reaction id="mwe9afe6cf_032c_4e94_aff9_c2b84752eca6" name="074" reversible="false" fast="false">
        <listOfReactants>
          <speciesReference species="mwe9a7eb97_1e0a_442a_87cf_3e9b31185def"/>
        </listOfReactants>
        <listOfProducts>
          <speciesReference species="mwed6c6262_13ea_47a6_82b1_94836e98b8e6"/>
          <speciesReference species="mw551e21ea_6846_4412_b0a5_f8083cdf428f"/>
        </listOfProducts>
        <kineticLaw>
          <math xmlns="http://www.w3.org/1998/Math/MathML">
            <apply>
              <times/>
              <ci> mw449303ce_0fa1_43e0_8263_7a35a97022bd </ci>
              <ci> mwe9a7eb97_1e0a_442a_87cf_3e9b31185def </ci>
            </apply>
          </math>
          <listOfParameters>
            <parameter id="mw449303ce_0fa1_43e0_8263_7a35a97022bd" name="kcat" value="0.25"/>
          </listOfParameters>
        </kineticLaw>
      </reaction>
      <reaction id="mw74d5a8c4_4cc1_4d03_9dac_d7aea0cde554" name="075" fast="false">
        <listOfReactants>
          <speciesReference species="mw7e8c7e40_7b50_458d_9c88_58f3f368ec3e"/>
          <speciesReference species="mw38054e0d_9357_41c5_a742_a4b5ba22c07b"/>
        </listOfReactants>
        <listOfProducts>
          <speciesReference species="mwd153bbd6_e8e3_460c_91d0_970c4de6ffe8"/>
        </listOfProducts>
        <kineticLaw>
          <math xmlns="http://www.w3.org/1998/Math/MathML">
            <apply>
              <minus/>
              <apply>
                <times/>
                <ci> mw80deae74_a12d_49c2_98bd_5e3e5fdebd1c </ci>
                <ci> mw7e8c7e40_7b50_458d_9c88_58f3f368ec3e </ci>
                <ci> mw38054e0d_9357_41c5_a742_a4b5ba22c07b </ci>
              </apply>
              <apply>
                <times/>
                <ci> mw1515dd1b_f0ab_482b_8351_884b6f42330a </ci>
                <ci> mwd153bbd6_e8e3_460c_91d0_970c4de6ffe8 </ci>
              </apply>
            </apply>
          </math>
          <listOfParameters>
            <parameter id="mw80deae74_a12d_49c2_98bd_5e3e5fdebd1c" name="kf" value="0.5"/>
            <parameter id="mw1515dd1b_f0ab_482b_8351_884b6f42330a" name="kb" value="0.006"/>
          </listOfParameters>
        </kineticLaw>
      </reaction>
      <reaction id="mw9b5e90c1_1ad8_4ef7_b784_e7816af46bef" name="076" reversible="false" fast="false">
        <listOfReactants>
          <speciesReference species="mwd153bbd6_e8e3_460c_91d0_970c4de6ffe8"/>
        </listOfReactants>
        <listOfProducts>
          <speciesReference species="mw7e8c7e40_7b50_458d_9c88_58f3f368ec3e"/>
          <speciesReference species="mw76e63871_d8fb_4743_9dfa_b2fc013ea2aa"/>
        </listOfProducts>
        <kineticLaw>
          <math xmlns="http://www.w3.org/1998/Math/MathML">
            <apply>
              <times/>
              <ci> mw6c99feb8_a6b5_44ec_add2_b2e1f5e30082 </ci>
              <ci> mwd153bbd6_e8e3_460c_91d0_970c4de6ffe8 </ci>
            </apply>
          </math>
          <listOfParameters>
            <parameter id="mw6c99feb8_a6b5_44ec_add2_b2e1f5e30082" name="kcat" value="2"/>
          </listOfParameters>
        </kineticLaw>
      </reaction>
      <reaction id="mw0c184a4d_cfc8_4b68_b2d2_444a79cd955d" name="077" fast="false">
        <listOfReactants>
          <speciesReference species="mw7e8c7e40_7b50_458d_9c88_58f3f368ec3e"/>
          <speciesReference species="mw76e63871_d8fb_4743_9dfa_b2fc013ea2aa"/>
        </listOfReactants>
        <listOfProducts>
          <speciesReference species="mw8e8fa77f_8021_4e40_9186_f7ab73edd2d8"/>
        </listOfProducts>
        <kineticLaw>
          <math xmlns="http://www.w3.org/1998/Math/MathML">
            <apply>
              <minus/>
              <apply>
                <times/>
                <ci> mw35486ba0_625e_487e_a707_81ec75b1fabf </ci>
                <ci> mw7e8c7e40_7b50_458d_9c88_58f3f368ec3e </ci>
                <ci> mw76e63871_d8fb_4743_9dfa_b2fc013ea2aa </ci>
              </apply>
              <apply>
                <times/>
                <ci> mw58bb8aa9_89ef_4757_a8eb_c75e5cb8d5c7 </ci>
                <ci> mw8e8fa77f_8021_4e40_9186_f7ab73edd2d8 </ci>
              </apply>
            </apply>
          </math>
          <listOfParameters>
            <parameter id="mw35486ba0_625e_487e_a707_81ec75b1fabf" name="kf" value="1"/>
            <parameter id="mw58bb8aa9_89ef_4757_a8eb_c75e5cb8d5c7" name="kb" value="0.1"/>
          </listOfParameters>
        </kineticLaw>
      </reaction>
      <reaction id="mwf5d5ff42_8467_4369_80e8_d61c6c8f096b" name="078" reversible="false" fast="false">
        <listOfReactants>
          <speciesReference species="mw8e8fa77f_8021_4e40_9186_f7ab73edd2d8"/>
        </listOfReactants>
        <listOfProducts>
          <speciesReference species="mw7e8c7e40_7b50_458d_9c88_58f3f368ec3e"/>
          <speciesReference species="mwed6c6262_13ea_47a6_82b1_94836e98b8e6"/>
        </listOfProducts>
        <kineticLaw>
          <math xmlns="http://www.w3.org/1998/Math/MathML">
            <apply>
              <times/>
              <ci> mwf903a7a0_9e51_4f95_97af_261016bac2a7 </ci>
              <ci> mw8e8fa77f_8021_4e40_9186_f7ab73edd2d8 </ci>
            </apply>
          </math>
          <listOfParameters>
            <parameter id="mwf903a7a0_9e51_4f95_97af_261016bac2a7" name="kcat" value="1.6"/>
          </listOfParameters>
        </kineticLaw>
      </reaction>
      <reaction id="mwbc13f6ef_b7f0_4563_9c31_837926afb2f5" name="079" fast="false">
        <listOfReactants>
          <speciesReference species="mw72b1aeda_9960_4dc6_92b1_122ad899a01a"/>
          <speciesReference species="mw38054e0d_9357_41c5_a742_a4b5ba22c07b"/>
        </listOfReactants>
        <listOfProducts>
          <speciesReference species="mw6ab0390a_2151_4eae_b9ad_f524fcc7cfd2"/>
        </listOfProducts>
        <kineticLaw>
          <math xmlns="http://www.w3.org/1998/Math/MathML">
            <apply>
              <minus/>
              <apply>
                <times/>
                <ci> mw91df8acf_f120_4ed2_a07d_b222084dd8a5 </ci>
                <ci> mw72b1aeda_9960_4dc6_92b1_122ad899a01a </ci>
                <ci> mw38054e0d_9357_41c5_a742_a4b5ba22c07b </ci>
              </apply>
              <apply>
                <times/>
                <ci> mwf7bf3087_1879_4cb8_bbb9_bfc4cfc72040 </ci>
                <ci> mw6ab0390a_2151_4eae_b9ad_f524fcc7cfd2 </ci>
              </apply>
            </apply>
          </math>
          <listOfParameters>
            <parameter id="mw91df8acf_f120_4ed2_a07d_b222084dd8a5" name="kf" value="0.8"/>
            <parameter id="mwf7bf3087_1879_4cb8_bbb9_bfc4cfc72040" name="kb" value="1e-005"/>
          </listOfParameters>
        </kineticLaw>
      </reaction>
      <reaction id="mwe723fbab_da0d_425d_8921_ff4bf25075d9" name="080" reversible="false" fast="false">
        <listOfReactants>
          <speciesReference species="mw6ab0390a_2151_4eae_b9ad_f524fcc7cfd2"/>
        </listOfReactants>
        <listOfProducts>
          <speciesReference species="mw76e63871_d8fb_4743_9dfa_b2fc013ea2aa"/>
          <speciesReference species="mw72b1aeda_9960_4dc6_92b1_122ad899a01a"/>
        </listOfProducts>
        <kineticLaw>
          <math xmlns="http://www.w3.org/1998/Math/MathML">
            <apply>
              <times/>
              <ci> mwf3ccc131_9fdb_48d7_939b_eded8e5d1167 </ci>
              <ci> mw6ab0390a_2151_4eae_b9ad_f524fcc7cfd2 </ci>
            </apply>
          </math>
          <listOfParameters>
            <parameter id="mwf3ccc131_9fdb_48d7_939b_eded8e5d1167" name="kcat" value="0.3"/>
          </listOfParameters>
        </kineticLaw>
      </reaction>
      <reaction id="mw32bee349_fde1_4a59_80db_4c960f87d735" name="081" fast="false">
        <listOfReactants>
          <speciesReference species="mw72b1aeda_9960_4dc6_92b1_122ad899a01a"/>
          <speciesReference species="mw76e63871_d8fb_4743_9dfa_b2fc013ea2aa"/>
        </listOfReactants>
        <listOfProducts>
          <speciesReference species="mw2a5ff2a2_485c_4c4c_a21e_90a8feb9c656"/>
        </listOfProducts>
        <kineticLaw>
          <math xmlns="http://www.w3.org/1998/Math/MathML">
            <apply>
              <minus/>
              <apply>
                <times/>
                <ci> mw8c7c8c44_b097_4434_9590_60f7d8dd8bfa </ci>
                <ci> mw72b1aeda_9960_4dc6_92b1_122ad899a01a </ci>
                <ci> mw76e63871_d8fb_4743_9dfa_b2fc013ea2aa </ci>
              </apply>
              <apply>
                <times/>
                <ci> mw1acfb3a9_69f8_47ce_979c_638b076c6b2f </ci>
                <ci> mw2a5ff2a2_485c_4c4c_a21e_90a8feb9c656 </ci>
              </apply>
            </apply>
          </math>
          <listOfParameters>
            <parameter id="mw8c7c8c44_b097_4434_9590_60f7d8dd8bfa" name="kf" value="0.4"/>
            <parameter id="mw1acfb3a9_69f8_47ce_979c_638b076c6b2f" name="kb" value="0.0001"/>
          </listOfParameters>
        </kineticLaw>
      </reaction>
      <reaction id="mwc15cfa75_d159_4fb6_b547_00390089cfc9" name="082" reversible="false" fast="false">
        <listOfReactants>
          <speciesReference species="mw2a5ff2a2_485c_4c4c_a21e_90a8feb9c656"/>
        </listOfReactants>
        <listOfProducts>
          <speciesReference species="mwed6c6262_13ea_47a6_82b1_94836e98b8e6"/>
        </listOfProducts>
        <kineticLaw>
          <math xmlns="http://www.w3.org/1998/Math/MathML">
            <apply>
              <times/>
              <ci> mw6c457238_46ac_445b_adfa_ab2b058926ec </ci>
              <ci> mw2a5ff2a2_485c_4c4c_a21e_90a8feb9c656 </ci>
            </apply>
          </math>
          <listOfParameters>
            <parameter id="mw6c457238_46ac_445b_adfa_ab2b058926ec" name="kcat" value="1.2"/>
          </listOfParameters>
        </kineticLaw>
      </reaction>
      <reaction id="mw6baead61_1353_46d4_a35b_188a7325d30b" name="083" fast="false">
        <listOfReactants>
          <speciesReference species="mwf94b1574_a74f_4e5b_839f_2a4be1941637"/>
          <speciesReference species="mw38054e0d_9357_41c5_a742_a4b5ba22c07b"/>
        </listOfReactants>
        <listOfProducts>
          <speciesReference species="mwb9f69c39_980f_47d2_a387_d6378e190d15"/>
        </listOfProducts>
        <kineticLaw>
          <math xmlns="http://www.w3.org/1998/Math/MathML">
            <apply>
              <minus/>
              <apply>
                <times/>
                <ci> mw6fe231d8_0994_490b_b1eb_62b9bf0d258e </ci>
                <ci> mwf94b1574_a74f_4e5b_839f_2a4be1941637 </ci>
                <ci> mw38054e0d_9357_41c5_a742_a4b5ba22c07b </ci>
              </apply>
              <apply>
                <times/>
                <ci> mw4fe2a086_3784_43de_8eea_1273a4ac4ef6 </ci>
                <ci> mwb9f69c39_980f_47d2_a387_d6378e190d15 </ci>
              </apply>
            </apply>
          </math>
          <listOfParameters>
            <parameter id="mw6fe231d8_0994_490b_b1eb_62b9bf0d258e" name="kf" value="0.5"/>
            <parameter id="mw4fe2a086_3784_43de_8eea_1273a4ac4ef6" name="kb" value="0.05"/>
          </listOfParameters>
        </kineticLaw>
      </reaction>
      <reaction id="mw8fcf2f91_8005_457c_95cb_b67c4871b438" name="084" reversible="false" fast="false">
        <listOfReactants>
          <speciesReference species="mwb9f69c39_980f_47d2_a387_d6378e190d15"/>
        </listOfReactants>
        <listOfProducts>
          <speciesReference species="mw76e63871_d8fb_4743_9dfa_b2fc013ea2aa"/>
          <speciesReference species="mwf94b1574_a74f_4e5b_839f_2a4be1941637"/>
        </listOfProducts>
        <kineticLaw>
          <math xmlns="http://www.w3.org/1998/Math/MathML">
            <apply>
              <times/>
              <ci> mw35550579_4014_417e_ba64_650acca10744 </ci>
              <ci> mwb9f69c39_980f_47d2_a387_d6378e190d15 </ci>
            </apply>
          </math>
          <listOfParameters>
            <parameter id="mw35550579_4014_417e_ba64_650acca10744" name="kcat" value="1.5"/>
          </listOfParameters>
        </kineticLaw>
      </reaction>
      <reaction id="mw90e102df_1fd6_430f_a18f_a33b748be3e2" name="085" fast="false">
        <listOfReactants>
          <speciesReference species="mw76e63871_d8fb_4743_9dfa_b2fc013ea2aa"/>
          <speciesReference species="mwf94b1574_a74f_4e5b_839f_2a4be1941637"/>
        </listOfReactants>
        <listOfProducts>
          <speciesReference species="mwe8070369_b742_4225_9f3c_081b25b2d97f"/>
        </listOfProducts>
        <kineticLaw>
          <math xmlns="http://www.w3.org/1998/Math/MathML">
            <apply>
              <minus/>
              <apply>
                <times/>
                <ci> mwfd78b787_b9c0_41a8_9637_831811cc8bb6 </ci>
                <ci> mw76e63871_d8fb_4743_9dfa_b2fc013ea2aa </ci>
                <ci> mwf94b1574_a74f_4e5b_839f_2a4be1941637 </ci>
              </apply>
              <apply>
                <times/>
                <ci> mw24c9bdd2_ab05_4b5d_812d_7abfa02a7420 </ci>
                <ci> mwe8070369_b742_4225_9f3c_081b25b2d97f </ci>
              </apply>
            </apply>
          </math>
          <listOfParameters>
            <parameter id="mwfd78b787_b9c0_41a8_9637_831811cc8bb6" name="kf" value="1"/>
            <parameter id="mw24c9bdd2_ab05_4b5d_812d_7abfa02a7420" name="kb" value="0.02"/>
          </listOfParameters>
        </kineticLaw>
      </reaction>
      <reaction id="mw21b21191_898d_413c_997b_946c48c567d3" name="086" reversible="false" fast="false">
        <listOfReactants>
          <speciesReference species="mwe8070369_b742_4225_9f3c_081b25b2d97f"/>
        </listOfReactants>
        <listOfProducts>
          <speciesReference species="mwed6c6262_13ea_47a6_82b1_94836e98b8e6"/>
          <speciesReference species="mwf94b1574_a74f_4e5b_839f_2a4be1941637"/>
        </listOfProducts>
        <kineticLaw>
          <math xmlns="http://www.w3.org/1998/Math/MathML">
            <apply>
              <times/>
              <ci> mwe432e7b1_1c19_4045_a052_55485da8fd90 </ci>
              <ci> mwe8070369_b742_4225_9f3c_081b25b2d97f </ci>
            </apply>
          </math>
          <listOfParameters>
            <parameter id="mwe432e7b1_1c19_4045_a052_55485da8fd90" name="kcat" value="1.35"/>
          </listOfParameters>
        </kineticLaw>
      </reaction>
      <reaction id="mw8282ffe0_4c95_4c65_a9d1_c64859e22a37" name="087" fast="false">
        <listOfReactants>
          <speciesReference species="mw39e03377_904e_468e_a402_26de4643ed49"/>
          <speciesReference species="mw38054e0d_9357_41c5_a742_a4b5ba22c07b"/>
        </listOfReactants>
        <listOfProducts>
          <speciesReference species="mw5e226cda_3776_4be7_9260_60fb73b2ecef"/>
        </listOfProducts>
        <kineticLaw>
          <math xmlns="http://www.w3.org/1998/Math/MathML">
            <apply>
              <minus/>
              <apply>
                <times/>
                <ci> mwde7fc3b9_1137_4896_b334_4d6c8d9dd381 </ci>
                <ci> mw39e03377_904e_468e_a402_26de4643ed49 </ci>
                <ci> mw38054e0d_9357_41c5_a742_a4b5ba22c07b </ci>
              </apply>
              <apply>
                <times/>
                <ci> mwa9149dda_981f_4cbf_84b3_c264008fd7c4 </ci>
                <ci> mw5e226cda_3776_4be7_9260_60fb73b2ecef </ci>
              </apply>
            </apply>
          </math>
          <listOfParameters>
            <parameter id="mwde7fc3b9_1137_4896_b334_4d6c8d9dd381" name="kf" value="0.16"/>
            <parameter id="mwa9149dda_981f_4cbf_84b3_c264008fd7c4" name="kb" value="0.01"/>
          </listOfParameters>
        </kineticLaw>
      </reaction>
      <reaction id="mwe9704a53_8182_4745_8146_60384f4c644c" name="088" reversible="false" fast="false">
        <listOfReactants>
          <speciesReference species="mw5e226cda_3776_4be7_9260_60fb73b2ecef"/>
        </listOfReactants>
        <listOfProducts>
          <speciesReference species="mw76e63871_d8fb_4743_9dfa_b2fc013ea2aa"/>
          <speciesReference species="mw39e03377_904e_468e_a402_26de4643ed49"/>
        </listOfProducts>
        <kineticLaw>
          <math xmlns="http://www.w3.org/1998/Math/MathML">
            <apply>
              <times/>
              <ci> mwc100f09e_b80c_463d_9669_8bf717a50748 </ci>
              <ci> mw5e226cda_3776_4be7_9260_60fb73b2ecef </ci>
            </apply>
          </math>
          <listOfParameters>
            <parameter id="mwc100f09e_b80c_463d_9669_8bf717a50748" name="kcat" value="0.6"/>
          </listOfParameters>
        </kineticLaw>
      </reaction>
      <reaction id="mw76524619_8f8c_442f_be2b_98893eaff116" name="089" fast="false">
        <listOfReactants>
          <speciesReference species="mw39e03377_904e_468e_a402_26de4643ed49"/>
          <speciesReference species="mw76e63871_d8fb_4743_9dfa_b2fc013ea2aa"/>
        </listOfReactants>
        <listOfProducts>
          <speciesReference species="mw01e26b15_e1dd_4344_bf57_bfb391841d3e"/>
        </listOfProducts>
        <kineticLaw>
          <math xmlns="http://www.w3.org/1998/Math/MathML">
            <apply>
              <minus/>
              <apply>
                <times/>
                <ci> mw82859def_9621_4ca0_a6d6_6241af08c7f3 </ci>
                <ci> mw39e03377_904e_468e_a402_26de4643ed49 </ci>
                <ci> mw76e63871_d8fb_4743_9dfa_b2fc013ea2aa </ci>
              </apply>
              <apply>
                <times/>
                <ci> mw302344ec_0f6e_4432_bba6_82aeb1d10ca7 </ci>
                <ci> mw01e26b15_e1dd_4344_bf57_bfb391841d3e </ci>
              </apply>
            </apply>
          </math>
          <listOfParameters>
            <parameter id="mw82859def_9621_4ca0_a6d6_6241af08c7f3" name="kf" value="0.55"/>
            <parameter id="mw302344ec_0f6e_4432_bba6_82aeb1d10ca7" name="kb" value="1e-005"/>
          </listOfParameters>
        </kineticLaw>
      </reaction>
      <reaction id="mw11191f30_fa74_4a5d_bcdf_e583fed3506b" name="090" reversible="false" fast="false">
        <listOfReactants>
          <speciesReference species="mw01e26b15_e1dd_4344_bf57_bfb391841d3e"/>
        </listOfReactants>
        <listOfProducts>
          <speciesReference species="mwed6c6262_13ea_47a6_82b1_94836e98b8e6"/>
          <speciesReference species="mw39e03377_904e_468e_a402_26de4643ed49"/>
        </listOfProducts>
        <kineticLaw>
          <math xmlns="http://www.w3.org/1998/Math/MathML">
            <apply>
              <times/>
              <ci> mw8e879908_cf67_482b_aebe_e16fd602cb26 </ci>
              <ci> mw01e26b15_e1dd_4344_bf57_bfb391841d3e </ci>
            </apply>
          </math>
          <listOfParameters>
            <parameter id="mw8e879908_cf67_482b_aebe_e16fd602cb26" name="kcat" value="0.2"/>
          </listOfParameters>
        </kineticLaw>
      </reaction>
      <reaction id="mw6d323f91_94d9_4091_9fa7_4b745aee671e" name="091" fast="false">
        <listOfReactants>
          <speciesReference species="mw2bee74f4_453d_4f37_90ed_a1ca351e9cdb"/>
          <speciesReference species="mwed6c6262_13ea_47a6_82b1_94836e98b8e6"/>
        </listOfReactants>
        <listOfProducts>
          <speciesReference species="mwb01daf0b_f396_4fdc_8f68_bfee9eb89a27"/>
        </listOfProducts>
        <kineticLaw>
          <math xmlns="http://www.w3.org/1998/Math/MathML">
            <apply>
              <minus/>
              <apply>
                <times/>
                <ci> mwc206795c_e45b_4b41_b7e5_f8e88ccb99d2 </ci>
                <ci> mw2bee74f4_453d_4f37_90ed_a1ca351e9cdb </ci>
                <ci> mwed6c6262_13ea_47a6_82b1_94836e98b8e6 </ci>
              </apply>
              <apply>
                <times/>
                <ci> mwdee98388_cbd7_4058_8138_afbbdc7d135a </ci>
                <ci> mwb01daf0b_f396_4fdc_8f68_bfee9eb89a27 </ci>
              </apply>
            </apply>
          </math>
          <listOfParameters>
            <parameter id="mwc206795c_e45b_4b41_b7e5_f8e88ccb99d2" name="kf" value="0.15"/>
            <parameter id="mwdee98388_cbd7_4058_8138_afbbdc7d135a" name="kb" value="0.0001"/>
          </listOfParameters>
        </kineticLaw>
      </reaction>
      <reaction id="mw46b60742_8687_4683_abc1_0df01b556400" name="092" reversible="false" fast="false">
        <listOfReactants>
          <speciesReference species="mwb01daf0b_f396_4fdc_8f68_bfee9eb89a27"/>
        </listOfReactants>
        <listOfProducts>
          <speciesReference species="mw2bee74f4_453d_4f37_90ed_a1ca351e9cdb"/>
          <speciesReference species="mw76e63871_d8fb_4743_9dfa_b2fc013ea2aa"/>
        </listOfProducts>
        <kineticLaw>
          <math xmlns="http://www.w3.org/1998/Math/MathML">
            <apply>
              <times/>
              <ci> mw0af84e71_6597_46e7_aa65_f28b79094166 </ci>
              <ci> mwb01daf0b_f396_4fdc_8f68_bfee9eb89a27 </ci>
            </apply>
          </math>
          <listOfParameters>
            <parameter id="mw0af84e71_6597_46e7_aa65_f28b79094166" name="kcat" value="0.2"/>
          </listOfParameters>
        </kineticLaw>
      </reaction>
      <reaction id="mwfafff42e_c636_4be7_b378_1a1b85a90dc8" name="093" fast="false">
        <listOfReactants>
          <speciesReference species="mw2bee74f4_453d_4f37_90ed_a1ca351e9cdb"/>
          <speciesReference species="mw76e63871_d8fb_4743_9dfa_b2fc013ea2aa"/>
        </listOfReactants>
        <listOfProducts>
          <speciesReference species="mwe271f5d9_0dd3_4933_98a3_065c43643b1d"/>
        </listOfProducts>
        <kineticLaw>
          <math xmlns="http://www.w3.org/1998/Math/MathML">
            <apply>
              <minus/>
              <apply>
                <times/>
                <ci> mwe458b8e4_2243_4566_b49a_51eac8c72472 </ci>
                <ci> mw2bee74f4_453d_4f37_90ed_a1ca351e9cdb </ci>
                <ci> mw76e63871_d8fb_4743_9dfa_b2fc013ea2aa </ci>
              </apply>
              <apply>
                <times/>
                <ci> mwb507b7e4_6b4b_4f54_91bc_9560d5fc386d </ci>
                <ci> mwe271f5d9_0dd3_4933_98a3_065c43643b1d </ci>
              </apply>
            </apply>
          </math>
          <listOfParameters>
            <parameter id="mwe458b8e4_2243_4566_b49a_51eac8c72472" name="kf" value="4.5"/>
            <parameter id="mwb507b7e4_6b4b_4f54_91bc_9560d5fc386d" name="kb" value="0.001"/>
          </listOfParameters>
        </kineticLaw>
      </reaction>
      <reaction id="mw60d7595a_7ca6_49b3_b761_15c3de0e7da7" name="094" reversible="false" fast="false">
        <listOfReactants>
          <speciesReference species="mwe271f5d9_0dd3_4933_98a3_065c43643b1d"/>
        </listOfReactants>
        <listOfProducts>
          <speciesReference species="mw38054e0d_9357_41c5_a742_a4b5ba22c07b"/>
          <speciesReference species="mw2bee74f4_453d_4f37_90ed_a1ca351e9cdb"/>
        </listOfProducts>
        <kineticLaw>
          <math xmlns="http://www.w3.org/1998/Math/MathML">
            <apply>
              <times/>
              <ci> mwd8101362_f693_44dc_b3b5_dfac25bf1f38 </ci>
              <ci> mwe271f5d9_0dd3_4933_98a3_065c43643b1d </ci>
            </apply>
          </math>
          <listOfParameters>
            <parameter id="mwd8101362_f693_44dc_b3b5_dfac25bf1f38" name="kcat" value="1.68"/>
          </listOfParameters>
        </kineticLaw>
      </reaction>
      <reaction id="mwb4d1b3c3_94f4_4ff7_8bdf_29922f7809a7" name="095" fast="false">
        <listOfReactants>
          <speciesReference species="mw76488c54_5c59_4d5c_8127_0eaf71dadedb"/>
          <speciesReference species="mwed6c6262_13ea_47a6_82b1_94836e98b8e6"/>
        </listOfReactants>
        <listOfProducts>
          <speciesReference species="mwbda07ddd_b738_4aa9_a041_3abae7fb176e"/>
        </listOfProducts>
        <kineticLaw>
          <math xmlns="http://www.w3.org/1998/Math/MathML">
            <apply>
              <minus/>
              <apply>
                <times/>
                <ci> mw93cc60ce_65b1_4bfd_b425_765b705a9c05 </ci>
                <ci> mw76488c54_5c59_4d5c_8127_0eaf71dadedb </ci>
                <ci> mwed6c6262_13ea_47a6_82b1_94836e98b8e6 </ci>
              </apply>
              <apply>
                <times/>
                <ci> mw98dfd816_0555_4a19_9479_7e8d5997ff60 </ci>
                <ci> mwbda07ddd_b738_4aa9_a041_3abae7fb176e </ci>
              </apply>
            </apply>
          </math>
          <listOfParameters>
            <parameter id="mw93cc60ce_65b1_4bfd_b425_765b705a9c05" name="kf" value="0.08"/>
            <parameter id="mw98dfd816_0555_4a19_9479_7e8d5997ff60" name="kb" value="0.0001"/>
          </listOfParameters>
        </kineticLaw>
      </reaction>
      <reaction id="mw66237886_5ffe_4a4a_adcc_a247a59d5142" name="096" reversible="false" fast="false">
        <listOfReactants>
          <speciesReference species="mwbda07ddd_b738_4aa9_a041_3abae7fb176e"/>
        </listOfReactants>
        <listOfProducts>
          <speciesReference species="mw76e63871_d8fb_4743_9dfa_b2fc013ea2aa"/>
          <speciesReference species="mw76488c54_5c59_4d5c_8127_0eaf71dadedb"/>
        </listOfProducts>
        <kineticLaw>
          <math xmlns="http://www.w3.org/1998/Math/MathML">
            <apply>
              <times/>
              <ci> mw1186088c_2c35_4da4_badb_23acd3b1fea5 </ci>
              <ci> mwbda07ddd_b738_4aa9_a041_3abae7fb176e </ci>
            </apply>
          </math>
          <listOfParameters>
            <parameter id="mw1186088c_2c35_4da4_badb_23acd3b1fea5" name="kcat" value="0.3"/>
          </listOfParameters>
        </kineticLaw>
      </reaction>
      <reaction id="mw052766bd_1a18_4f75_915f_3724e56ea99e" name="097" fast="false">
        <listOfReactants>
          <speciesReference species="mw76488c54_5c59_4d5c_8127_0eaf71dadedb"/>
          <speciesReference species="mw76e63871_d8fb_4743_9dfa_b2fc013ea2aa"/>
        </listOfReactants>
        <listOfProducts>
          <speciesReference species="mw5f1ad168_1ac2_4191_9827_1e303710a0a3"/>
        </listOfProducts>
        <kineticLaw>
          <math xmlns="http://www.w3.org/1998/Math/MathML">
            <apply>
              <minus/>
              <apply>
                <times/>
                <ci> mwec081d39_d28f_40b3_a91d_73ac0a32e422 </ci>
                <ci> mw76488c54_5c59_4d5c_8127_0eaf71dadedb </ci>
                <ci> mw76e63871_d8fb_4743_9dfa_b2fc013ea2aa </ci>
              </apply>
              <apply>
                <times/>
                <ci> mw75114d5a_4b8b_4db5_af38_a8608aab7c33 </ci>
                <ci> mw5f1ad168_1ac2_4191_9827_1e303710a0a3 </ci>
              </apply>
            </apply>
          </math>
          <listOfParameters>
            <parameter id="mwec081d39_d28f_40b3_a91d_73ac0a32e422" name="kf" value="0.25"/>
            <parameter id="mw75114d5a_4b8b_4db5_af38_a8608aab7c33" name="kb" value="0.0001"/>
          </listOfParameters>
        </kineticLaw>
      </reaction>
      <reaction id="mw60e41721_3b28_40a0_bc8b_a20cd3aecb8f" name="098" reversible="false" fast="false">
        <listOfReactants>
          <speciesReference species="mw5f1ad168_1ac2_4191_9827_1e303710a0a3"/>
        </listOfReactants>
        <listOfProducts>
          <speciesReference species="mw38054e0d_9357_41c5_a742_a4b5ba22c07b"/>
          <speciesReference species="mw76488c54_5c59_4d5c_8127_0eaf71dadedb"/>
        </listOfProducts>
        <kineticLaw>
          <math xmlns="http://www.w3.org/1998/Math/MathML">
            <apply>
              <times/>
              <ci> mw1c52b7eb_c789_4acb_b24d_e05551821dc4 </ci>
              <ci> mw5f1ad168_1ac2_4191_9827_1e303710a0a3 </ci>
            </apply>
          </math>
          <listOfParameters>
            <parameter id="mw1c52b7eb_c789_4acb_b24d_e05551821dc4" name="kcat" value="0.7"/>
          </listOfParameters>
        </kineticLaw>
      </reaction>
      <reaction id="mwa2f0ea98_ee8f_4e3d_b146_89111dbc2d98" name="099" fast="false">
        <listOfReactants>
          <speciesReference species="mw2bee74f4_453d_4f37_90ed_a1ca351e9cdb"/>
          <speciesReference species="mw914090a2_3e0e_43f6_9772_921d89cb8dc3"/>
        </listOfReactants>
        <listOfProducts>
          <speciesReference species="mwfd313558_2370_4390_999d_905a04d8c5ed"/>
        </listOfProducts>
        <kineticLaw>
          <math xmlns="http://www.w3.org/1998/Math/MathML">
            <apply>
              <minus/>
              <apply>
                <times/>
                <ci> mw79891121_1010_4fbd_ba00_063d3842e623 </ci>
                <ci> mw2bee74f4_453d_4f37_90ed_a1ca351e9cdb </ci>
                <ci> mw914090a2_3e0e_43f6_9772_921d89cb8dc3 </ci>
              </apply>
              <apply>
                <times/>
                <ci> mw1ffe4ba5_e29b_4e70_8661_6318dcdcccf6 </ci>
                <ci> mwfd313558_2370_4390_999d_905a04d8c5ed </ci>
              </apply>
            </apply>
          </math>
          <listOfParameters>
            <parameter id="mw79891121_1010_4fbd_ba00_063d3842e623" name="kf" value="1"/>
            <parameter id="mw1ffe4ba5_e29b_4e70_8661_6318dcdcccf6" name="kb" value="0.005"/>
          </listOfParameters>
        </kineticLaw>
      </reaction>
      <reaction id="mwd8149962_f1ff_4557_91e6_4f532ff4c28a" name="100" reversible="false" fast="false">
        <listOfReactants>
          <speciesReference species="mwfd313558_2370_4390_999d_905a04d8c5ed"/>
        </listOfReactants>
        <listOfProducts>
          <speciesReference species="mw76488c54_5c59_4d5c_8127_0eaf71dadedb"/>
          <speciesReference species="mw914090a2_3e0e_43f6_9772_921d89cb8dc3"/>
        </listOfProducts>
        <kineticLaw>
          <math xmlns="http://www.w3.org/1998/Math/MathML">
            <apply>
              <times/>
              <ci> mw9a6af068_1fc3_435d_a63d_c54b1c9156e5 </ci>
              <ci> mwfd313558_2370_4390_999d_905a04d8c5ed </ci>
            </apply>
          </math>
          <listOfParameters>
            <parameter id="mw9a6af068_1fc3_435d_a63d_c54b1c9156e5" name="kcat" value="2.5"/>
          </listOfParameters>
        </kineticLaw>
      </reaction>
      <reaction id="mw549ee1e6_18a9_4c13_92bd_394d80b6d0dc" name="101" fast="false">
        <listOfReactants>
          <speciesReference species="mw2bee74f4_453d_4f37_90ed_a1ca351e9cdb"/>
          <speciesReference species="mw4dc6a313_1b17_48f3_8a57_52d932a3d35a"/>
        </listOfReactants>
        <listOfProducts>
          <speciesReference species="mw88d808cf_bd25_4b9a_b0da_12569861b0e6"/>
        </listOfProducts>
        <kineticLaw>
          <math xmlns="http://www.w3.org/1998/Math/MathML">
            <apply>
              <minus/>
              <apply>
                <times/>
                <ci> mwe426eedd_c83c_4b6d_9acb_48f8b7dc5702 </ci>
                <ci> mw2bee74f4_453d_4f37_90ed_a1ca351e9cdb </ci>
                <ci> mw4dc6a313_1b17_48f3_8a57_52d932a3d35a </ci>
              </apply>
              <apply>
                <times/>
                <ci> mw2c8703cd_d375_426f_94c6_4a4902191c00 </ci>
                <ci> mw88d808cf_bd25_4b9a_b0da_12569861b0e6 </ci>
              </apply>
            </apply>
          </math>
          <listOfParameters>
            <parameter id="mwe426eedd_c83c_4b6d_9acb_48f8b7dc5702" name="kf" value="1.43"/>
            <parameter id="mw2c8703cd_d375_426f_94c6_4a4902191c00" name="kb" value="0.0001"/>
          </listOfParameters>
        </kineticLaw>
      </reaction>
      <reaction id="mw5cf50e32_642a_4266_95d3_7cf2e817ca3e" name="102" reversible="false" fast="false">
        <listOfReactants>
          <speciesReference species="mw88d808cf_bd25_4b9a_b0da_12569861b0e6"/>
        </listOfReactants>
        <listOfProducts>
          <speciesReference species="mw76488c54_5c59_4d5c_8127_0eaf71dadedb"/>
          <speciesReference species="mw4dc6a313_1b17_48f3_8a57_52d932a3d35a"/>
        </listOfProducts>
        <kineticLaw>
          <math xmlns="http://www.w3.org/1998/Math/MathML">
            <apply>
              <times/>
              <ci> mwe79b1d93_7780_442b_a43f_193e7f895697 </ci>
              <ci> mw88d808cf_bd25_4b9a_b0da_12569861b0e6 </ci>
            </apply>
          </math>
          <listOfParameters>
            <parameter id="mwe79b1d93_7780_442b_a43f_193e7f895697" name="kcat" value="0.72"/>
          </listOfParameters>
        </kineticLaw>
      </reaction>
      <reaction id="mw1c35c5b1_2fbd_46e3_8a9a_46379dbc77d1" name="103" fast="false">
        <listOfReactants>
          <speciesReference species="mw76488c54_5c59_4d5c_8127_0eaf71dadedb"/>
        </listOfReactants>
        <listOfProducts>
          <speciesReference species="mw2bee74f4_453d_4f37_90ed_a1ca351e9cdb"/>
        </listOfProducts>
        <kineticLaw>
          <math xmlns="http://www.w3.org/1998/Math/MathML">
            <apply>
              <minus/>
              <apply>
                <times/>
                <ci> mw8f157b92_152f_47bf_b20e_ac8e072e4ab8 </ci>
                <ci> mw76488c54_5c59_4d5c_8127_0eaf71dadedb </ci>
              </apply>
              <apply>
                <times/>
                <ci> mw04e5f3b7_5899_458d_a55b_6a446c01ea8c </ci>
                <ci> mw2bee74f4_453d_4f37_90ed_a1ca351e9cdb </ci>
              </apply>
            </apply>
          </math>
          <listOfParameters>
            <parameter id="mw8f157b92_152f_47bf_b20e_ac8e072e4ab8" name="kf" value="0.2"/>
            <parameter id="mw04e5f3b7_5899_458d_a55b_6a446c01ea8c" name="kb" value="0"/>
          </listOfParameters>
        </kineticLaw>
      </reaction>
      <reaction id="mw5cdf3f5b_ba30_4943_8c3b_7e6292e81fef" name="008" reversible="false" fast="false">
        <listOfReactants>
          <speciesReference species="mw4d7f4965_9cfa_4698_aa50_b29462b12ed3"/>
        </listOfReactants>
        <listOfProducts>
          <speciesReference species="mw5760a73a_3b36_4b01_a1f7_0f373f61ecfc"/>
          <speciesReference species="mw9175809a_58d1_4b23_a090_07d2b41ed53a"/>
        </listOfProducts>
        <kineticLaw>
          <math xmlns="http://www.w3.org/1998/Math/MathML">
            <apply>
              <times/>
              <ci> mw713b3840_ce2b_4cdc_bef6_855a624cb016 </ci>
              <ci> mw4d7f4965_9cfa_4698_aa50_b29462b12ed3 </ci>
            </apply>
          </math>
          <listOfParameters>
            <parameter id="mw713b3840_ce2b_4cdc_bef6_855a624cb016" name="kcat" value="0.88"/>
          </listOfParameters>
        </kineticLaw>
      </reaction>
      <reaction id="mw9d2c1680_9191_4156_99d0_1325b49aa1b8" name="035" reversible="false" fast="false">
        <listOfReactants>
          <speciesReference species="mw53be113f_6fa5_4a2d_b643_c57553ce2b1d"/>
        </listOfReactants>
        <listOfProducts>
          <speciesReference species="mw0651a473_8627_4e55_aa7c_0bcae4be7f5d"/>
          <speciesReference species="mwbd08dba3_3e97_45fd_a24c_fea40722b5af"/>
        </listOfProducts>
        <kineticLaw>
          <math xmlns="http://www.w3.org/1998/Math/MathML">
            <apply>
              <times/>
              <ci> mw3f4663ea_2e62_465f_9480_58e6768a93f7 </ci>
              <ci> mw53be113f_6fa5_4a2d_b643_c57553ce2b1d </ci>
            </apply>
          </math>
          <listOfParameters>
            <parameter id="mw3f4663ea_2e62_465f_9480_58e6768a93f7" name="kcat" value="3"/>
          </listOfParameters>
        </kineticLaw>
      </reaction>
      <reaction id="mw388e0243_b7bb_4fc2_81c8_9d1b863be736" name="034" fast="false">
        <listOfReactants>
          <speciesReference species="mw2beb847a_a300_4d34_8a34_f628788c6b90"/>
          <speciesReference species="mw0651a473_8627_4e55_aa7c_0bcae4be7f5d"/>
        </listOfReactants>
        <listOfProducts>
          <speciesReference species="mw53be113f_6fa5_4a2d_b643_c57553ce2b1d"/>
        </listOfProducts>
        <kineticLaw>
          <math xmlns="http://www.w3.org/1998/Math/MathML">
            <apply>
              <minus/>
              <apply>
                <times/>
                <ci> mw0bbdd1ed_699f_4494_baaf_9a899cfb4d29 </ci>
                <ci> mw2beb847a_a300_4d34_8a34_f628788c6b90 </ci>
                <ci> mw0651a473_8627_4e55_aa7c_0bcae4be7f5d </ci>
              </apply>
              <apply>
                <times/>
                <ci> mw26825190_c886_47fd_82b5_60b095eb8f85 </ci>
                <ci> mw53be113f_6fa5_4a2d_b643_c57553ce2b1d </ci>
              </apply>
            </apply>
          </math>
          <listOfParameters>
            <parameter id="mw0bbdd1ed_699f_4494_baaf_9a899cfb4d29" name="kf" value="17"/>
            <parameter id="mw26825190_c886_47fd_82b5_60b095eb8f85" name="kb" value="0.001"/>
          </listOfParameters>
        </kineticLaw>
      </reaction>
      <reaction id="mwfdf06f92_16f4_4a60_9740_335008328049" name="036" fast="false">
        <listOfReactants>
          <speciesReference species="mw47a5ee83_e3cd_4630_9a7b_61800f012a05"/>
          <speciesReference species="mw1fefc469_c7e1_4a7c_9aff_6cb220e8fb1c"/>
        </listOfReactants>
        <listOfProducts>
          <speciesReference species="mwf484c428_2a24_49ab_9201_4b90c84d7b43"/>
        </listOfProducts>
        <kineticLaw>
          <math xmlns="http://www.w3.org/1998/Math/MathML">
            <apply>
              <minus/>
              <apply>
                <times/>
                <ci> mwf1768539_39df_4a4a_a223_4c37c12e140d </ci>
                <ci> mw47a5ee83_e3cd_4630_9a7b_61800f012a05 </ci>
                <ci> mw1fefc469_c7e1_4a7c_9aff_6cb220e8fb1c </ci>
              </apply>
              <apply>
                <times/>
                <ci> mw7116cbdf_ed45_4f44_906d_cb3e24eb5eca </ci>
                <ci> mwf484c428_2a24_49ab_9201_4b90c84d7b43 </ci>
              </apply>
            </apply>
          </math>
          <listOfParameters>
            <parameter id="mwf1768539_39df_4a4a_a223_4c37c12e140d" name="kf" value="0.008"/>
            <parameter id="mw7116cbdf_ed45_4f44_906d_cb3e24eb5eca" name="kb" value="0.0001"/>
          </listOfParameters>
        </kineticLaw>
      </reaction>
      <reaction id="mwb794c54f_83cf_4373_8063_5cd529177724" name="037" reversible="false" fast="false">
        <listOfReactants>
          <speciesReference species="mwf484c428_2a24_49ab_9201_4b90c84d7b43"/>
        </listOfReactants>
        <listOfProducts>
          <speciesReference species="mwbd08dba3_3e97_45fd_a24c_fea40722b5af"/>
          <speciesReference species="mw47a5ee83_e3cd_4630_9a7b_61800f012a05"/>
        </listOfProducts>
        <kineticLaw>
          <math xmlns="http://www.w3.org/1998/Math/MathML">
            <apply>
              <times/>
              <ci> mwf5916edd_061c_46b2_a249_ff748a11a85a </ci>
              <ci> mwf484c428_2a24_49ab_9201_4b90c84d7b43 </ci>
            </apply>
          </math>
          <listOfParameters>
            <parameter id="mwf5916edd_061c_46b2_a249_ff748a11a85a" name="kcat" value="0.5"/>
          </listOfParameters>
        </kineticLaw>
      </reaction>
      <reaction id="mw1b09c40a_61e6_4baa_8b27_84302d7bd700" name="038" fast="false">
        <listOfReactants>
          <speciesReference species="mw2beb847a_a300_4d34_8a34_f628788c6b90"/>
          <speciesReference species="mwe7af9b44_6ed4_403f_a68e_89dc4cfef3af"/>
        </listOfReactants>
        <listOfProducts>
          <speciesReference species="mw5f8ce4e9_3a18_4f2e_93c8_6a692a865f61"/>
        </listOfProducts>
        <kineticLaw>
          <math xmlns="http://www.w3.org/1998/Math/MathML">
            <apply>
              <minus/>
              <apply>
                <times/>
                <ci> mwb6119966_9435_40c2_9e75_14fa4ad6e55c </ci>
                <ci> mw2beb847a_a300_4d34_8a34_f628788c6b90 </ci>
                <ci> mwe7af9b44_6ed4_403f_a68e_89dc4cfef3af </ci>
              </apply>
              <apply>
                <times/>
                <ci> mw1590d062_841e_472f_b013_83f761062c88 </ci>
                <ci> mw5f8ce4e9_3a18_4f2e_93c8_6a692a865f61 </ci>
              </apply>
            </apply>
          </math>
          <listOfParameters>
            <parameter id="mwb6119966_9435_40c2_9e75_14fa4ad6e55c" name="kf" value="5"/>
            <parameter id="mw1590d062_841e_472f_b013_83f761062c88" name="kb" value="0.0001"/>
          </listOfParameters>
        </kineticLaw>
      </reaction>
      <reaction id="mwd4f9b111_6f4b_4dda_a165_9113cc15d225" name="040" reversible="false" fast="false">
        <listOfReactants>
          <speciesReference species="mw5f8ce4e9_3a18_4f2e_93c8_6a692a865f61"/>
        </listOfReactants>
        <listOfProducts>
          <speciesReference species="mwe7af9b44_6ed4_403f_a68e_89dc4cfef3af"/>
          <speciesReference species="mwbd08dba3_3e97_45fd_a24c_fea40722b5af"/>
        </listOfProducts>
        <kineticLaw>
          <math xmlns="http://www.w3.org/1998/Math/MathML">
            <apply>
              <times/>
              <ci> mw6deb69a7_b309_4d06_bf0a_08d3464b95a1 </ci>
              <ci> mw5f8ce4e9_3a18_4f2e_93c8_6a692a865f61 </ci>
            </apply>
          </math>
          <listOfParameters>
            <parameter id="mw6deb69a7_b309_4d06_bf0a_08d3464b95a1" name="kcat" value="0.5"/>
          </listOfParameters>
        </kineticLaw>
      </reaction>
      <reaction id="mwa342e593_0e09_46d8_b347_777bb8b11ac5" name="010" fast="false">
        <listOfReactants>
          <speciesReference species="mw986a66ba_9ed6_4921_8e76_76829000a348"/>
        </listOfReactants>
        <listOfProducts>
          <speciesReference species="mwc91fb014_bfc7_4046_8848_e0769cc4a4b8"/>
        </listOfProducts>
        <kineticLaw>
          <math xmlns="http://www.w3.org/1998/Math/MathML">
            <apply>
              <minus/>
              <apply>
                <times/>
                <ci> mw70c6a932_5058_4eac_bc05_f45045424f41 </ci>
                <ci> mw986a66ba_9ed6_4921_8e76_76829000a348 </ci>
              </apply>
              <apply>
                <times/>
                <ci> mw5d905b1a_fbd3_4f35_b6ca_4673cec627eb </ci>
                <ci> mwc91fb014_bfc7_4046_8848_e0769cc4a4b8 </ci>
              </apply>
            </apply>
          </math>
          <listOfParameters>
            <parameter id="mw70c6a932_5058_4eac_bc05_f45045424f41" name="kf" value="0.00533"/>
            <parameter id="mw5d905b1a_fbd3_4f35_b6ca_4673cec627eb" name="kb" value="0"/>
          </listOfParameters>
        </kineticLaw>
      </reaction>
      <reaction id="mw0728c191_c3c0_4022_90f6_ab5146c8fd2b" name="021" fast="false">
        <listOfReactants>
          <speciesReference species="mw7239967d_cd74_4072_86bf_cfadcbeae93b"/>
          <speciesReference species="mwed77d88d_bd6f_4e8e_bda6_b4158016d08a"/>
        </listOfReactants>
        <listOfProducts>
          <speciesReference species="mwfb72eada_5d88_4371_bb2c_1f8528d4b8ab"/>
        </listOfProducts>
        <kineticLaw>
          <math xmlns="http://www.w3.org/1998/Math/MathML">
            <apply>
              <minus/>
              <apply>
                <times/>
                <ci> mw8538ace4_9d11_43b2_b24e_37deff91ec50 </ci>
                <ci> mw7239967d_cd74_4072_86bf_cfadcbeae93b </ci>
                <ci> mwed77d88d_bd6f_4e8e_bda6_b4158016d08a </ci>
              </apply>
              <apply>
                <times/>
                <ci> mw45bf1809_036a_4288_a9b5_d02def951d58 </ci>
                <ci> mwfb72eada_5d88_4371_bb2c_1f8528d4b8ab </ci>
              </apply>
            </apply>
          </math>
          <listOfParameters>
            <parameter id="mw8538ace4_9d11_43b2_b24e_37deff91ec50" name="kf" value="0.5"/>
            <parameter id="mw45bf1809_036a_4288_a9b5_d02def951d58" name="kb" value="0.05"/>
          </listOfParameters>
        </kineticLaw>
      </reaction>
      <reaction id="mw34afdfac_8008_49ea_8f6c_65a7b75fffd8" name="022" reversible="false" fast="false">
        <listOfReactants>
          <speciesReference species="mw4dc6a313_1b17_48f3_8a57_52d932a3d35a"/>
        </listOfReactants>
        <listOfProducts>
          <speciesReference species="mw7154048e_3943_4d5f_8716_6744d90647bf"/>
        </listOfProducts>
        <kineticLaw>
          <math xmlns="http://www.w3.org/1998/Math/MathML">
            <apply>
              <times/>
              <ci> mwf0e906d0_ac54_47ae_8d63_632b4c903cca </ci>
              <ci> mw4dc6a313_1b17_48f3_8a57_52d932a3d35a </ci>
            </apply>
          </math>
          <listOfParameters>
            <parameter id="mwf0e906d0_ac54_47ae_8d63_632b4c903cca" name="kcat" value="0.0008"/>
          </listOfParameters>
        </kineticLaw>
      </reaction>
      <reaction id="mw95ab0d66_78e7_42cb_8677_76f627a075de" name="104" fast="false">
        <listOfReactants>
          <speciesReference species="mw1849a8b7_bf7a_410d_b679_2b8250c2934f"/>
          <speciesReference species="mw6cc45fa9_1663_40d1_80f2_fef1ac65092e"/>
        </listOfReactants>
        <listOfProducts>
          <speciesReference species="mw2cec7b00_8d4b_4e1b_a5b4_341f5f57e7f5"/>
        </listOfProducts>
        <kineticLaw>
          <math xmlns="http://www.w3.org/1998/Math/MathML">
            <apply>
              <minus/>
              <apply>
                <times/>
                <ci> mw200b9b40_e692_4cde_ad63_f3e6fa200ed1 </ci>
                <ci> mw1849a8b7_bf7a_410d_b679_2b8250c2934f </ci>
                <ci> mw6cc45fa9_1663_40d1_80f2_fef1ac65092e </ci>
              </apply>
              <apply>
                <times/>
                <ci> mw3e325fc7_c3e9_4ecf_81f1_f7da28deb1d9 </ci>
                <ci> mw2cec7b00_8d4b_4e1b_a5b4_341f5f57e7f5 </ci>
              </apply>
            </apply>
          </math>
          <listOfParameters>
            <parameter id="mw200b9b40_e692_4cde_ad63_f3e6fa200ed1" name="kf" value="8"/>
            <parameter id="mw3e325fc7_c3e9_4ecf_81f1_f7da28deb1d9" name="kb" value="0.0001"/>
          </listOfParameters>
        </kineticLaw>
      </reaction>
      <reaction id="mw1b369168_ebb2_4288_b80f_78514b22c0e8" name="105" fast="false">
        <listOfReactants>
          <speciesReference species="mw2cec7b00_8d4b_4e1b_a5b4_341f5f57e7f5"/>
          <speciesReference species="mw2cec7b00_8d4b_4e1b_a5b4_341f5f57e7f5"/>
        </listOfReactants>
        <listOfProducts>
          <speciesReference species="mw2589be17_4cbb_4f93_866d_70956d46325c"/>
        </listOfProducts>
        <kineticLaw>
          <math xmlns="http://www.w3.org/1998/Math/MathML">
            <apply>
              <minus/>
              <apply>
                <times/>
                <ci> mwff0e74f5_7af9_4405_a8e8_435d861f57e9 </ci>
                <ci> mw2cec7b00_8d4b_4e1b_a5b4_341f5f57e7f5 </ci>
                <ci> mw2cec7b00_8d4b_4e1b_a5b4_341f5f57e7f5 </ci>
              </apply>
              <apply>
                <times/>
                <ci> mw3446f833_e004_4a79_8c8d_abae70071800 </ci>
                <ci> mw2589be17_4cbb_4f93_866d_70956d46325c </ci>
              </apply>
            </apply>
          </math>
          <listOfParameters>
            <parameter id="mwff0e74f5_7af9_4405_a8e8_435d861f57e9" name="kf" value="0.6"/>
            <parameter id="mw3446f833_e004_4a79_8c8d_abae70071800" name="kb" value="0.001"/>
          </listOfParameters>
        </kineticLaw>
      </reaction>
      <reaction id="mwfbe14ca8_6046_43c8_8328_7a961191fc10" name="106" reversible="false" fast="false">
        <listOfReactants>
          <speciesReference species="mw2589be17_4cbb_4f93_866d_70956d46325c"/>
        </listOfReactants>
        <listOfProducts>
          <speciesReference species="mw2dd53c7d_bf10_4f5c_9512_d593bd3f5075"/>
        </listOfProducts>
        <kineticLaw>
          <math xmlns="http://www.w3.org/1998/Math/MathML">
            <apply>
              <times/>
              <ci> mw05deb28d_f635_4484_a98e_b3c512cf2c66 </ci>
              <ci> mw2589be17_4cbb_4f93_866d_70956d46325c </ci>
            </apply>
          </math>
          <listOfParameters>
            <parameter id="mw05deb28d_f635_4484_a98e_b3c512cf2c66" name="kcat" value="2.01"/>
          </listOfParameters>
        </kineticLaw>
      </reaction>
      <reaction id="mw5760773e_7f4b_4155_8563_5a4015afd0fd" name="107" fast="false">
        <listOfReactants>
          <speciesReference species="mw2dd53c7d_bf10_4f5c_9512_d593bd3f5075"/>
          <speciesReference species="mw12a164f1_ebbb_47f5_b958_efeb9faa813f"/>
        </listOfReactants>
        <listOfProducts>
          <speciesReference species="mw64987aec_fc6f_4121_b2a4_1dd27a7c1ca7"/>
        </listOfProducts>
        <kineticLaw>
          <math xmlns="http://www.w3.org/1998/Math/MathML">
            <apply>
              <minus/>
              <apply>
                <times/>
                <ci> mw3622539e_289c_4715_b805_21d6d77ad0d3 </ci>
                <ci> mw2dd53c7d_bf10_4f5c_9512_d593bd3f5075 </ci>
                <ci> mw12a164f1_ebbb_47f5_b958_efeb9faa813f </ci>
              </apply>
              <apply>
                <times/>
                <ci> mwca28acff_1e1c_41f3_8755_2c253a825871 </ci>
                <ci> mw64987aec_fc6f_4121_b2a4_1dd27a7c1ca7 </ci>
              </apply>
            </apply>
          </math>
          <listOfParameters>
            <parameter id="mw3622539e_289c_4715_b805_21d6d77ad0d3" name="kf" value="0.3"/>
            <parameter id="mwca28acff_1e1c_41f3_8755_2c253a825871" name="kb" value="0.006"/>
          </listOfParameters>
        </kineticLaw>
      </reaction>
      <reaction id="mw1d873ba8_1769_4ff5_88e5_aa85c4aefb84" name="108" reversible="false" fast="false">
        <listOfReactants>
          <speciesReference species="mw64987aec_fc6f_4121_b2a4_1dd27a7c1ca7"/>
        </listOfReactants>
        <listOfProducts>
          <speciesReference species="mw5ab3154c_db24_4512_97c3_bb76daf570d9"/>
        </listOfProducts>
        <kineticLaw>
          <math xmlns="http://www.w3.org/1998/Math/MathML">
            <apply>
              <times/>
              <ci> mw42e93ac6_9f85_4940_8c0f_fb47e52d30b5 </ci>
              <ci> mw64987aec_fc6f_4121_b2a4_1dd27a7c1ca7 </ci>
            </apply>
          </math>
          <listOfParameters>
            <parameter id="mw42e93ac6_9f85_4940_8c0f_fb47e52d30b5" name="kcat" value="0.5838"/>
          </listOfParameters>
        </kineticLaw>
      </reaction>
      <reaction id="mw5c7f9565_5b6f_4150_900a_cba954264711" name="109" fast="false">
        <listOfReactants>
          <speciesReference species="mw5ab3154c_db24_4512_97c3_bb76daf570d9"/>
        </listOfReactants>
        <listOfProducts>
          <speciesReference species="mw8d554388_58c6_4f65_92c4_26bfa0f9e6c5"/>
          <speciesReference species="mw2dd53c7d_bf10_4f5c_9512_d593bd3f5075"/>
        </listOfProducts>
        <kineticLaw>
          <math xmlns="http://www.w3.org/1998/Math/MathML">
            <apply>
              <minus/>
              <apply>
                <times/>
                <ci> mwb1d64312_44c9_4e43_ab00_f08cd0ddbf1e </ci>
                <ci> mw5ab3154c_db24_4512_97c3_bb76daf570d9 </ci>
              </apply>
              <apply>
                <times/>
                <ci> mw257e3290_1bdc_4cb0_9126_260e36e15a99 </ci>
                <ci> mw8d554388_58c6_4f65_92c4_26bfa0f9e6c5 </ci>
                <ci> mw2dd53c7d_bf10_4f5c_9512_d593bd3f5075 </ci>
              </apply>
            </apply>
          </math>
          <listOfParameters>
            <parameter id="mwb1d64312_44c9_4e43_ab00_f08cd0ddbf1e" name="kf" value="0.022"/>
            <parameter id="mw257e3290_1bdc_4cb0_9126_260e36e15a99" name="kb" value="0.0001"/>
          </listOfParameters>
        </kineticLaw>
      </reaction>
      <reaction id="mw8a1917e7_817c_4335_b1f7_918bf26dba02" name="110" fast="false">
        <listOfReactants>
          <speciesReference species="mw8d554388_58c6_4f65_92c4_26bfa0f9e6c5"/>
          <speciesReference species="mw6c883432_e366_40e9_b1b0_8673022c6637"/>
        </listOfReactants>
        <listOfProducts>
          <speciesReference species="mw6519df45_b1e6_4544_9a12_79b6d116b587"/>
        </listOfProducts>
        <kineticLaw>
          <math xmlns="http://www.w3.org/1998/Math/MathML">
            <apply>
              <minus/>
              <apply>
                <times/>
                <ci> mwc330dfe8_732a_4852_bbe8_f0dcd880c2f5 </ci>
                <ci> mw8d554388_58c6_4f65_92c4_26bfa0f9e6c5 </ci>
                <ci> mw6c883432_e366_40e9_b1b0_8673022c6637 </ci>
              </apply>
              <apply>
                <times/>
                <ci> mw8a6a6f33_93b2_4c9b_b4f9_38fba4bff964 </ci>
                <ci> mw6519df45_b1e6_4544_9a12_79b6d116b587 </ci>
              </apply>
            </apply>
          </math>
          <listOfParameters>
            <parameter id="mwc330dfe8_732a_4852_bbe8_f0dcd880c2f5" name="kf" value="0.05"/>
            <parameter id="mw8a6a6f33_93b2_4c9b_b4f9_38fba4bff964" name="kb" value="0.0001"/>
          </listOfParameters>
        </kineticLaw>
      </reaction>
      <reaction id="mw87bd436e_e6fd_4209_96a0_d45684568f96" name="111" reversible="false" fast="false">
        <listOfReactants>
          <speciesReference species="mw6519df45_b1e6_4544_9a12_79b6d116b587"/>
        </listOfReactants>
        <listOfProducts>
          <speciesReference species="mw12a164f1_ebbb_47f5_b958_efeb9faa813f"/>
          <speciesReference species="mw6c883432_e366_40e9_b1b0_8673022c6637"/>
        </listOfProducts>
        <kineticLaw>
          <math xmlns="http://www.w3.org/1998/Math/MathML">
            <apply>
              <times/>
              <ci> mwf3526acb_429f_46fe_8aaf_eda8a310782f </ci>
              <ci> mw6519df45_b1e6_4544_9a12_79b6d116b587 </ci>
            </apply>
          </math>
          <listOfParameters>
            <parameter id="mwf3526acb_429f_46fe_8aaf_eda8a310782f" name="kcat" value="0.28"/>
          </listOfParameters>
        </kineticLaw>
      </reaction>
      <reaction id="mw2efe1e66_7f32_43e3_8abe_051c533b57bd" name="112" fast="false">
        <listOfReactants>
          <speciesReference species="mw5ab3154c_db24_4512_97c3_bb76daf570d9"/>
          <speciesReference species="mw980a1337_1853_486f_9dd7_85d6d72b1f38"/>
        </listOfReactants>
        <listOfProducts>
          <speciesReference species="mw32f77d53_bae3_4b2a_9fd0_3472c7389526"/>
        </listOfProducts>
        <kineticLaw>
          <math xmlns="http://www.w3.org/1998/Math/MathML">
            <apply>
              <minus/>
              <apply>
                <times/>
                <ci> mw2ac798d5_d852_42d7_b1f4_19b2d3ccb19d </ci>
                <ci> mw5ab3154c_db24_4512_97c3_bb76daf570d9 </ci>
                <ci> mw980a1337_1853_486f_9dd7_85d6d72b1f38 </ci>
              </apply>
              <apply>
                <times/>
                <ci> mw588a6352_cdb8_4673_bfaa_c9088283408e </ci>
                <ci> mw32f77d53_bae3_4b2a_9fd0_3472c7389526 </ci>
              </apply>
            </apply>
          </math>
          <listOfParameters>
            <parameter id="mw2ac798d5_d852_42d7_b1f4_19b2d3ccb19d" name="kf" value="3"/>
            <parameter id="mw588a6352_cdb8_4673_bfaa_c9088283408e" name="kb" value="0.1"/>
          </listOfParameters>
        </kineticLaw>
      </reaction>
      <reaction id="mwb3ad6b15_0f0d_4e5d_9c85_64503cbe0645" name="113" fast="false">
        <listOfReactants>
          <speciesReference species="mw32f77d53_bae3_4b2a_9fd0_3472c7389526"/>
          <speciesReference species="mwc285c6c6_16c0_4918_9b7c_ee7defda4ee4"/>
        </listOfReactants>
        <listOfProducts>
          <speciesReference species="mwce3fd02e_eb46_44e5_b507_3e5e7290327f"/>
        </listOfProducts>
        <kineticLaw>
          <math xmlns="http://www.w3.org/1998/Math/MathML">
            <apply>
              <minus/>
              <apply>
                <times/>
                <ci> mw5d2a4bd6_6f2a_46fe_9c98_045b133a214f </ci>
                <ci> mw32f77d53_bae3_4b2a_9fd0_3472c7389526 </ci>
                <ci> mwc285c6c6_16c0_4918_9b7c_ee7defda4ee4 </ci>
              </apply>
              <apply>
                <times/>
                <ci> mw9dbd4fd8_ff8c_48e0_9743_aeddb586698f </ci>
                <ci> mwce3fd02e_eb46_44e5_b507_3e5e7290327f </ci>
              </apply>
            </apply>
          </math>
          <listOfParameters>
            <parameter id="mw5d2a4bd6_6f2a_46fe_9c98_045b133a214f" name="kf" value="1"/>
            <parameter id="mw9dbd4fd8_ff8c_48e0_9743_aeddb586698f" name="kb" value="0.0214"/>
          </listOfParameters>
        </kineticLaw>
      </reaction>
      <reaction id="mwe1ebbdf0_9ffb_429a_b9cc_41693d7979c7" name="114" fast="false">
        <listOfReactants>
          <speciesReference species="mwbf963e40_6351_42e3_8d2f_5268dc1c092d"/>
          <speciesReference species="mw5ab3154c_db24_4512_97c3_bb76daf570d9"/>
        </listOfReactants>
        <listOfProducts>
          <speciesReference species="mwce3fd02e_eb46_44e5_b507_3e5e7290327f"/>
        </listOfProducts>
        <kineticLaw>
          <math xmlns="http://www.w3.org/1998/Math/MathML">
            <apply>
              <minus/>
              <apply>
                <times/>
                <ci> mwc276e45b_523d_42f0_ba86_cff23e207e45 </ci>
                <ci> mwbf963e40_6351_42e3_8d2f_5268dc1c092d </ci>
                <ci> mw5ab3154c_db24_4512_97c3_bb76daf570d9 </ci>
              </apply>
              <apply>
                <times/>
                <ci> mw4916bc88_8bf6_462b_bd89_b08fcba5b36b </ci>
                <ci> mwce3fd02e_eb46_44e5_b507_3e5e7290327f </ci>
              </apply>
            </apply>
          </math>
          <listOfParameters>
            <parameter id="mwc276e45b_523d_42f0_ba86_cff23e207e45" name="kf" value="1"/>
            <parameter id="mw4916bc88_8bf6_462b_bd89_b08fcba5b36b" name="kb" value="0.045"/>
          </listOfParameters>
        </kineticLaw>
      </reaction>
      <reaction id="mwe42c8c31_3ee5_4d14_9b21_cdbb3a8c2a9d" name="115" fast="false">
        <listOfReactants>
          <speciesReference species="mwce3fd02e_eb46_44e5_b507_3e5e7290327f"/>
          <speciesReference species="mw99b5d979_ea97_40a1_8060_3cad2d8a331d"/>
        </listOfReactants>
        <listOfProducts>
          <speciesReference species="mw0a4619e1_437a_4cc5_bd37_fa9bd1f7b04c"/>
        </listOfProducts>
        <kineticLaw>
          <math xmlns="http://www.w3.org/1998/Math/MathML">
            <apply>
              <minus/>
              <apply>
                <times/>
                <ci> mw7ce48a2b_f5c7_4944_bc10_726bbb4e8562 </ci>
                <ci> mwce3fd02e_eb46_44e5_b507_3e5e7290327f </ci>
                <ci> mw99b5d979_ea97_40a1_8060_3cad2d8a331d </ci>
              </apply>
              <apply>
                <times/>
                <ci> mw0e01fffa_2835_4618_a2bf_6861c0bdf112 </ci>
                <ci> mw0a4619e1_437a_4cc5_bd37_fa9bd1f7b04c </ci>
              </apply>
            </apply>
          </math>
          <listOfParameters>
            <parameter id="mw7ce48a2b_f5c7_4944_bc10_726bbb4e8562" name="kf" value="9.2"/>
            <parameter id="mw0e01fffa_2835_4618_a2bf_6861c0bdf112" name="kb" value="0.0018"/>
          </listOfParameters>
        </kineticLaw>
      </reaction>
      <reaction id="mw01690d31_5e46_4356_a182_0e0432d6023a" name="116" reversible="false" fast="false">
        <listOfReactants>
          <speciesReference species="mw3688c197_9d58_49cd_bfa9_c94912fd6ce3"/>
        </listOfReactants>
        <listOfProducts>
          <speciesReference species="mw41c19c0d_b07a_4098_8031_0567deb8833e"/>
          <speciesReference species="mwb5b370df_7de7_4e1b_9b1c_8ef2703508e7"/>
        </listOfProducts>
        <kineticLaw>
          <math xmlns="http://www.w3.org/1998/Math/MathML">
            <apply>
              <times/>
              <ci> mw0b67eb2a_9555_4a17_82dc_ea4601dedd1b </ci>
              <ci> mw3688c197_9d58_49cd_bfa9_c94912fd6ce3 </ci>
            </apply>
          </math>
          <listOfParameters>
            <parameter id="mw0b67eb2a_9555_4a17_82dc_ea4601dedd1b" name="kcat" value="10.56"/>
          </listOfParameters>
        </kineticLaw>
      </reaction>
      <reaction id="mw7cb26587_f4d4_4c9d_b61d_347bb6052db0" name="120" fast="false">
        <listOfReactants>
          <speciesReference species="mw2dd53c7d_bf10_4f5c_9512_d593bd3f5075"/>
          <speciesReference species="mw980a1337_1853_486f_9dd7_85d6d72b1f38"/>
        </listOfReactants>
        <listOfProducts>
          <speciesReference species="mwbb52eccc_acd5_4342_951c_970ab55a376e"/>
        </listOfProducts>
        <kineticLaw>
          <math xmlns="http://www.w3.org/1998/Math/MathML">
            <apply>
              <minus/>
              <apply>
                <times/>
                <ci> mwbfdb4384_74d8_4e4f_acb7_0fc08fa97a69 </ci>
                <ci> mw2dd53c7d_bf10_4f5c_9512_d593bd3f5075 </ci>
                <ci> mw980a1337_1853_486f_9dd7_85d6d72b1f38 </ci>
              </apply>
              <apply>
                <times/>
                <ci> mweb6dde84_7caf_4bd2_930b_e0220b118f08 </ci>
                <ci> mwbb52eccc_acd5_4342_951c_970ab55a376e </ci>
              </apply>
            </apply>
          </math>
          <listOfParameters>
            <parameter id="mwbfdb4384_74d8_4e4f_acb7_0fc08fa97a69" name="kf" value="1.67"/>
            <parameter id="mweb6dde84_7caf_4bd2_930b_e0220b118f08" name="kb" value="0.02"/>
          </listOfParameters>
        </kineticLaw>
      </reaction>
      <reaction id="mw7edf717d_cc45_4fde_9993_8329a7e9ea4c" name="121" fast="false">
        <listOfReactants>
          <speciesReference species="mwbb52eccc_acd5_4342_951c_970ab55a376e"/>
          <speciesReference species="mwc285c6c6_16c0_4918_9b7c_ee7defda4ee4"/>
        </listOfReactants>
        <listOfProducts>
          <speciesReference species="mw41c19c0d_b07a_4098_8031_0567deb8833e"/>
        </listOfProducts>
        <kineticLaw>
          <math xmlns="http://www.w3.org/1998/Math/MathML">
            <apply>
              <minus/>
              <apply>
                <times/>
                <ci> mwe35836e5_0bd2_4e4c_97b2_98b4781feba1 </ci>
                <ci> mwbb52eccc_acd5_4342_951c_970ab55a376e </ci>
                <ci> mwc285c6c6_16c0_4918_9b7c_ee7defda4ee4 </ci>
              </apply>
              <apply>
                <times/>
                <ci> mw5da870f2_16db_46e4_8af2_69a7cca802ba </ci>
                <ci> mw41c19c0d_b07a_4098_8031_0567deb8833e </ci>
              </apply>
            </apply>
          </math>
          <listOfParameters>
            <parameter id="mwe35836e5_0bd2_4e4c_97b2_98b4781feba1" name="kf" value="6"/>
            <parameter id="mw5da870f2_16db_46e4_8af2_69a7cca802ba" name="kb" value="0.03"/>
          </listOfParameters>
        </kineticLaw>
      </reaction>
      <reaction id="mwf91f52c2_6e69_4119_a44a_7a8358af33c5" name="122" fast="false">
        <listOfReactants>
          <speciesReference species="mwbf963e40_6351_42e3_8d2f_5268dc1c092d"/>
          <speciesReference species="mw2dd53c7d_bf10_4f5c_9512_d593bd3f5075"/>
        </listOfReactants>
        <listOfProducts>
          <speciesReference species="mw41c19c0d_b07a_4098_8031_0567deb8833e"/>
        </listOfProducts>
        <kineticLaw>
          <math xmlns="http://www.w3.org/1998/Math/MathML">
            <apply>
              <minus/>
              <apply>
                <times/>
                <ci> mwad54e44f_5174_4fbb_8f89_f0a8d40c7d08 </ci>
                <ci> mwbf963e40_6351_42e3_8d2f_5268dc1c092d </ci>
                <ci> mw2dd53c7d_bf10_4f5c_9512_d593bd3f5075 </ci>
              </apply>
              <apply>
                <times/>
                <ci> mw3facdc5d_e0a1_45a2_9947_91cb42b4ac26 </ci>
                <ci> mw41c19c0d_b07a_4098_8031_0567deb8833e </ci>
              </apply>
            </apply>
          </math>
          <listOfParameters>
            <parameter id="mwad54e44f_5174_4fbb_8f89_f0a8d40c7d08" name="kf" value="2.67"/>
            <parameter id="mw3facdc5d_e0a1_45a2_9947_91cb42b4ac26" name="kb" value="0.01"/>
          </listOfParameters>
        </kineticLaw>
      </reaction>
      <reaction id="mw946463cf_3b65_434c_8f0e_52fa9389efe4" name="123" fast="false">
        <listOfReactants>
          <speciesReference species="mw41c19c0d_b07a_4098_8031_0567deb8833e"/>
          <speciesReference species="mw99b5d979_ea97_40a1_8060_3cad2d8a331d"/>
        </listOfReactants>
        <listOfProducts>
          <speciesReference species="mw3688c197_9d58_49cd_bfa9_c94912fd6ce3"/>
        </listOfProducts>
        <kineticLaw>
          <math xmlns="http://www.w3.org/1998/Math/MathML">
            <apply>
              <minus/>
              <apply>
                <times/>
                <ci> mw1f25fc3c_a408_4746_bc86_0bedad7ca57c </ci>
                <ci> mw41c19c0d_b07a_4098_8031_0567deb8833e </ci>
                <ci> mw99b5d979_ea97_40a1_8060_3cad2d8a331d </ci>
              </apply>
              <apply>
                <times/>
                <ci> mwe50c753f_c08b_4b1f_bfea_2edcb2cfc9ef </ci>
                <ci> mw3688c197_9d58_49cd_bfa9_c94912fd6ce3 </ci>
              </apply>
            </apply>
          </math>
          <listOfParameters>
            <parameter id="mw1f25fc3c_a408_4746_bc86_0bedad7ca57c" name="kf" value="12.22"/>
            <parameter id="mwe50c753f_c08b_4b1f_bfea_2edcb2cfc9ef" name="kb" value="0.0016"/>
          </listOfParameters>
        </kineticLaw>
      </reaction>
      <reaction id="mw0fe17e68_a81d_4416_8cca_f2d59704bb73" name="124" reversible="false" fast="false">
        <listOfReactants>
          <speciesReference species="mw3688c197_9d58_49cd_bfa9_c94912fd6ce3"/>
        </listOfReactants>
        <listOfProducts>
          <speciesReference species="mw41c19c0d_b07a_4098_8031_0567deb8833e"/>
          <speciesReference species="mwb5b370df_7de7_4e1b_9b1c_8ef2703508e7"/>
        </listOfProducts>
        <kineticLaw>
          <math xmlns="http://www.w3.org/1998/Math/MathML">
            <apply>
              <times/>
              <ci> mw897bf43b_8e8d_440b_8beb_869bbc8e6399 </ci>
              <ci> mw3688c197_9d58_49cd_bfa9_c94912fd6ce3 </ci>
            </apply>
          </math>
          <listOfParameters>
            <parameter id="mw897bf43b_8e8d_440b_8beb_869bbc8e6399" name="kcat" value="6.8"/>
          </listOfParameters>
        </kineticLaw>
      </reaction>
      <reaction id="mwc9d44c92_cc11_4c26_8484_3429e5b568fc" name="125" fast="false">
        <listOfReactants>
          <speciesReference species="mw980a1337_1853_486f_9dd7_85d6d72b1f38"/>
          <speciesReference species="mwc285c6c6_16c0_4918_9b7c_ee7defda4ee4"/>
        </listOfReactants>
        <listOfProducts>
          <speciesReference species="mwbf963e40_6351_42e3_8d2f_5268dc1c092d"/>
        </listOfProducts>
        <kineticLaw>
          <math xmlns="http://www.w3.org/1998/Math/MathML">
            <apply>
              <minus/>
              <apply>
                <times/>
                <ci> mw6f062dc4_ded5_4f72_83bb_71387e667cb2 </ci>
                <ci> mw980a1337_1853_486f_9dd7_85d6d72b1f38 </ci>
                <ci> mwc285c6c6_16c0_4918_9b7c_ee7defda4ee4 </ci>
              </apply>
              <apply>
                <times/>
                <ci> mw8038c88e_41b1_4f55_8d22_47aac19bd2c6 </ci>
                <ci> mwbf963e40_6351_42e3_8d2f_5268dc1c092d </ci>
              </apply>
            </apply>
          </math>
          <listOfParameters>
            <parameter id="mw6f062dc4_ded5_4f72_83bb_71387e667cb2" name="kf" value="0.1"/>
            <parameter id="mw8038c88e_41b1_4f55_8d22_47aac19bd2c6" name="kb" value="0.0015"/>
          </listOfParameters>
        </kineticLaw>
      </reaction>
      <reaction id="mwde65614c_07fa_4452_ba9d_3b0e34bc0037" name="126" fast="false">
        <listOfReactants>
          <speciesReference species="mwb5b370df_7de7_4e1b_9b1c_8ef2703508e7"/>
          <speciesReference species="mw36878cd9_1f0a_4911_a732_0e6bcc504ee7"/>
        </listOfReactants>
        <listOfProducts>
          <speciesReference species="mwd99b8f1f_5d8f_4b13_8aa1_45666382a533"/>
        </listOfProducts>
        <kineticLaw>
          <math xmlns="http://www.w3.org/1998/Math/MathML">
            <apply>
              <minus/>
              <apply>
                <times/>
                <ci> mwf443fc77_4da0_41c1_9dc8_180ad6bbcf0f </ci>
                <ci> mwb5b370df_7de7_4e1b_9b1c_8ef2703508e7 </ci>
                <ci> mw36878cd9_1f0a_4911_a732_0e6bcc504ee7 </ci>
              </apply>
              <apply>
                <times/>
                <ci> mw18fa99de_ec82_4049_afc4_d23011ee7c3e </ci>
                <ci> mwd99b8f1f_5d8f_4b13_8aa1_45666382a533 </ci>
              </apply>
            </apply>
          </math>
          <listOfParameters>
            <parameter id="mwf443fc77_4da0_41c1_9dc8_180ad6bbcf0f" name="kf" value="1.8"/>
            <parameter id="mw18fa99de_ec82_4049_afc4_d23011ee7c3e" name="kb" value="0.05"/>
          </listOfParameters>
        </kineticLaw>
      </reaction>
      <reaction id="mw3c7ada32_95ed_4844_96d7_f9ca0b9897bc" name="127" reversible="false" fast="false">
        <listOfReactants>
          <speciesReference species="mwd99b8f1f_5d8f_4b13_8aa1_45666382a533"/>
        </listOfReactants>
        <listOfProducts>
          <speciesReference species="mw692be257_d3c1_4baf_8446_08265efc4afe"/>
          <speciesReference species="mwb5b370df_7de7_4e1b_9b1c_8ef2703508e7"/>
        </listOfProducts>
        <kineticLaw>
          <math xmlns="http://www.w3.org/1998/Math/MathML">
            <apply>
              <times/>
              <ci> mwdb57ef3e_68b1_4465_bf23_1d1921777bb6 </ci>
              <ci> mwd99b8f1f_5d8f_4b13_8aa1_45666382a533 </ci>
            </apply>
          </math>
          <listOfParameters>
            <parameter id="mwdb57ef3e_68b1_4465_bf23_1d1921777bb6" name="kcat" value="0.7624"/>
          </listOfParameters>
        </kineticLaw>
      </reaction>
      <reaction id="mwb5bc607d_ca66_4fe5_9b5a_8091d0e57286" name="128" fast="false">
        <listOfReactants>
          <speciesReference species="mw7fe89af0_6e2c_475c_b20f_d4ec004837b0"/>
          <speciesReference species="mw692be257_d3c1_4baf_8446_08265efc4afe"/>
        </listOfReactants>
        <listOfProducts>
          <speciesReference species="mwf011e8a7_1e89_4cbd_8a7a_6e2c6f148843"/>
        </listOfProducts>
        <kineticLaw>
          <math xmlns="http://www.w3.org/1998/Math/MathML">
            <apply>
              <minus/>
              <apply>
                <times/>
                <ci> mw55caa5a0_78f4_4763_93bd_e91096d82b0e </ci>
                <ci> mw7fe89af0_6e2c_475c_b20f_d4ec004837b0 </ci>
                <ci> mw692be257_d3c1_4baf_8446_08265efc4afe </ci>
              </apply>
              <apply>
                <times/>
                <ci> mw241ace3e_94be_4623_9084_5bfb721c2998 </ci>
                <ci> mwf011e8a7_1e89_4cbd_8a7a_6e2c6f148843 </ci>
              </apply>
            </apply>
          </math>
          <listOfParameters>
            <parameter id="mw55caa5a0_78f4_4763_93bd_e91096d82b0e" name="kf" value="4"/>
            <parameter id="mw241ace3e_94be_4623_9084_5bfb721c2998" name="kb" value="0.01833"/>
          </listOfParameters>
        </kineticLaw>
      </reaction>
      <reaction id="mw849e08e9_d97a_4fb4_af15_3becdbed88f1" name="129" reversible="false" fast="false">
        <listOfReactants>
          <speciesReference species="mwf011e8a7_1e89_4cbd_8a7a_6e2c6f148843"/>
        </listOfReactants>
        <listOfProducts>
          <speciesReference species="mwaa2d36ec_7ec9_4a8c_b38b_4ea844cfa5e4"/>
          <speciesReference species="mw692be257_d3c1_4baf_8446_08265efc4afe"/>
        </listOfProducts>
        <kineticLaw>
          <math xmlns="http://www.w3.org/1998/Math/MathML">
            <apply>
              <times/>
              <ci> mw1d03843f_0a94_4b03_80f0_5f61b6b27e8b </ci>
              <ci> mwf011e8a7_1e89_4cbd_8a7a_6e2c6f148843 </ci>
            </apply>
          </math>
          <listOfParameters>
            <parameter id="mw1d03843f_0a94_4b03_80f0_5f61b6b27e8b" name="kcat" value="0.65"/>
          </listOfParameters>
        </kineticLaw>
      </reaction>
      <reaction id="mw5b9fc9d2_7dbd_45a2_ab1a_7ec5f4fc97b7" name="130" fast="false">
        <listOfReactants>
          <speciesReference species="mw692be257_d3c1_4baf_8446_08265efc4afe"/>
          <speciesReference species="mwaa2d36ec_7ec9_4a8c_b38b_4ea844cfa5e4"/>
        </listOfReactants>
        <listOfProducts>
          <speciesReference species="mw8a53fc91_f93e_48f6_8175_5bfe727fa759"/>
        </listOfProducts>
        <kineticLaw>
          <math xmlns="http://www.w3.org/1998/Math/MathML">
            <apply>
              <minus/>
              <apply>
                <times/>
                <ci> mw6d334905_9f67_48da_8676_3b4726963928 </ci>
                <ci> mw692be257_d3c1_4baf_8446_08265efc4afe </ci>
                <ci> mwaa2d36ec_7ec9_4a8c_b38b_4ea844cfa5e4 </ci>
              </apply>
              <apply>
                <times/>
                <ci> mw0cefce83_903a_4f46_b1ff_272c5f04b53e </ci>
                <ci> mw8a53fc91_f93e_48f6_8175_5bfe727fa759 </ci>
              </apply>
            </apply>
          </math>
          <listOfParameters>
            <parameter id="mw6d334905_9f67_48da_8676_3b4726963928" name="kf" value="4"/>
            <parameter id="mw0cefce83_903a_4f46_b1ff_272c5f04b53e" name="kb" value="0.01833"/>
          </listOfParameters>
        </kineticLaw>
      </reaction>
      <reaction id="mwc184cd3d_e6e1_4f67_b00d_3a2dd61172b5" name="131" reversible="false" fast="false">
        <listOfReactants>
          <speciesReference species="mw8a53fc91_f93e_48f6_8175_5bfe727fa759"/>
        </listOfReactants>
        <listOfProducts>
          <speciesReference species="mw692be257_d3c1_4baf_8446_08265efc4afe"/>
          <speciesReference species="mw96c4415f_6534_494e_858c_117d318608bb"/>
        </listOfProducts>
        <kineticLaw>
          <math xmlns="http://www.w3.org/1998/Math/MathML">
            <apply>
              <times/>
              <ci> mw786bed4d_8e91_4ca0_97a7_90a48be6d52b </ci>
              <ci> mw8a53fc91_f93e_48f6_8175_5bfe727fa759 </ci>
            </apply>
          </math>
          <listOfParameters>
            <parameter id="mw786bed4d_8e91_4ca0_97a7_90a48be6d52b" name="kcat" value="2.9"/>
          </listOfParameters>
        </kineticLaw>
      </reaction>
      <reaction id="mwc78e62df_a7e6_4e4b_a8ee_b03e60a695a2" name="132" fast="false">
        <listOfReactants>
          <speciesReference species="mw96c4415f_6534_494e_858c_117d318608bb"/>
          <speciesReference species="mwd40e66aa_9bb4_46d2_91ea_8fc3d1481411"/>
        </listOfReactants>
        <listOfProducts>
          <speciesReference species="mwb34955a0_865a_4e96_be5e_ac14ebf239d8"/>
        </listOfProducts>
        <kineticLaw>
          <math xmlns="http://www.w3.org/1998/Math/MathML">
            <apply>
              <minus/>
              <apply>
                <times/>
                <ci> mw64651ebf_6edb_4279_9d6d_6d9d44fe1af5 </ci>
                <ci> mw96c4415f_6534_494e_858c_117d318608bb </ci>
                <ci> mwd40e66aa_9bb4_46d2_91ea_8fc3d1481411 </ci>
              </apply>
              <apply>
                <times/>
                <ci> mw8f09dd23_42aa_46fe_bd70_e2e6fe212714 </ci>
                <ci> mwb34955a0_865a_4e96_be5e_ac14ebf239d8 </ci>
              </apply>
            </apply>
          </math>
          <listOfParameters>
            <parameter id="mw64651ebf_6edb_4279_9d6d_6d9d44fe1af5" name="kf" value="8.86"/>
            <parameter id="mw8f09dd23_42aa_46fe_bd70_e2e6fe212714" name="kb" value="0.0033"/>
          </listOfParameters>
        </kineticLaw>
      </reaction>
      <reaction id="mw4e31bd40_3699_4a0d_bf28_c6867d710b0c" name="133" reversible="false" fast="false">
        <listOfReactants>
          <speciesReference species="mwb34955a0_865a_4e96_be5e_ac14ebf239d8"/>
        </listOfReactants>
        <listOfProducts>
          <speciesReference species="mw96c4415f_6534_494e_858c_117d318608bb"/>
          <speciesReference species="mw5eee7d4b_98b4_4614_8a06_bf1619bc0292"/>
        </listOfProducts>
        <kineticLaw>
          <math xmlns="http://www.w3.org/1998/Math/MathML">
            <apply>
              <times/>
              <ci> mw1d5c9e9f_2545_44c7_a531_952b3f580535 </ci>
              <ci> mwb34955a0_865a_4e96_be5e_ac14ebf239d8 </ci>
            </apply>
          </math>
          <listOfParameters>
            <parameter id="mw1d5c9e9f_2545_44c7_a531_952b3f580535" name="kcat" value="2.88"/>
          </listOfParameters>
        </kineticLaw>
      </reaction>
      <reaction id="mwb909dda1_8866_4d41_b54e_8ce15baedcf8" name="134" fast="false">
        <listOfReactants>
          <speciesReference species="mw96c4415f_6534_494e_858c_117d318608bb"/>
          <speciesReference species="mw5eee7d4b_98b4_4614_8a06_bf1619bc0292"/>
        </listOfReactants>
        <listOfProducts>
          <speciesReference species="mw758000b6_0990_4e3d_8ed8_e09b36e61439"/>
        </listOfProducts>
        <kineticLaw>
          <math xmlns="http://www.w3.org/1998/Math/MathML">
            <apply>
              <minus/>
              <apply>
                <times/>
                <ci> mw1651bddd_1fbb_45a1_9a8c_3c5e3b051a91 </ci>
                <ci> mw96c4415f_6534_494e_858c_117d318608bb </ci>
                <ci> mw5eee7d4b_98b4_4614_8a06_bf1619bc0292 </ci>
              </apply>
              <apply>
                <times/>
                <ci> mwc470ab68_3023_4aad_805c_1729adadd3cd </ci>
                <ci> mw758000b6_0990_4e3d_8ed8_e09b36e61439 </ci>
              </apply>
            </apply>
          </math>
          <listOfParameters>
            <parameter id="mw1651bddd_1fbb_45a1_9a8c_3c5e3b051a91" name="kf" value="5.98"/>
            <parameter id="mwc470ab68_3023_4aad_805c_1729adadd3cd" name="kb" value="0.0033"/>
          </listOfParameters>
        </kineticLaw>
      </reaction>
      <reaction id="mwda58e0b4_a46f_4309_aacb_49350185d805" name="135" reversible="false" fast="false">
        <listOfReactants>
          <speciesReference species="mw758000b6_0990_4e3d_8ed8_e09b36e61439"/>
        </listOfReactants>
        <listOfProducts>
          <speciesReference species="mw96c4415f_6534_494e_858c_117d318608bb"/>
          <speciesReference species="mwa63f047e_49b2_4702_aa45_0271a895cb65"/>
        </listOfProducts>
        <kineticLaw>
          <math xmlns="http://www.w3.org/1998/Math/MathML">
            <apply>
              <times/>
              <ci> mw0e7ef8a3_ec24_4a55_b788_f4cfe7b26c40 </ci>
              <ci> mw758000b6_0990_4e3d_8ed8_e09b36e61439 </ci>
            </apply>
          </math>
          <listOfParameters>
            <parameter id="mw0e7ef8a3_ec24_4a55_b788_f4cfe7b26c40" name="kcat" value="0.7"/>
          </listOfParameters>
        </kineticLaw>
      </reaction>
      <reaction id="mw9b9412dc_8e9b_409f_8429_5fa5bf7aec4d" name="137" fast="false">
        <listOfReactants>
          <speciesReference species="mw692be257_d3c1_4baf_8446_08265efc4afe"/>
          <speciesReference species="mwbcc78329_b949_4a61_8cf9_072b425e5be6"/>
        </listOfReactants>
        <listOfProducts>
          <speciesReference species="mw20bfce3c_8ea3_4767_a579_14536980e773"/>
        </listOfProducts>
        <kineticLaw>
          <math xmlns="http://www.w3.org/1998/Math/MathML">
            <apply>
              <minus/>
              <apply>
                <times/>
                <ci> mw76522d80_7a58_47fb_97c6_3645a555df56 </ci>
                <ci> mw692be257_d3c1_4baf_8446_08265efc4afe </ci>
                <ci> mwbcc78329_b949_4a61_8cf9_072b425e5be6 </ci>
              </apply>
              <apply>
                <times/>
                <ci> mw3661ff8e_ea27_41ec_b5e0_bc05e25d0710 </ci>
                <ci> mw20bfce3c_8ea3_4767_a579_14536980e773 </ci>
              </apply>
            </apply>
          </math>
          <listOfParameters>
            <parameter id="mw76522d80_7a58_47fb_97c6_3645a555df56" name="kf" value="6"/>
            <parameter id="mw3661ff8e_ea27_41ec_b5e0_bc05e25d0710" name="kb" value="0.2"/>
          </listOfParameters>
        </kineticLaw>
      </reaction>
      <reaction id="mw0827d7a0_bb26_4f35_97fa_46cb032f27ad" name="138" reversible="false" fast="false">
        <listOfReactants>
          <speciesReference species="mw20bfce3c_8ea3_4767_a579_14536980e773"/>
        </listOfReactants>
        <listOfProducts>
          <speciesReference species="mwbcc78329_b949_4a61_8cf9_072b425e5be6"/>
          <speciesReference species="mw36878cd9_1f0a_4911_a732_0e6bcc504ee7"/>
        </listOfProducts>
        <kineticLaw>
          <math xmlns="http://www.w3.org/1998/Math/MathML">
            <apply>
              <times/>
              <ci> mw942dee7c_0ca1_4b7a_a76d_bd3cdd426d41 </ci>
              <ci> mw20bfce3c_8ea3_4767_a579_14536980e773 </ci>
            </apply>
          </math>
          <listOfParameters>
            <parameter id="mw942dee7c_0ca1_4b7a_a76d_bd3cdd426d41" name="kcat" value="1"/>
          </listOfParameters>
        </kineticLaw>
      </reaction>
      <reaction id="mwe3908787_c0a9_435a_82ad_dbdd0e45fbf9" name="139" fast="false">
        <listOfReactants>
          <speciesReference species="mw96c4415f_6534_494e_858c_117d318608bb"/>
          <speciesReference species="mw6fa81575_3020_4a30_823f_d1dd8427c6e9"/>
        </listOfReactants>
        <listOfProducts>
          <speciesReference species="mw730a1c2a_38b2_423d_bcd3_58bf92a9c8e1"/>
        </listOfProducts>
        <kineticLaw>
          <math xmlns="http://www.w3.org/1998/Math/MathML">
            <apply>
              <minus/>
              <apply>
                <times/>
                <ci> mw05a2adda_423f_43a9_b738_1c5db8f5c435 </ci>
                <ci> mw96c4415f_6534_494e_858c_117d318608bb </ci>
                <ci> mw6fa81575_3020_4a30_823f_d1dd8427c6e9 </ci>
              </apply>
              <apply>
                <times/>
                <ci> mw723a4c85_7da3_4e1d_9d4d_12c9aa2cfabe </ci>
                <ci> mw730a1c2a_38b2_423d_bcd3_58bf92a9c8e1 </ci>
              </apply>
            </apply>
          </math>
          <listOfParameters>
            <parameter id="mw05a2adda_423f_43a9_b738_1c5db8f5c435" name="kf" value="3"/>
            <parameter id="mw723a4c85_7da3_4e1d_9d4d_12c9aa2cfabe" name="kb" value="0.8"/>
          </listOfParameters>
        </kineticLaw>
      </reaction>
      <reaction id="mw1af25690_374c_4aed_afb1_bf6138353d6c" name="140" reversible="false" fast="false">
        <listOfReactants>
          <speciesReference species="mw730a1c2a_38b2_423d_bcd3_58bf92a9c8e1"/>
        </listOfReactants>
        <listOfProducts>
          <speciesReference species="mwaa2d36ec_7ec9_4a8c_b38b_4ea844cfa5e4"/>
          <speciesReference species="mw6fa81575_3020_4a30_823f_d1dd8427c6e9"/>
        </listOfProducts>
        <kineticLaw>
          <math xmlns="http://www.w3.org/1998/Math/MathML">
            <apply>
              <times/>
              <ci> mw43c928f9_ad55_4169_b2fc_6cef53a69960 </ci>
              <ci> mw730a1c2a_38b2_423d_bcd3_58bf92a9c8e1 </ci>
            </apply>
          </math>
          <listOfParameters>
            <parameter id="mw43c928f9_ad55_4169_b2fc_6cef53a69960" name="kcat" value="0.1"/>
          </listOfParameters>
        </kineticLaw>
      </reaction>
      <reaction id="mw24217234_930d_43a1_883d_d411fb01f6fb" name="141" fast="false">
        <listOfReactants>
          <speciesReference species="mwaa2d36ec_7ec9_4a8c_b38b_4ea844cfa5e4"/>
          <speciesReference species="mw6fa81575_3020_4a30_823f_d1dd8427c6e9"/>
        </listOfReactants>
        <listOfProducts>
          <speciesReference species="mw47049997_911c_412b_ac4e_3397efc82a1f"/>
        </listOfProducts>
        <kineticLaw>
          <math xmlns="http://www.w3.org/1998/Math/MathML">
            <apply>
              <minus/>
              <apply>
                <times/>
                <ci> mw973cf2a8_c901_4c6c_aa82_0a7d5fd33cf3 </ci>
                <ci> mwaa2d36ec_7ec9_4a8c_b38b_4ea844cfa5e4 </ci>
                <ci> mw6fa81575_3020_4a30_823f_d1dd8427c6e9 </ci>
              </apply>
              <apply>
                <times/>
                <ci> mw5f6f6b2d_f258_4375_9c4c_b8874b3a302a </ci>
                <ci> mw47049997_911c_412b_ac4e_3397efc82a1f </ci>
              </apply>
            </apply>
          </math>
          <listOfParameters>
            <parameter id="mw973cf2a8_c901_4c6c_aa82_0a7d5fd33cf3" name="kf" value="3"/>
            <parameter id="mw5f6f6b2d_f258_4375_9c4c_b8874b3a302a" name="kb" value="0.8"/>
          </listOfParameters>
        </kineticLaw>
      </reaction>
      <reaction id="mwf2f8237c_987c_4f04_b362_358422957b75" name="142" reversible="false" fast="false">
        <listOfReactants>
          <speciesReference species="mw47049997_911c_412b_ac4e_3397efc82a1f"/>
        </listOfReactants>
        <listOfProducts>
          <speciesReference species="mw6fa81575_3020_4a30_823f_d1dd8427c6e9"/>
          <speciesReference species="mw7fe89af0_6e2c_475c_b20f_d4ec004837b0"/>
        </listOfProducts>
        <kineticLaw>
          <math xmlns="http://www.w3.org/1998/Math/MathML">
            <apply>
              <times/>
              <ci> mwee9d5895_7008_446e_ac87_5dc8db09ad61 </ci>
              <ci> mw47049997_911c_412b_ac4e_3397efc82a1f </ci>
            </apply>
          </math>
          <listOfParameters>
            <parameter id="mwee9d5895_7008_446e_ac87_5dc8db09ad61" name="kcat" value="0.1"/>
          </listOfParameters>
        </kineticLaw>
      </reaction>
      <reaction id="mwad3ce117_3295_463c_8abd_216cf7d02c1d" name="143" fast="false">
        <listOfReactants>
          <speciesReference species="mw1504ddd5_1736_4bc7_b9af_541a06001032"/>
          <speciesReference species="mwa63f047e_49b2_4702_aa45_0271a895cb65"/>
        </listOfReactants>
        <listOfProducts>
          <speciesReference species="mwd6e92984_3f0a_459b_88f6_33ab97ca6dc5"/>
        </listOfProducts>
        <kineticLaw>
          <math xmlns="http://www.w3.org/1998/Math/MathML">
            <apply>
              <minus/>
              <apply>
                <times/>
                <ci> mwe464ec86_26a7_4dca_94ff_a04560825294 </ci>
                <ci> mw1504ddd5_1736_4bc7_b9af_541a06001032 </ci>
                <ci> mwa63f047e_49b2_4702_aa45_0271a895cb65 </ci>
              </apply>
              <apply>
                <times/>
                <ci> mw779762c4_e109_4f87_bb7f_6b3cda274db3 </ci>
                <ci> mwd6e92984_3f0a_459b_88f6_33ab97ca6dc5 </ci>
              </apply>
            </apply>
          </math>
          <listOfParameters>
            <parameter id="mwe464ec86_26a7_4dca_94ff_a04560825294" name="kf" value="0.8"/>
            <parameter id="mw779762c4_e109_4f87_bb7f_6b3cda274db3" name="kb" value="0.006"/>
          </listOfParameters>
        </kineticLaw>
      </reaction>
      <reaction id="mwdcc04a67_40c0_424c_a2d0_f675fd8ad3bb" name="144" reversible="false" fast="false">
        <listOfReactants>
          <speciesReference species="mwd6e92984_3f0a_459b_88f6_33ab97ca6dc5"/>
        </listOfReactants>
        <listOfProducts>
          <speciesReference species="mw5eee7d4b_98b4_4614_8a06_bf1619bc0292"/>
          <speciesReference species="mw1504ddd5_1736_4bc7_b9af_541a06001032"/>
        </listOfProducts>
        <kineticLaw>
          <math xmlns="http://www.w3.org/1998/Math/MathML">
            <apply>
              <times/>
              <ci> mw233d7529_ed3e_4cab_92b1_434378014f4a </ci>
              <ci> mwd6e92984_3f0a_459b_88f6_33ab97ca6dc5 </ci>
            </apply>
          </math>
          <listOfParameters>
            <parameter id="mw233d7529_ed3e_4cab_92b1_434378014f4a" name="kcat" value="0.27"/>
          </listOfParameters>
        </kineticLaw>
      </reaction>
      <reaction id="mw8b7f0ab3_9606_42e4_8003_dae2e2c74244" name="145" fast="false">
        <listOfReactants>
          <speciesReference species="mw5eee7d4b_98b4_4614_8a06_bf1619bc0292"/>
          <speciesReference species="mw1504ddd5_1736_4bc7_b9af_541a06001032"/>
        </listOfReactants>
        <listOfProducts>
          <speciesReference species="mw29454843_a5ae_4bce_bd99_fc0bc15f2a33"/>
        </listOfProducts>
        <kineticLaw>
          <math xmlns="http://www.w3.org/1998/Math/MathML">
            <apply>
              <minus/>
              <apply>
                <times/>
                <ci> mwc9ecd835_6ab8_4221_a6e3_4667cba5012e </ci>
                <ci> mw5eee7d4b_98b4_4614_8a06_bf1619bc0292 </ci>
                <ci> mw1504ddd5_1736_4bc7_b9af_541a06001032 </ci>
              </apply>
              <apply>
                <times/>
                <ci> mw5e981a85_564c_41bf_84bf_e7a0434cd63a </ci>
                <ci> mw29454843_a5ae_4bce_bd99_fc0bc15f2a33 </ci>
              </apply>
            </apply>
          </math>
          <listOfParameters>
            <parameter id="mwc9ecd835_6ab8_4221_a6e3_4667cba5012e" name="kf" value="4.25"/>
            <parameter id="mw5e981a85_564c_41bf_84bf_e7a0434cd63a" name="kb" value="0.0005"/>
          </listOfParameters>
        </kineticLaw>
      </reaction>
      <reaction id="mwe093a5a8_478f_4ac0_bc5d_471edf76dc05" name="146" reversible="false" fast="false">
        <listOfReactants>
          <speciesReference species="mw29454843_a5ae_4bce_bd99_fc0bc15f2a33"/>
        </listOfReactants>
        <listOfProducts>
          <speciesReference species="mw1504ddd5_1736_4bc7_b9af_541a06001032"/>
          <speciesReference species="mwd40e66aa_9bb4_46d2_91ea_8fc3d1481411"/>
        </listOfProducts>
        <kineticLaw>
          <math xmlns="http://www.w3.org/1998/Math/MathML">
            <apply>
              <times/>
              <ci> mwe62f3015_3731_47b4_880c_3b2e7dbfac3d </ci>
              <ci> mw29454843_a5ae_4bce_bd99_fc0bc15f2a33 </ci>
            </apply>
          </math>
          <listOfParameters>
            <parameter id="mwe62f3015_3731_47b4_880c_3b2e7dbfac3d" name="kcat" value="0.3"/>
          </listOfParameters>
        </kineticLaw>
      </reaction>
      <reaction id="mwb5266fd3_099a_4f5a_b16a_f0abb14ff449" name="152" fast="false">
        <listOfReactants>
          <speciesReference species="mwa63f047e_49b2_4702_aa45_0271a895cb65"/>
          <speciesReference species="mw39e03377_904e_468e_a402_26de4643ed49"/>
        </listOfReactants>
        <listOfProducts>
          <speciesReference species="mwb6e4d8a8_1786_4dd5_ad08_293ee8844bb5"/>
        </listOfProducts>
        <kineticLaw>
          <math xmlns="http://www.w3.org/1998/Math/MathML">
            <apply>
              <minus/>
              <apply>
                <times/>
                <ci> mwfe10849b_d42a_410c_a5cd_55721c3e0840 </ci>
                <ci> mwa63f047e_49b2_4702_aa45_0271a895cb65 </ci>
                <ci> mw39e03377_904e_468e_a402_26de4643ed49 </ci>
              </apply>
              <apply>
                <times/>
                <ci> mw3fe4bfcf_6be2_40a4_b7e5_8c38999c43b2 </ci>
                <ci> mwb6e4d8a8_1786_4dd5_ad08_293ee8844bb5 </ci>
              </apply>
            </apply>
          </math>
          <listOfParameters>
            <parameter id="mwfe10849b_d42a_410c_a5cd_55721c3e0840" name="kf" value="0.44"/>
            <parameter id="mw3fe4bfcf_6be2_40a4_b7e5_8c38999c43b2" name="kb" value="0.0006"/>
          </listOfParameters>
        </kineticLaw>
      </reaction>
      <reaction id="mwe00eb0da_74e1_4d32_a465_1a6cc6983d5d" name="117" fast="false">
        <listOfReactants>
          <speciesReference species="mwb5b370df_7de7_4e1b_9b1c_8ef2703508e7"/>
        </listOfReactants>
        <listOfProducts>
          <speciesReference species="mw99b5d979_ea97_40a1_8060_3cad2d8a331d"/>
        </listOfProducts>
        <kineticLaw>
          <math xmlns="http://www.w3.org/1998/Math/MathML">
            <apply>
              <minus/>
              <apply>
                <times/>
                <ci> mw19605f3a_a3db_46d4_b2b4_0070be1e490c </ci>
                <ci> mwb5b370df_7de7_4e1b_9b1c_8ef2703508e7 </ci>
              </apply>
              <apply>
                <times/>
                <ci> mw53c6d752_4fd5_40fe_a292_54e237237352 </ci>
                <ci> mw99b5d979_ea97_40a1_8060_3cad2d8a331d </ci>
              </apply>
            </apply>
          </math>
          <listOfParameters>
            <parameter id="mw19605f3a_a3db_46d4_b2b4_0070be1e490c" name="kf" value="3"/>
            <parameter id="mw53c6d752_4fd5_40fe_a292_54e237237352" name="kb" value="0.0001"/>
          </listOfParameters>
        </kineticLaw>
      </reaction>
      <reaction id="mw79e7c0c3_1a43_4453_9f09_45b8d612e9bd" name="118" fast="false">
        <listOfReactants>
          <speciesReference species="mwb5b370df_7de7_4e1b_9b1c_8ef2703508e7"/>
          <speciesReference species="mw32a59f01_bf6f_4185_8a21_a2cce8c87690"/>
        </listOfReactants>
        <listOfProducts>
          <speciesReference species="mwbe54d7a6_f423_40f2_aa5c_66d04e9d6b3f"/>
        </listOfProducts>
        <kineticLaw>
          <math xmlns="http://www.w3.org/1998/Math/MathML">
            <apply>
              <minus/>
              <apply>
                <times/>
                <ci> mw6f6bc6d0_5025_4b12_af41_034a88a038d9 </ci>
                <ci> mwb5b370df_7de7_4e1b_9b1c_8ef2703508e7 </ci>
                <ci> mw32a59f01_bf6f_4185_8a21_a2cce8c87690 </ci>
              </apply>
              <apply>
                <times/>
                <ci> mwae84b1b2_25cc_4fe5_8b66_6b1a70c1abe3 </ci>
                <ci> mwbe54d7a6_f423_40f2_aa5c_66d04e9d6b3f </ci>
              </apply>
            </apply>
          </math>
          <listOfParameters>
            <parameter id="mw6f6bc6d0_5025_4b12_af41_034a88a038d9" name="kf" value="2.88"/>
            <parameter id="mwae84b1b2_25cc_4fe5_8b66_6b1a70c1abe3" name="kb" value="0.0001"/>
          </listOfParameters>
        </kineticLaw>
      </reaction>
      <reaction id="mw72031396_1908_486b_bf86_d159557e0e12" name="119" reversible="false" fast="false">
        <listOfReactants>
          <speciesReference species="mwbe54d7a6_f423_40f2_aa5c_66d04e9d6b3f"/>
        </listOfReactants>
        <listOfProducts>
          <speciesReference species="mw32a59f01_bf6f_4185_8a21_a2cce8c87690"/>
          <speciesReference species="mw99b5d979_ea97_40a1_8060_3cad2d8a331d"/>
        </listOfProducts>
        <kineticLaw>
          <math xmlns="http://www.w3.org/1998/Math/MathML">
            <apply>
              <times/>
              <ci> mw41cd9c8a_79c8_4937_9fa6_f0c820928dda </ci>
              <ci> mwbe54d7a6_f423_40f2_aa5c_66d04e9d6b3f </ci>
            </apply>
          </math>
          <listOfParameters>
            <parameter id="mw41cd9c8a_79c8_4937_9fa6_f0c820928dda" name="kcat" value="0.8"/>
          </listOfParameters>
        </kineticLaw>
      </reaction>
      <reaction id="mwf13a7d62_9a6b_4749_bd3f_e6f18e13adc7" name="153" reversible="false" fast="false">
        <listOfReactants>
          <speciesReference species="mwb6e4d8a8_1786_4dd5_ad08_293ee8844bb5"/>
        </listOfReactants>
        <listOfProducts>
          <speciesReference species="mw817ffb04_3e86_48e8_ad01_ca4c247e05b3"/>
          <speciesReference species="mwa63f047e_49b2_4702_aa45_0271a895cb65"/>
        </listOfProducts>
        <kineticLaw>
          <math xmlns="http://www.w3.org/1998/Math/MathML">
            <apply>
              <times/>
              <ci> mwd21f95ce_b242_4307_8016_eec6889462e3 </ci>
              <ci> mwb6e4d8a8_1786_4dd5_ad08_293ee8844bb5 </ci>
            </apply>
          </math>
          <listOfParameters>
            <parameter id="mwd21f95ce_b242_4307_8016_eec6889462e3" name="kcat" value="0.943"/>
          </listOfParameters>
        </kineticLaw>
      </reaction>
      <reaction id="mw2533ccda_770d_43b9_bfc1_e50f55b4827c" name="154" fast="false">
        <listOfReactants>
          <speciesReference species="mwa63f047e_49b2_4702_aa45_0271a895cb65"/>
          <speciesReference species="mw817ffb04_3e86_48e8_ad01_ca4c247e05b3"/>
        </listOfReactants>
        <listOfProducts>
          <speciesReference species="mwf5d5fa00_c6e1_4962_80b2_ead6c5305bf7"/>
        </listOfProducts>
        <kineticLaw>
          <math xmlns="http://www.w3.org/1998/Math/MathML">
            <apply>
              <minus/>
              <apply>
                <times/>
                <ci> mw2a981fc8_046b_416f_8a0f_573216a85bf2 </ci>
                <ci> mwa63f047e_49b2_4702_aa45_0271a895cb65 </ci>
                <ci> mw817ffb04_3e86_48e8_ad01_ca4c247e05b3 </ci>
              </apply>
              <apply>
                <times/>
                <ci> mw46d408aa_ab48_42d6_88d5_0e9ddc8a1a22 </ci>
                <ci> mwf5d5fa00_c6e1_4962_80b2_ead6c5305bf7 </ci>
              </apply>
            </apply>
          </math>
          <listOfParameters>
            <parameter id="mw2a981fc8_046b_416f_8a0f_573216a85bf2" name="kf" value="0.05"/>
            <parameter id="mw46d408aa_ab48_42d6_88d5_0e9ddc8a1a22" name="kb" value="1e-005"/>
          </listOfParameters>
        </kineticLaw>
      </reaction>
      <reaction id="mw71bc52dc_456c_44b6_821e_2b9d5e918b2c" name="155" reversible="false" fast="false">
        <listOfReactants>
          <speciesReference species="mwf5d5fa00_c6e1_4962_80b2_ead6c5305bf7"/>
        </listOfReactants>
        <listOfProducts>
          <speciesReference species="mw33d72856_14ba_4ce6_b649_b1d4f47256b3"/>
          <speciesReference species="mwa63f047e_49b2_4702_aa45_0271a895cb65"/>
        </listOfProducts>
        <kineticLaw>
          <math xmlns="http://www.w3.org/1998/Math/MathML">
            <apply>
              <times/>
              <ci> mw34c2ed02_7a2b_449a_a3a0_e525f721e393 </ci>
              <ci> mwf5d5fa00_c6e1_4962_80b2_ead6c5305bf7 </ci>
            </apply>
          </math>
          <listOfParameters>
            <parameter id="mw34c2ed02_7a2b_449a_a3a0_e525f721e393" name="kcat" value="0.003"/>
          </listOfParameters>
        </kineticLaw>
      </reaction>
      <reaction id="mw7738f268_4b60_4b8f_8e19_f19db5397eaf" name="156" fast="false">
        <listOfReactants>
          <speciesReference species="mw33d72856_14ba_4ce6_b649_b1d4f47256b3"/>
          <speciesReference species="mw38054e0d_9357_41c5_a742_a4b5ba22c07b"/>
        </listOfReactants>
        <listOfProducts>
          <speciesReference species="mw9236862f_f21a_4ed6_b620_31c6cbde8d2d"/>
        </listOfProducts>
        <kineticLaw>
          <math xmlns="http://www.w3.org/1998/Math/MathML">
            <apply>
              <minus/>
              <apply>
                <times/>
                <ci> mwa4b9fe77_fa29_4058_aaed_9ff1a3809c9f </ci>
                <ci> mw33d72856_14ba_4ce6_b649_b1d4f47256b3 </ci>
                <ci> mw38054e0d_9357_41c5_a742_a4b5ba22c07b </ci>
              </apply>
              <apply>
                <times/>
                <ci> mw318bc0a4_2046_43f1_bd96_7e260b71982a </ci>
                <ci> mw9236862f_f21a_4ed6_b620_31c6cbde8d2d </ci>
              </apply>
            </apply>
          </math>
          <listOfParameters>
            <parameter id="mwa4b9fe77_fa29_4058_aaed_9ff1a3809c9f" name="kf" value="0.08"/>
            <parameter id="mw318bc0a4_2046_43f1_bd96_7e260b71982a" name="kb" value="1e-005"/>
          </listOfParameters>
        </kineticLaw>
      </reaction>
      <reaction id="mw7ce2100c_0098_46ed_9d9a_a51821ed07f5" name="157" reversible="false" fast="false">
        <listOfReactants>
          <speciesReference species="mw9236862f_f21a_4ed6_b620_31c6cbde8d2d"/>
        </listOfReactants>
        <listOfProducts>
          <speciesReference species="mw33d72856_14ba_4ce6_b649_b1d4f47256b3"/>
          <speciesReference species="mw76e63871_d8fb_4743_9dfa_b2fc013ea2aa"/>
        </listOfProducts>
        <kineticLaw>
          <math xmlns="http://www.w3.org/1998/Math/MathML">
            <apply>
              <times/>
              <ci> mwf7420743_0229_44bc_bcb3_28be76765f35 </ci>
              <ci> mw9236862f_f21a_4ed6_b620_31c6cbde8d2d </ci>
            </apply>
          </math>
          <listOfParameters>
            <parameter id="mwf7420743_0229_44bc_bcb3_28be76765f35" name="kcat" value="0.97"/>
          </listOfParameters>
        </kineticLaw>
      </reaction>
      <reaction id="mw66645446_d142_4f7e_8055_7e55e00954eb" name="158" fast="false">
        <listOfReactants>
          <speciesReference species="mw33d72856_14ba_4ce6_b649_b1d4f47256b3"/>
          <speciesReference species="mw76e63871_d8fb_4743_9dfa_b2fc013ea2aa"/>
        </listOfReactants>
        <listOfProducts>
          <speciesReference species="mwba267f51_e5f6_4569_9e5e_00ad6f487537"/>
        </listOfProducts>
        <kineticLaw>
          <math xmlns="http://www.w3.org/1998/Math/MathML">
            <apply>
              <minus/>
              <apply>
                <times/>
                <ci> mw2dfe306c_7d23_4306_ad7a_61461274ea57 </ci>
                <ci> mw33d72856_14ba_4ce6_b649_b1d4f47256b3 </ci>
                <ci> mw76e63871_d8fb_4743_9dfa_b2fc013ea2aa </ci>
              </apply>
              <apply>
                <times/>
                <ci> mwb72c8f03_79e1_4865_863a_8246556794cd </ci>
                <ci> mwba267f51_e5f6_4569_9e5e_00ad6f487537 </ci>
              </apply>
            </apply>
          </math>
          <listOfParameters>
            <parameter id="mw2dfe306c_7d23_4306_ad7a_61461274ea57" name="kf" value="2.96"/>
            <parameter id="mwb72c8f03_79e1_4865_863a_8246556794cd" name="kb" value="0.0001"/>
          </listOfParameters>
        </kineticLaw>
      </reaction>
      <reaction id="mw9d1196c3_9cc0_4ee8_b288_e277a5f02738" name="159" reversible="false" fast="false">
        <listOfReactants>
          <speciesReference species="mwba267f51_e5f6_4569_9e5e_00ad6f487537"/>
        </listOfReactants>
        <listOfProducts>
          <speciesReference species="mw33d72856_14ba_4ce6_b649_b1d4f47256b3"/>
          <speciesReference species="mwed6c6262_13ea_47a6_82b1_94836e98b8e6"/>
        </listOfProducts>
        <kineticLaw>
          <math xmlns="http://www.w3.org/1998/Math/MathML">
            <apply>
              <times/>
              <ci> mwddfcb9da_548f_4ed0_ad63_0fb7a020a37e </ci>
              <ci> mwba267f51_e5f6_4569_9e5e_00ad6f487537 </ci>
            </apply>
          </math>
          <listOfParameters>
            <parameter id="mwddfcb9da_548f_4ed0_ad63_0fb7a020a37e" name="kcat" value="0.46"/>
          </listOfParameters>
        </kineticLaw>
      </reaction>
      <reaction id="mw97fcf0c6_639c_4fd2_ba14_d0f1a14cfe9d" name="165" fast="false">
        <listOfReactants>
          <speciesReference species="mw19978000_dc3b_4c0e_b312_a9af962c492a"/>
          <speciesReference species="mwbd08dba3_3e97_45fd_a24c_fea40722b5af"/>
        </listOfReactants>
        <listOfProducts>
          <speciesReference species="mwf8e99616_136f_408f_8c93_466d0c474e22"/>
        </listOfProducts>
        <kineticLaw>
          <math xmlns="http://www.w3.org/1998/Math/MathML">
            <apply>
              <minus/>
              <apply>
                <times/>
                <ci> mwfdc8c65d_5717_4de5_9e7e_a57025da7f4e </ci>
                <ci> mw19978000_dc3b_4c0e_b312_a9af962c492a </ci>
                <ci> mwbd08dba3_3e97_45fd_a24c_fea40722b5af </ci>
              </apply>
              <apply>
                <times/>
                <ci> mw7c095a45_19ab_4228_8944_22c4cdb36e9f </ci>
                <ci> mwf8e99616_136f_408f_8c93_466d0c474e22 </ci>
              </apply>
            </apply>
          </math>
          <listOfParameters>
            <parameter id="mwfdc8c65d_5717_4de5_9e7e_a57025da7f4e" name="kf" value="0.8"/>
            <parameter id="mw7c095a45_19ab_4228_8944_22c4cdb36e9f" name="kb" value="0.001"/>
          </listOfParameters>
        </kineticLaw>
      </reaction>
      <reaction id="mwf574a2b9_856b_4a99_a07e_57d23870be34" name="166" fast="false">
        <listOfReactants>
          <speciesReference species="mw5ea557c9_ff41_4912_8edf_abfd90b79708"/>
          <speciesReference species="mwf8e99616_136f_408f_8c93_466d0c474e22"/>
        </listOfReactants>
        <listOfProducts>
          <speciesReference species="mwaff2dbca_3416_4147_82fc_2e4fb93c618c"/>
        </listOfProducts>
        <kineticLaw>
          <math xmlns="http://www.w3.org/1998/Math/MathML">
            <apply>
              <minus/>
              <apply>
                <times/>
                <ci> mwa02f7614_0aff_4275_b325_ffbe26081c91 </ci>
                <ci> mw5ea557c9_ff41_4912_8edf_abfd90b79708 </ci>
                <ci> mwf8e99616_136f_408f_8c93_466d0c474e22 </ci>
              </apply>
              <apply>
                <times/>
                <ci> mw356534ac_5a21_4707_9b24_46215b56c972 </ci>
                <ci> mwaff2dbca_3416_4147_82fc_2e4fb93c618c </ci>
              </apply>
            </apply>
          </math>
          <listOfParameters>
            <parameter id="mwa02f7614_0aff_4275_b325_ffbe26081c91" name="kf" value="0.78"/>
            <parameter id="mw356534ac_5a21_4707_9b24_46215b56c972" name="kb" value="0.0001"/>
          </listOfParameters>
        </kineticLaw>
      </reaction>
      <reaction id="mw547b3159_18a6_4802_a88c_e40151c8ac59" name="168" fast="false">
        <listOfReactants>
          <speciesReference species="mwf8e99616_136f_408f_8c93_466d0c474e22"/>
          <speciesReference species="mw2dd53c7d_bf10_4f5c_9512_d593bd3f5075"/>
        </listOfReactants>
        <listOfProducts>
          <speciesReference species="mwf3d55aa1_d5d6_4580_a94d_680b9a68669e"/>
        </listOfProducts>
        <kineticLaw>
          <math xmlns="http://www.w3.org/1998/Math/MathML">
            <apply>
              <minus/>
              <apply>
                <times/>
                <ci> mw6d958155_7bc5_4b11_a90f_41e7eafa113a </ci>
                <ci> mwf8e99616_136f_408f_8c93_466d0c474e22 </ci>
                <ci> mw2dd53c7d_bf10_4f5c_9512_d593bd3f5075 </ci>
              </apply>
              <apply>
                <times/>
                <ci> mwc0039498_a592_42eb_b445_15d5e2df0ac4 </ci>
                <ci> mwf3d55aa1_d5d6_4580_a94d_680b9a68669e </ci>
              </apply>
            </apply>
          </math>
          <listOfParameters>
            <parameter id="mw6d958155_7bc5_4b11_a90f_41e7eafa113a" name="kf" value="1.5"/>
            <parameter id="mwc0039498_a592_42eb_b445_15d5e2df0ac4" name="kb" value="0.01"/>
          </listOfParameters>
        </kineticLaw>
      </reaction>
      <reaction id="mwb0294a8c_8112_416f_b8aa_b88eeb465e7e" name="170" fast="false">
        <listOfReactants>
          <speciesReference species="mw5ea557c9_ff41_4912_8edf_abfd90b79708"/>
          <speciesReference species="mwf3d55aa1_d5d6_4580_a94d_680b9a68669e"/>
        </listOfReactants>
        <listOfProducts>
          <speciesReference species="mwe7ed2a0e_cc0f_4987_a2db_853c395f38de"/>
        </listOfProducts>
        <kineticLaw>
          <math xmlns="http://www.w3.org/1998/Math/MathML">
            <apply>
              <minus/>
              <apply>
                <times/>
                <ci> mw4b76a9cf_7a6f_4f32_ab79_36485ffa7597 </ci>
                <ci> mw5ea557c9_ff41_4912_8edf_abfd90b79708 </ci>
                <ci> mwf3d55aa1_d5d6_4580_a94d_680b9a68669e </ci>
              </apply>
              <apply>
                <times/>
                <ci> mwbcacc0b3_f4f0_467a_ab21_491067bf4e77 </ci>
                <ci> mwe7ed2a0e_cc0f_4987_a2db_853c395f38de </ci>
              </apply>
            </apply>
          </math>
          <listOfParameters>
            <parameter id="mw4b76a9cf_7a6f_4f32_ab79_36485ffa7597" name="kf" value="0.78"/>
            <parameter id="mwbcacc0b3_f4f0_467a_ab21_491067bf4e77" name="kb" value="0.0004"/>
          </listOfParameters>
        </kineticLaw>
      </reaction>
      <reaction id="mw05b1024b_f2c6_4bb5_9e65_0a0c08d2db9a" name="167" reversible="false" fast="false">
        <listOfReactants>
          <speciesReference species="mwaff2dbca_3416_4147_82fc_2e4fb93c618c"/>
        </listOfReactants>
        <listOfProducts>
          <speciesReference species="mwf08aaff9_008e_4115_889f_1a15e987dad7"/>
          <speciesReference species="mwd5426c0d_10c4_42a3_aed9_1366c8176936"/>
          <speciesReference species="mwf8e99616_136f_408f_8c93_466d0c474e22"/>
        </listOfProducts>
        <kineticLaw>
          <math xmlns="http://www.w3.org/1998/Math/MathML">
            <apply>
              <times/>
              <ci> mw16f5ac5d_cb17_48cb_8c45_907c139710e5 </ci>
              <ci> mwaff2dbca_3416_4147_82fc_2e4fb93c618c </ci>
            </apply>
          </math>
          <listOfParameters>
            <parameter id="mw16f5ac5d_cb17_48cb_8c45_907c139710e5" name="kcat" value="0.8"/>
          </listOfParameters>
        </kineticLaw>
      </reaction>
      <reaction id="mw8c5c79db_2a97_491f_a321_97793e234bb0" name="171" reversible="false" fast="false">
        <listOfReactants>
          <speciesReference species="mwe7ed2a0e_cc0f_4987_a2db_853c395f38de"/>
        </listOfReactants>
        <listOfProducts>
          <speciesReference species="mwf3d55aa1_d5d6_4580_a94d_680b9a68669e"/>
          <speciesReference species="mwf08aaff9_008e_4115_889f_1a15e987dad7"/>
          <speciesReference species="mwd5426c0d_10c4_42a3_aed9_1366c8176936"/>
        </listOfProducts>
        <kineticLaw>
          <math xmlns="http://www.w3.org/1998/Math/MathML">
            <apply>
              <times/>
              <ci> mw7c877a2c_a75d_4e48_8dbc_23c796995c22 </ci>
              <ci> mwe7ed2a0e_cc0f_4987_a2db_853c395f38de </ci>
            </apply>
          </math>
          <listOfParameters>
            <parameter id="mw7c877a2c_a75d_4e48_8dbc_23c796995c22" name="kcat" value="0.5"/>
          </listOfParameters>
        </kineticLaw>
      </reaction>
      <reaction id="mwe66930db_14e4_4c04_b7f6_90363fec952d" name="172" fast="false">
        <listOfReactants>
          <speciesReference species="mw19978000_dc3b_4c0e_b312_a9af962c492a"/>
          <speciesReference species="mw2dd53c7d_bf10_4f5c_9512_d593bd3f5075"/>
        </listOfReactants>
        <listOfProducts>
          <speciesReference species="mwd65f0f61_e594_4cce_8144_741a2f2b5502"/>
        </listOfProducts>
        <kineticLaw>
          <math xmlns="http://www.w3.org/1998/Math/MathML">
            <apply>
              <minus/>
              <apply>
                <times/>
                <ci> mw03b62b10_4138_4783_810c_fec4f4dd3994 </ci>
                <ci> mw19978000_dc3b_4c0e_b312_a9af962c492a </ci>
                <ci> mw2dd53c7d_bf10_4f5c_9512_d593bd3f5075 </ci>
              </apply>
              <apply>
                <times/>
                <ci> mw2cff8844_a402_4a32_9dce_d2a082e73486 </ci>
                <ci> mwd65f0f61_e594_4cce_8144_741a2f2b5502 </ci>
              </apply>
            </apply>
          </math>
          <listOfParameters>
            <parameter id="mw03b62b10_4138_4783_810c_fec4f4dd3994" name="kf" value="1.52"/>
            <parameter id="mw2cff8844_a402_4a32_9dce_d2a082e73486" name="kb" value="0.1"/>
          </listOfParameters>
        </kineticLaw>
      </reaction>
      <reaction id="mwff560bed_4316_4420_a187_821a820ba695" name="169" fast="false">
        <listOfReactants>
          <speciesReference species="mwbd08dba3_3e97_45fd_a24c_fea40722b5af"/>
          <speciesReference species="mwd65f0f61_e594_4cce_8144_741a2f2b5502"/>
        </listOfReactants>
        <listOfProducts>
          <speciesReference species="mwf3d55aa1_d5d6_4580_a94d_680b9a68669e"/>
        </listOfProducts>
        <kineticLaw>
          <math xmlns="http://www.w3.org/1998/Math/MathML">
            <apply>
              <minus/>
              <apply>
                <times/>
                <ci> mw9c51f1de_d513_43cd_ac90_f1ae50cd415b </ci>
                <ci> mwbd08dba3_3e97_45fd_a24c_fea40722b5af </ci>
                <ci> mwd65f0f61_e594_4cce_8144_741a2f2b5502 </ci>
              </apply>
              <apply>
                <times/>
                <ci> mw13014a4a_0183_42eb_97b5_670bb7c712b3 </ci>
                <ci> mwf3d55aa1_d5d6_4580_a94d_680b9a68669e </ci>
              </apply>
            </apply>
          </math>
          <listOfParameters>
            <parameter id="mw9c51f1de_d513_43cd_ac90_f1ae50cd415b" name="kf" value="1.56"/>
            <parameter id="mw13014a4a_0183_42eb_97b5_670bb7c712b3" name="kb" value="0.3"/>
          </listOfParameters>
        </kineticLaw>
      </reaction>
      <reaction id="mwbc3799c7_c67f_4a97_ad0f_5ef1960f44c2" name="173" fast="false">
        <listOfReactants>
          <speciesReference species="mw71746732_ff2b_45ea_8349_3f02464fce22"/>
          <speciesReference species="mw2dd53c7d_bf10_4f5c_9512_d593bd3f5075"/>
        </listOfReactants>
        <listOfProducts>
          <speciesReference species="mw7731aeac_c523_42d7_9862_1689e4e0a288"/>
        </listOfProducts>
        <kineticLaw>
          <math xmlns="http://www.w3.org/1998/Math/MathML">
            <apply>
              <minus/>
              <apply>
                <times/>
                <ci> mw801a4a51_39b6_4722_af30_c5a910a4ca32 </ci>
                <ci> mw71746732_ff2b_45ea_8349_3f02464fce22 </ci>
                <ci> mw2dd53c7d_bf10_4f5c_9512_d593bd3f5075 </ci>
              </apply>
              <apply>
                <times/>
                <ci> mwfd810c6b_a4cb_452a_b9d0_e3cc10965c95 </ci>
                <ci> mw7731aeac_c523_42d7_9862_1689e4e0a288 </ci>
              </apply>
            </apply>
          </math>
          <listOfParameters>
            <parameter id="mw801a4a51_39b6_4722_af30_c5a910a4ca32" name="kf" value="55"/>
            <parameter id="mwfd810c6b_a4cb_452a_b9d0_e3cc10965c95" name="kb" value="0.0001"/>
          </listOfParameters>
        </kineticLaw>
      </reaction>
      <reaction id="mw978a323f_3a4d_410b_810f_a93f713dd326" name="174" reversible="false" fast="false">
        <listOfReactants>
          <speciesReference species="mw7731aeac_c523_42d7_9862_1689e4e0a288"/>
        </listOfReactants>
        <listOfProducts>
          <speciesReference species="mw1eaada25_ac56_418e_84f2_5b2368aa3aa4"/>
          <speciesReference species="mw2dd53c7d_bf10_4f5c_9512_d593bd3f5075"/>
        </listOfProducts>
        <kineticLaw>
          <math xmlns="http://www.w3.org/1998/Math/MathML">
            <apply>
              <times/>
              <ci> mw650acdc5_44e0_4819_ae17_36de9b95ab16 </ci>
              <ci> mw7731aeac_c523_42d7_9862_1689e4e0a288 </ci>
            </apply>
          </math>
          <listOfParameters>
            <parameter id="mw650acdc5_44e0_4819_ae17_36de9b95ab16" name="kcat" value="0.25"/>
          </listOfParameters>
        </kineticLaw>
      </reaction>
      <reaction id="mwf1b81d5c_f0e8_418c_b855_714d1f9404fb" name="179" fast="false">
        <listOfReactants>
          <speciesReference species="mwab796ed2_c1a7_4d11_b033_f4158323ab74"/>
          <speciesReference species="mw9a8dce96_ff7e_437d_ad89_bfd23f9b1aeb"/>
        </listOfReactants>
        <listOfProducts>
          <speciesReference species="mwbe5c1e92_b97d_4162_9983_879e57c0a9a6"/>
        </listOfProducts>
        <kineticLaw>
          <math xmlns="http://www.w3.org/1998/Math/MathML">
            <apply>
              <minus/>
              <apply>
                <times/>
                <ci> mw53530661_ad9c_47d1_a001_7f1f874be762 </ci>
                <ci> mwab796ed2_c1a7_4d11_b033_f4158323ab74 </ci>
                <ci> mw9a8dce96_ff7e_437d_ad89_bfd23f9b1aeb </ci>
              </apply>
              <apply>
                <times/>
                <ci> mw2bf06629_e78a_4551_b05d_2eb3d9d2266c </ci>
                <ci> mwbe5c1e92_b97d_4162_9983_879e57c0a9a6 </ci>
              </apply>
            </apply>
          </math>
          <listOfParameters>
            <parameter id="mw53530661_ad9c_47d1_a001_7f1f874be762" name="kf" value="10"/>
            <parameter id="mw2bf06629_e78a_4551_b05d_2eb3d9d2266c" name="kb" value="0.1"/>
          </listOfParameters>
        </kineticLaw>
      </reaction>
      <reaction id="mw36ddb8d3_db3c_4bbc_8e84_a17ec7b271f7" name="180" fast="false">
        <listOfReactants>
          <speciesReference species="mwbe5c1e92_b97d_4162_9983_879e57c0a9a6"/>
          <speciesReference species="mwbbaddb85_ecb4_4e2a_bac7_4e278d7e0800"/>
        </listOfReactants>
        <listOfProducts>
          <speciesReference species="mwfcd10675_45cf_4a25_a75d_0b84f9e23bf9"/>
        </listOfProducts>
        <kineticLaw>
          <math xmlns="http://www.w3.org/1998/Math/MathML">
            <apply>
              <minus/>
              <apply>
                <times/>
                <ci> mwdfa6c7c1_7b4c_470c_8073_68360bc5d2b0 </ci>
                <ci> mwbe5c1e92_b97d_4162_9983_879e57c0a9a6 </ci>
                <ci> mwbbaddb85_ecb4_4e2a_bac7_4e278d7e0800 </ci>
              </apply>
              <apply>
                <times/>
                <ci> mwd29a8399_b8e2_47c8_9230_7e142b18bc65 </ci>
                <ci> mwfcd10675_45cf_4a25_a75d_0b84f9e23bf9 </ci>
              </apply>
            </apply>
          </math>
          <listOfParameters>
            <parameter id="mwdfa6c7c1_7b4c_470c_8073_68360bc5d2b0" name="kf" value="2.11"/>
            <parameter id="mwd29a8399_b8e2_47c8_9230_7e142b18bc65" name="kb" value="0.05"/>
          </listOfParameters>
        </kineticLaw>
      </reaction>
      <reaction id="mw9511ad5c_c3ac_4af0_a379_522be213365a" name="181" reversible="false" fast="false">
        <listOfReactants>
          <speciesReference species="mwfcd10675_45cf_4a25_a75d_0b84f9e23bf9"/>
        </listOfReactants>
        <listOfProducts>
          <speciesReference species="mwbe5c1e92_b97d_4162_9983_879e57c0a9a6"/>
          <speciesReference species="mw1dcc1c68_e990_4682_a0ca_13bae6b99016"/>
        </listOfProducts>
        <kineticLaw>
          <math xmlns="http://www.w3.org/1998/Math/MathML">
            <apply>
              <times/>
              <ci> mwa56717c4_c743_4424_84b3_0835770d2e01 </ci>
              <ci> mwfcd10675_45cf_4a25_a75d_0b84f9e23bf9 </ci>
            </apply>
          </math>
          <listOfParameters>
            <parameter id="mwa56717c4_c743_4424_84b3_0835770d2e01" name="kcat" value="0.8"/>
          </listOfParameters>
        </kineticLaw>
      </reaction>
      <reaction id="mwb65be44b_e16d_4332_953a_220b3d93b685" name="182" fast="false">
        <listOfReactants>
          <speciesReference species="mw1dcc1c68_e990_4682_a0ca_13bae6b99016"/>
          <speciesReference species="mw0014355a_99a7_4373_9033_d8169ceea143"/>
        </listOfReactants>
        <listOfProducts>
          <speciesReference species="mw2acb3802_60ac_4313_b1a6_8ae67d62a896"/>
        </listOfProducts>
        <kineticLaw>
          <math xmlns="http://www.w3.org/1998/Math/MathML">
            <apply>
              <minus/>
              <apply>
                <times/>
                <ci> mwe89b7841_41f7_45eb_b31a_611be50a61cf </ci>
                <ci> mw1dcc1c68_e990_4682_a0ca_13bae6b99016 </ci>
                <ci> mw0014355a_99a7_4373_9033_d8169ceea143 </ci>
              </apply>
              <apply>
                <times/>
                <ci> mwe91ac2d8_4cf2_44dc_8531_6378772e38ef </ci>
                <ci> mw2acb3802_60ac_4313_b1a6_8ae67d62a896 </ci>
              </apply>
            </apply>
          </math>
          <listOfParameters>
            <parameter id="mwe89b7841_41f7_45eb_b31a_611be50a61cf" name="kf" value="0.68"/>
            <parameter id="mwe91ac2d8_4cf2_44dc_8531_6378772e38ef" name="kb" value="0.001"/>
          </listOfParameters>
        </kineticLaw>
      </reaction>
      <reaction id="mwb17d4c9e_13c7_4527_846a_3a2ca9239c8f" name="183" reversible="false" fast="false">
        <listOfReactants>
          <speciesReference species="mw2acb3802_60ac_4313_b1a6_8ae67d62a896"/>
        </listOfReactants>
        <listOfProducts>
          <speciesReference species="mw4dc86834_5cca_40a0_b026_166d79b12a35"/>
          <speciesReference species="mw1dcc1c68_e990_4682_a0ca_13bae6b99016"/>
        </listOfProducts>
        <kineticLaw>
          <math xmlns="http://www.w3.org/1998/Math/MathML">
            <apply>
              <times/>
              <ci> mw588395e5_c5e0_4671_88ba_09d0bb520ff7 </ci>
              <ci> mw2acb3802_60ac_4313_b1a6_8ae67d62a896 </ci>
            </apply>
          </math>
          <listOfParameters>
            <parameter id="mw588395e5_c5e0_4671_88ba_09d0bb520ff7" name="kcat" value="0.06"/>
          </listOfParameters>
        </kineticLaw>
      </reaction>
      <reaction id="mw8a718769_1ba1_4b3a_bbf3_f1ed2beba410" name="184" fast="false">
        <listOfReactants>
          <speciesReference species="mw4dc86834_5cca_40a0_b026_166d79b12a35"/>
          <speciesReference species="mw36878cd9_1f0a_4911_a732_0e6bcc504ee7"/>
        </listOfReactants>
        <listOfProducts>
          <speciesReference species="mw92913c12_26b7_43dd_8905_157fa8cda180"/>
        </listOfProducts>
        <kineticLaw>
          <math xmlns="http://www.w3.org/1998/Math/MathML">
            <apply>
              <minus/>
              <apply>
                <times/>
                <ci> mw6eddcf52_3e0e_4bd2_a3c7_8e53a896c811 </ci>
                <ci> mw4dc86834_5cca_40a0_b026_166d79b12a35 </ci>
                <ci> mw36878cd9_1f0a_4911_a732_0e6bcc504ee7 </ci>
              </apply>
              <apply>
                <times/>
                <ci> mw781b1cfa_9bba_497b_adda_26eb2bbc1ac4 </ci>
                <ci> mw92913c12_26b7_43dd_8905_157fa8cda180 </ci>
              </apply>
            </apply>
          </math>
          <listOfParameters>
            <parameter id="mw6eddcf52_3e0e_4bd2_a3c7_8e53a896c811" name="kf" value="0.022"/>
            <parameter id="mw781b1cfa_9bba_497b_adda_26eb2bbc1ac4" name="kb" value="0.001"/>
          </listOfParameters>
        </kineticLaw>
      </reaction>
      <reaction id="mwf82c8ece_a026_46ba_872d_8be4e3588c2d" name="185" reversible="false" fast="false">
        <listOfReactants>
          <speciesReference species="mw92913c12_26b7_43dd_8905_157fa8cda180"/>
        </listOfReactants>
        <listOfProducts>
          <speciesReference species="mw4dc86834_5cca_40a0_b026_166d79b12a35"/>
          <speciesReference species="mw692be257_d3c1_4baf_8446_08265efc4afe"/>
        </listOfProducts>
        <kineticLaw>
          <math xmlns="http://www.w3.org/1998/Math/MathML">
            <apply>
              <times/>
              <ci> mw91ed2bfe_cbba_4526_b100_7aa369f773cb </ci>
              <ci> mw92913c12_26b7_43dd_8905_157fa8cda180 </ci>
            </apply>
          </math>
          <listOfParameters>
            <parameter id="mw91ed2bfe_cbba_4526_b100_7aa369f773cb" name="kcat" value="0.021"/>
          </listOfParameters>
        </kineticLaw>
      </reaction>
      <reaction id="mw529811a3_30e4_4db5_a76f_1aca2893f265" name="175" fast="false">
        <listOfReactants>
          <speciesReference species="mw1eaada25_ac56_418e_84f2_5b2368aa3aa4"/>
          <speciesReference species="mw2d78ff35_adbb_4422_b7b3_1a86f79f2af9"/>
        </listOfReactants>
        <listOfProducts>
          <speciesReference species="mwff5c9aca_4ebd_4542_9760_e919bfab256a"/>
        </listOfProducts>
        <kineticLaw>
          <math xmlns="http://www.w3.org/1998/Math/MathML">
            <apply>
              <minus/>
              <apply>
                <times/>
                <ci> mw6a3aa7cd_cc7f_4e98_a50e_91ccee2b9db0 </ci>
                <ci> mw1eaada25_ac56_418e_84f2_5b2368aa3aa4 </ci>
                <ci> mw2d78ff35_adbb_4422_b7b3_1a86f79f2af9 </ci>
              </apply>
              <apply>
                <times/>
                <ci> mwe3075fb6_7824_4bff_aa7c_70c74dd7a25e </ci>
                <ci> mwff5c9aca_4ebd_4542_9760_e919bfab256a </ci>
              </apply>
            </apply>
          </math>
          <listOfParameters>
            <parameter id="mw6a3aa7cd_cc7f_4e98_a50e_91ccee2b9db0" name="kf" value="20"/>
            <parameter id="mwe3075fb6_7824_4bff_aa7c_70c74dd7a25e" name="kb" value="0.01"/>
          </listOfParameters>
        </kineticLaw>
      </reaction>
      <reaction id="mwb37d0da6_58ed_47d7_bd7a_4d31f9c02341" name="178" reversible="false" fast="false">
        <listOfReactants>
          <speciesReference species="mwff5c9aca_4ebd_4542_9760_e919bfab256a"/>
        </listOfReactants>
        <listOfProducts>
          <speciesReference species="mw3e0e93b4_e1f6_46f0_ab3c_b28efca9b20b"/>
          <speciesReference species="mw1eaada25_ac56_418e_84f2_5b2368aa3aa4"/>
          <speciesReference species="mwab796ed2_c1a7_4d11_b033_f4158323ab74"/>
        </listOfProducts>
        <kineticLaw>
          <math xmlns="http://www.w3.org/1998/Math/MathML">
            <apply>
              <times/>
              <ci> mw0b64c711_4944_4cc3_8e9a_baac9dbd1ba0 </ci>
              <ci> mwff5c9aca_4ebd_4542_9760_e919bfab256a </ci>
            </apply>
          </math>
          <listOfParameters>
            <parameter id="mw0b64c711_4944_4cc3_8e9a_baac9dbd1ba0" name="kcat" value="1.2"/>
          </listOfParameters>
        </kineticLaw>
      </reaction>
      <reaction id="mwe4c29561_3bcb_46ee_bdc3_b01c219450e8" name="186" reversible="false" fast="false">
        <listOfReactants>
          <speciesReference species="mwab796ed2_c1a7_4d11_b033_f4158323ab74"/>
        </listOfReactants>
        <listOfProducts>
          <speciesReference species="mwaa6d1872_cac0_4520_af5f_bef916056c5a"/>
        </listOfProducts>
        <kineticLaw>
          <math xmlns="http://www.w3.org/1998/Math/MathML">
            <apply>
              <times/>
              <ci> mw5acb8947_c74c_400f_a7e5_c2cccf28fd70 </ci>
              <ci> mwab796ed2_c1a7_4d11_b033_f4158323ab74 </ci>
            </apply>
          </math>
          <listOfParameters>
            <parameter id="mw5acb8947_c74c_400f_a7e5_c2cccf28fd70" name="kcat" value="0.15"/>
          </listOfParameters>
        </kineticLaw>
      </reaction>
      <reaction id="mw915b1419_3f73_4597_9334_200b81f968e5" name="187" reversible="false" fast="false">
        <listOfReactants>
          <speciesReference species="mwab796ed2_c1a7_4d11_b033_f4158323ab74"/>
        </listOfReactants>
        <listOfProducts>
          <speciesReference species="mw843725cc_8933_456d_a6fa_ea5d855364ad"/>
        </listOfProducts>
        <kineticLaw>
          <math xmlns="http://www.w3.org/1998/Math/MathML">
            <apply>
              <times/>
              <ci> mw0ace0cf1_acd8_4048_91ae_a79dd9c27ae9 </ci>
              <ci> mwab796ed2_c1a7_4d11_b033_f4158323ab74 </ci>
            </apply>
          </math>
          <listOfParameters>
            <parameter id="mw0ace0cf1_acd8_4048_91ae_a79dd9c27ae9" name="kcat" value="0.25"/>
          </listOfParameters>
        </kineticLaw>
      </reaction>
      <reaction id="mwde2d1b73_5c01_4ed5_aebf_dd94e6a5b0f4" name="188" reversible="false" fast="false">
        <listOfReactants>
          <speciesReference species="mwab796ed2_c1a7_4d11_b033_f4158323ab74"/>
        </listOfReactants>
        <listOfProducts>
          <speciesReference species="mw1070940f_ba78_4287_ab92_9201a6316249"/>
        </listOfProducts>
        <kineticLaw>
          <math xmlns="http://www.w3.org/1998/Math/MathML">
            <apply>
              <times/>
              <ci> mw7568272c_1218_43dd_9794_2b1d074367e8 </ci>
              <ci> mwab796ed2_c1a7_4d11_b033_f4158323ab74 </ci>
            </apply>
          </math>
          <listOfParameters>
            <parameter id="mw7568272c_1218_43dd_9794_2b1d074367e8" name="kcat" value="0.25"/>
          </listOfParameters>
        </kineticLaw>
      </reaction>
      <reaction id="mw5d15e9d3_a00e_4dfc_976b_9370131bf113" name="189" reversible="false" fast="false">
        <listOfReactants>
          <speciesReference species="mw4dc86834_5cca_40a0_b026_166d79b12a35"/>
        </listOfReactants>
        <listOfProducts>
          <speciesReference species="mw7154048e_3943_4d5f_8716_6744d90647bf"/>
        </listOfProducts>
        <kineticLaw>
          <math xmlns="http://www.w3.org/1998/Math/MathML">
            <apply>
              <times/>
              <ci> mw91b3fde0_9455_4005_afb4_5b5182275450 </ci>
              <ci> mw4dc86834_5cca_40a0_b026_166d79b12a35 </ci>
            </apply>
          </math>
          <listOfParameters>
            <parameter id="mw91b3fde0_9455_4005_afb4_5b5182275450" name="kcat" value="0.001"/>
          </listOfParameters>
        </kineticLaw>
      </reaction>
      <reaction id="mwb9522245_0b94_465c_90b0_12a3fe1a1bb1" name="136" reversible="false" fast="false">
        <listOfReactants>
          <speciesReference species="mwa63f047e_49b2_4702_aa45_0271a895cb65"/>
        </listOfReactants>
        <listOfProducts>
          <speciesReference species="mw7154048e_3943_4d5f_8716_6744d90647bf"/>
        </listOfProducts>
        <kineticLaw>
          <math xmlns="http://www.w3.org/1998/Math/MathML">
            <apply>
              <times/>
              <ci> mw7579fea2_cc09_4a35_bead_5b81ceb9deff </ci>
              <ci> mwa63f047e_49b2_4702_aa45_0271a895cb65 </ci>
            </apply>
          </math>
          <listOfParameters>
            <parameter id="mw7579fea2_cc09_4a35_bead_5b81ceb9deff" name="kcat" value="0.0025"/>
          </listOfParameters>
        </kineticLaw>
      </reaction>
      <reaction id="mwc89edc2c_e9b3_4def_ace8_b0a83d96290f" name="160" fast="false">
        <listOfReactants>
          <speciesReference species="mw38054e0d_9357_41c5_a742_a4b5ba22c07b"/>
          <speciesReference species="mwf5d5fa00_c6e1_4962_80b2_ead6c5305bf7"/>
        </listOfReactants>
        <listOfProducts>
          <speciesReference species="mw024c95d3_172c_4176_8383_7fec834a365e"/>
        </listOfProducts>
        <kineticLaw>
          <math xmlns="http://www.w3.org/1998/Math/MathML">
            <apply>
              <minus/>
              <apply>
                <times/>
                <ci> mwe5875d65_d501_4a08_804d_78a49b662fd6 </ci>
                <ci> mw38054e0d_9357_41c5_a742_a4b5ba22c07b </ci>
                <ci> mwf5d5fa00_c6e1_4962_80b2_ead6c5305bf7 </ci>
              </apply>
              <apply>
                <times/>
                <ci> mwe4e2be99_97a0_4f86_a55e_8a0504dd862a </ci>
                <ci> mw024c95d3_172c_4176_8383_7fec834a365e </ci>
              </apply>
            </apply>
          </math>
          <listOfParameters>
            <parameter id="mwe5875d65_d501_4a08_804d_78a49b662fd6" name="kf" value="0.008"/>
            <parameter id="mwe4e2be99_97a0_4f86_a55e_8a0504dd862a" name="kb" value="1e-005"/>
          </listOfParameters>
        </kineticLaw>
      </reaction>
      <reaction id="mwdf1b00e2_06d4_46af_b50c_10aeb8778cbd" name="161" reversible="false" fast="false">
        <listOfReactants>
          <speciesReference species="mw024c95d3_172c_4176_8383_7fec834a365e"/>
        </listOfReactants>
        <listOfProducts>
          <speciesReference species="mwf5d5fa00_c6e1_4962_80b2_ead6c5305bf7"/>
          <speciesReference species="mw76e63871_d8fb_4743_9dfa_b2fc013ea2aa"/>
        </listOfProducts>
        <kineticLaw>
          <math xmlns="http://www.w3.org/1998/Math/MathML">
            <apply>
              <times/>
              <ci> mw878b1f2a_c9b1_4aa4_8373_ae65a9c39585 </ci>
              <ci> mw024c95d3_172c_4176_8383_7fec834a365e </ci>
            </apply>
          </math>
          <listOfParameters>
            <parameter id="mw878b1f2a_c9b1_4aa4_8373_ae65a9c39585" name="kcat" value="0.4"/>
          </listOfParameters>
        </kineticLaw>
      </reaction>
      <reaction id="mw1452b2e4_bdc8_494f_b536_df1d5c1ea0fe" name="162" fast="false">
        <listOfReactants>
          <speciesReference species="mwf5d5fa00_c6e1_4962_80b2_ead6c5305bf7"/>
          <speciesReference species="mw76e63871_d8fb_4743_9dfa_b2fc013ea2aa"/>
        </listOfReactants>
        <listOfProducts>
          <speciesReference species="mw02543db0_dd47_4f71_8340_a920501d51d0"/>
        </listOfProducts>
        <kineticLaw>
          <math xmlns="http://www.w3.org/1998/Math/MathML">
            <apply>
              <minus/>
              <apply>
                <times/>
                <ci> mw1d4c0717_23e1_4801_88f9_6eada938eb14 </ci>
                <ci> mwf5d5fa00_c6e1_4962_80b2_ead6c5305bf7 </ci>
                <ci> mw76e63871_d8fb_4743_9dfa_b2fc013ea2aa </ci>
              </apply>
              <apply>
                <times/>
                <ci> mw3e0bde66_f653_43e5_ad74_baa42c14b561 </ci>
                <ci> mw02543db0_dd47_4f71_8340_a920501d51d0 </ci>
              </apply>
            </apply>
          </math>
          <listOfParameters>
            <parameter id="mw1d4c0717_23e1_4801_88f9_6eada938eb14" name="kf" value="15.64"/>
            <parameter id="mw3e0bde66_f653_43e5_ad74_baa42c14b561" name="kb" value="0.001"/>
          </listOfParameters>
        </kineticLaw>
      </reaction>
      <reaction id="mw79e845c3_4ce5_4a07_8acd_c766d1eafbdd" name="163" reversible="false" fast="false">
        <listOfReactants>
          <speciesReference species="mw02543db0_dd47_4f71_8340_a920501d51d0"/>
        </listOfReactants>
        <listOfProducts>
          <speciesReference species="mwed6c6262_13ea_47a6_82b1_94836e98b8e6"/>
          <speciesReference species="mwf5d5fa00_c6e1_4962_80b2_ead6c5305bf7"/>
        </listOfProducts>
        <kineticLaw>
          <math xmlns="http://www.w3.org/1998/Math/MathML">
            <apply>
              <times/>
              <ci> mw323552eb_99d1_49d1_93ac_f52851792fd5 </ci>
              <ci> mw02543db0_dd47_4f71_8340_a920501d51d0 </ci>
            </apply>
          </math>
          <listOfParameters>
            <parameter id="mw323552eb_99d1_49d1_93ac_f52851792fd5" name="kcat" value="4.8"/>
          </listOfParameters>
        </kineticLaw>
      </reaction>
      <reaction id="mwe3f44968_04ed_438b_903b_24c9b0f73860" name="147" fast="false">
        <listOfReactants>
          <speciesReference species="mwa63f047e_49b2_4702_aa45_0271a895cb65"/>
          <speciesReference species="mwce3fd02e_eb46_44e5_b507_3e5e7290327f"/>
        </listOfReactants>
        <listOfProducts>
          <speciesReference species="mw0c967e49_1084_4a65_bf33_e432457b5336"/>
        </listOfProducts>
        <kineticLaw>
          <math xmlns="http://www.w3.org/1998/Math/MathML">
            <apply>
              <minus/>
              <apply>
                <times/>
                <ci> mw12ac6afb_4668_41f0_9964_b77682e1c799 </ci>
                <ci> mwa63f047e_49b2_4702_aa45_0271a895cb65 </ci>
                <ci> mwce3fd02e_eb46_44e5_b507_3e5e7290327f </ci>
              </apply>
              <apply>
                <times/>
                <ci> mw49b37f98_ffb2_45b0_ab60_c43a20e71b70 </ci>
                <ci> mw0c967e49_1084_4a65_bf33_e432457b5336 </ci>
              </apply>
            </apply>
          </math>
          <listOfParameters>
            <parameter id="mw12ac6afb_4668_41f0_9964_b77682e1c799" name="kf" value="20.898"/>
            <parameter id="mw49b37f98_ffb2_45b0_ab60_c43a20e71b70" name="kb" value="1"/>
          </listOfParameters>
        </kineticLaw>
      </reaction>
      <reaction id="mwab95b393_e727_40ae_b897_ec7fc06ea7bd" name="148" reversible="false" fast="false">
        <listOfReactants>
          <speciesReference species="mw0c967e49_1084_4a65_bf33_e432457b5336"/>
        </listOfReactants>
        <listOfProducts>
          <speciesReference species="mwa63f047e_49b2_4702_aa45_0271a895cb65"/>
          <speciesReference species="mw2dd53c7d_bf10_4f5c_9512_d593bd3f5075"/>
          <speciesReference species="mw8d554388_58c6_4f65_92c4_26bfa0f9e6c5"/>
          <speciesReference species="mwab1e6af0_53df_41c5_ad48_cfefd4a415d6"/>
        </listOfProducts>
        <kineticLaw>
          <math xmlns="http://www.w3.org/1998/Math/MathML">
            <apply>
              <times/>
              <ci> mw4fd80a80_5093_4ba3_83d7_70b1513429c1 </ci>
              <ci> mw0c967e49_1084_4a65_bf33_e432457b5336 </ci>
            </apply>
          </math>
          <listOfParameters>
            <parameter id="mw4fd80a80_5093_4ba3_83d7_70b1513429c1" name="kcat" value="0.0426"/>
          </listOfParameters>
        </kineticLaw>
      </reaction>
      <reaction id="mwa69c609e_a62e_4105_b449_c54015882afa" name="149" fast="false">
        <listOfReactants>
          <speciesReference species="mwa63f047e_49b2_4702_aa45_0271a895cb65"/>
          <speciesReference species="mw41c19c0d_b07a_4098_8031_0567deb8833e"/>
        </listOfReactants>
        <listOfProducts>
          <speciesReference species="mwa7ec28da_b65f_4466_8770_9eae526d8766"/>
        </listOfProducts>
        <kineticLaw>
          <math xmlns="http://www.w3.org/1998/Math/MathML">
            <apply>
              <minus/>
              <apply>
                <times/>
                <ci> mw1cfcf3df_d23b_480c_9b33_e35509aedcea </ci>
                <ci> mwa63f047e_49b2_4702_aa45_0271a895cb65 </ci>
                <ci> mw41c19c0d_b07a_4098_8031_0567deb8833e </ci>
              </apply>
              <apply>
                <times/>
                <ci> mwb70fca35_5671_4969_8341_5c0530a36f31 </ci>
                <ci> mwa7ec28da_b65f_4466_8770_9eae526d8766 </ci>
              </apply>
            </apply>
          </math>
          <listOfParameters>
            <parameter id="mw1cfcf3df_d23b_480c_9b33_e35509aedcea" name="kf" value="20.898"/>
            <parameter id="mwb70fca35_5671_4969_8341_5c0530a36f31" name="kb" value="1"/>
          </listOfParameters>
        </kineticLaw>
      </reaction>
      <reaction id="mw60dbd40c_8eda_4ada_8bc5_fd2524d8a7f5" name="150" reversible="false" fast="false">
        <listOfReactants>
          <speciesReference species="mwa7ec28da_b65f_4466_8770_9eae526d8766"/>
        </listOfReactants>
        <listOfProducts>
          <speciesReference species="mwa63f047e_49b2_4702_aa45_0271a895cb65"/>
          <speciesReference species="mw2dd53c7d_bf10_4f5c_9512_d593bd3f5075"/>
          <speciesReference species="mw980a1337_1853_486f_9dd7_85d6d72b1f38"/>
          <speciesReference species="mwab1e6af0_53df_41c5_ad48_cfefd4a415d6"/>
        </listOfProducts>
        <kineticLaw>
          <math xmlns="http://www.w3.org/1998/Math/MathML">
            <apply>
              <times/>
              <ci> mw7d3782c5_6234_49a3_acda_f1bd24a3d12a </ci>
              <ci> mwa7ec28da_b65f_4466_8770_9eae526d8766 </ci>
            </apply>
          </math>
          <listOfParameters>
            <parameter id="mw7d3782c5_6234_49a3_acda_f1bd24a3d12a" name="kcat" value="0.0426"/>
          </listOfParameters>
        </kineticLaw>
      </reaction>
      <reaction id="mwe4008598_0cfa_465e_847c_9f19f6666f5d" name="151" reversible="false" fast="false">
        <listOfReactants>
          <speciesReference species="mwab1e6af0_53df_41c5_ad48_cfefd4a415d6"/>
        </listOfReactants>
        <listOfProducts>
          <speciesReference species="mwc285c6c6_16c0_4918_9b7c_ee7defda4ee4"/>
        </listOfProducts>
        <kineticLaw>
          <math xmlns="http://www.w3.org/1998/Math/MathML">
            <apply>
              <times/>
              <ci> mwb3f68eab_36a0_4921_960f_0a4e046b7d14 </ci>
              <ci> mwab1e6af0_53df_41c5_ad48_cfefd4a415d6 </ci>
            </apply>
          </math>
          <listOfParameters>
            <parameter id="mwb3f68eab_36a0_4921_960f_0a4e046b7d14" name="kcat" value="0.02"/>
          </listOfParameters>
        </kineticLaw>
      </reaction>
      <reaction id="mw5ca93990_ff1d_434d_8207_9642b06186dc" name="164" reversible="false" fast="false">
        <listOfReactants>
          <speciesReference species="mw33d72856_14ba_4ce6_b649_b1d4f47256b3"/>
        </listOfReactants>
        <listOfProducts>
          <speciesReference species="mw7154048e_3943_4d5f_8716_6744d90647bf"/>
        </listOfProducts>
        <kineticLaw>
          <math xmlns="http://www.w3.org/1998/Math/MathML">
            <apply>
              <times/>
              <ci> mw0c853e47_e753_4142_9419_0e346cfa6d13 </ci>
              <ci> mw33d72856_14ba_4ce6_b649_b1d4f47256b3 </ci>
            </apply>
          </math>
          <listOfParameters>
            <parameter id="mw0c853e47_e753_4142_9419_0e346cfa6d13" name="kcat" value="0.0008"/>
          </listOfParameters>
        </kineticLaw>
      </reaction>
      <reaction id="mw23afa1cf_3e2c_4124_bbf8_256f24fd43a7" name="190" fast="false">
        <listOfReactants>
          <speciesReference species="mwc982f179_5e50_4dc8_a557_aa0226ab164b"/>
          <speciesReference species="mwc4a281a6_6780_4ce5_9b33_9d52bc078185"/>
        </listOfReactants>
        <listOfProducts>
          <speciesReference species="mwe0c2bbbd_2653_43f0_a4f3_de26a250dc5e"/>
        </listOfProducts>
        <kineticLaw>
          <math xmlns="http://www.w3.org/1998/Math/MathML">
            <apply>
              <minus/>
              <apply>
                <times/>
                <ci> mw6197051d_b5fc_4465_b4ea_9d86c157ad4f </ci>
                <ci> mwc982f179_5e50_4dc8_a557_aa0226ab164b </ci>
                <ci> mwc4a281a6_6780_4ce5_9b33_9d52bc078185 </ci>
              </apply>
              <apply>
                <times/>
                <ci> mwe9cc61de_a95a_43ec_8287_56fa9d76dac9 </ci>
                <ci> mwe0c2bbbd_2653_43f0_a4f3_de26a250dc5e </ci>
              </apply>
            </apply>
          </math>
          <listOfParameters>
            <parameter id="mw6197051d_b5fc_4465_b4ea_9d86c157ad4f" name="kf" value="3"/>
            <parameter id="mwe9cc61de_a95a_43ec_8287_56fa9d76dac9" name="kb" value="0.01"/>
          </listOfParameters>
        </kineticLaw>
      </reaction>
      <reaction id="mwdb7af06e_de1f_4c63_8fab_a91f49c2341c" name="191" reversible="false" fast="false">
        <listOfReactants>
          <speciesReference species="mwe0c2bbbd_2653_43f0_a4f3_de26a250dc5e"/>
        </listOfReactants>
        <listOfProducts>
          <speciesReference species="mw93bae0b3_14a4_435f_9d12_a357c5944aa5"/>
          <speciesReference species="mwc982f179_5e50_4dc8_a557_aa0226ab164b"/>
        </listOfProducts>
        <kineticLaw>
          <math xmlns="http://www.w3.org/1998/Math/MathML">
            <apply>
              <times/>
              <ci> mw76c7efdc_f688_4a90_a6d9_abfa00e81ac3 </ci>
              <ci> mwe0c2bbbd_2653_43f0_a4f3_de26a250dc5e </ci>
            </apply>
          </math>
          <listOfParameters>
            <parameter id="mw76c7efdc_f688_4a90_a6d9_abfa00e81ac3" name="kcat" value="0.8"/>
          </listOfParameters>
        </kineticLaw>
      </reaction>
      <reaction id="mw50b9beeb_00b3_46e5_a34b_764c95f78595" name="194" fast="false">
        <listOfReactants>
          <speciesReference species="mw93bae0b3_14a4_435f_9d12_a357c5944aa5"/>
          <speciesReference species="mw16074cc1_cab0_4abb_8f7c_9111a3b17bff"/>
        </listOfReactants>
        <listOfProducts>
          <speciesReference species="mw2dd244b2_07e3_4efe_b5e2_6978c1be960f"/>
        </listOfProducts>
        <kineticLaw>
          <math xmlns="http://www.w3.org/1998/Math/MathML">
            <apply>
              <minus/>
              <apply>
                <times/>
                <ci> mw4987661a_5825_4640_9517_a0e9a53a7c8c </ci>
                <ci> mw93bae0b3_14a4_435f_9d12_a357c5944aa5 </ci>
                <ci> mw16074cc1_cab0_4abb_8f7c_9111a3b17bff </ci>
              </apply>
              <apply>
                <times/>
                <ci> mwfe20114f_0d89_442c_ac8f_26e7f4ec3b7f </ci>
                <ci> mw2dd244b2_07e3_4efe_b5e2_6978c1be960f </ci>
              </apply>
            </apply>
          </math>
          <listOfParameters>
            <parameter id="mw4987661a_5825_4640_9517_a0e9a53a7c8c" name="kf" value="0.68"/>
            <parameter id="mwfe20114f_0d89_442c_ac8f_26e7f4ec3b7f" name="kb" value="0.0006"/>
          </listOfParameters>
        </kineticLaw>
      </reaction>
      <reaction id="mw7ad210bb_1656_4cec_b272_e4c1cdc67575" name="195" reversible="false" fast="false">
        <listOfReactants>
          <speciesReference species="mwbbaddb85_ecb4_4e2a_bac7_4e278d7e0800"/>
          <speciesReference species="mw2dd244b2_07e3_4efe_b5e2_6978c1be960f"/>
        </listOfReactants>
        <listOfProducts>
          <speciesReference species="mw3a076c0e_1da3_4851_9b03_96cea6cc9666"/>
          <speciesReference species="mwe72d48fb_e828_47e4_b732_bb96df232ecb"/>
          <speciesReference species="mw0bb2648c_1b42_4d61_8ed7_ef97b160ebb0"/>
        </listOfProducts>
        <kineticLaw>
          <math xmlns="http://www.w3.org/1998/Math/MathML">
            <apply>
              <times/>
              <ci> mwf2129364_3370_47c3_8059_4ece6abe44d3 </ci>
              <ci> mwbbaddb85_ecb4_4e2a_bac7_4e278d7e0800 </ci>
              <ci> mw2dd244b2_07e3_4efe_b5e2_6978c1be960f </ci>
            </apply>
          </math>
          <listOfParameters>
            <parameter id="mwf2129364_3370_47c3_8059_4ece6abe44d3" name="kcat" value="0.08"/>
          </listOfParameters>
        </kineticLaw>
      </reaction>
      <reaction id="mwe2a6f507_17e4_4e4f_8fda_5308c4a76734" name="192" reversible="false" fast="false">
        <listOfReactants>
          <speciesReference species="mwc4a281a6_6780_4ce5_9b33_9d52bc078185"/>
        </listOfReactants>
        <listOfProducts>
          <speciesReference species="mw7154048e_3943_4d5f_8716_6744d90647bf"/>
        </listOfProducts>
        <kineticLaw>
          <math xmlns="http://www.w3.org/1998/Math/MathML">
            <apply>
              <times/>
              <ci> mw0bf2a163_ab21_435b_b876_de43a3f79c0e </ci>
              <ci> mwc4a281a6_6780_4ce5_9b33_9d52bc078185 </ci>
            </apply>
          </math>
          <listOfParameters>
            <parameter id="mw0bf2a163_ab21_435b_b876_de43a3f79c0e" name="kcat" value="0.0022"/>
          </listOfParameters>
        </kineticLaw>
      </reaction>
      <reaction id="mw89d2dd94_5138_459f_9e08_6ba643fd9bb6" name="193" reversible="false" fast="false">
        <listOfReactants>
          <speciesReference species="mw93bae0b3_14a4_435f_9d12_a357c5944aa5"/>
        </listOfReactants>
        <listOfProducts>
          <speciesReference species="mw7154048e_3943_4d5f_8716_6744d90647bf"/>
        </listOfProducts>
        <kineticLaw>
          <math xmlns="http://www.w3.org/1998/Math/MathML">
            <apply>
              <times/>
              <ci> mw3966e098_e8af_4b5d_b204_43af1ce7daf7 </ci>
              <ci> mw93bae0b3_14a4_435f_9d12_a357c5944aa5 </ci>
            </apply>
          </math>
          <listOfParameters>
            <parameter id="mw3966e098_e8af_4b5d_b204_43af1ce7daf7" name="kcat" value="0.00133"/>
          </listOfParameters>
        </kineticLaw>
      </reaction>
      <reaction id="mw300ea496_9fc3_439a_b533_3f6437835a13" name="199" fast="false">
        <listOfReactants>
          <speciesReference species="mw402f36c1_52d3_46ba_9c9f_ae53cc278a9e"/>
          <speciesReference species="mw4dc86834_5cca_40a0_b026_166d79b12a35"/>
        </listOfReactants>
        <listOfProducts>
          <speciesReference species="mw4477d4e2_e8c8_41a8_b2a6_bae8d4f269cc"/>
        </listOfProducts>
        <kineticLaw>
          <math xmlns="http://www.w3.org/1998/Math/MathML">
            <apply>
              <minus/>
              <apply>
                <times/>
                <ci> mw35f54ced_06a6_41c6_8b29_3335afed00eb </ci>
                <ci> mw402f36c1_52d3_46ba_9c9f_ae53cc278a9e </ci>
                <ci> mw4dc86834_5cca_40a0_b026_166d79b12a35 </ci>
              </apply>
              <apply>
                <times/>
                <ci> mwa01c847e_59b5_4e01_a70f_271f190d07a0 </ci>
                <ci> mw4477d4e2_e8c8_41a8_b2a6_bae8d4f269cc </ci>
              </apply>
            </apply>
          </math>
          <listOfParameters>
            <parameter id="mw35f54ced_06a6_41c6_8b29_3335afed00eb" name="kf" value="0.35"/>
            <parameter id="mwa01c847e_59b5_4e01_a70f_271f190d07a0" name="kb" value="0.0001"/>
          </listOfParameters>
        </kineticLaw>
      </reaction>
      <reaction id="mwcc73389c_a965_422e_b530_42c261558c07" name="200" reversible="false" fast="false">
        <listOfReactants>
          <speciesReference species="mw4477d4e2_e8c8_41a8_b2a6_bae8d4f269cc"/>
        </listOfReactants>
        <listOfProducts>
          <speciesReference species="mw4dc6a313_1b17_48f3_8a57_52d932a3d35a"/>
          <speciesReference species="mw0014355a_99a7_4373_9033_d8169ceea143"/>
        </listOfProducts>
        <kineticLaw>
          <math xmlns="http://www.w3.org/1998/Math/MathML">
            <apply>
              <times/>
              <ci> mwf4c11958_73bc_4b33_b635_55950bb3c6d9 </ci>
              <ci> mw4477d4e2_e8c8_41a8_b2a6_bae8d4f269cc </ci>
            </apply>
          </math>
          <listOfParameters>
            <parameter id="mwf4c11958_73bc_4b33_b635_55950bb3c6d9" name="kcat" value="1.85"/>
          </listOfParameters>
        </kineticLaw>
      </reaction>
      <reaction id="mw719b78a0_05ce_422b_9fc6_c64344624499" name="196" fast="false">
        <listOfReactants>
          <speciesReference species="mw5b1820f2_da11_46ea_a1e3_6884769a5c61"/>
          <speciesReference species="mwacba1518_9124_4dd2_b0ea_73b310f069ab"/>
        </listOfReactants>
        <listOfProducts>
          <speciesReference species="mw402f36c1_52d3_46ba_9c9f_ae53cc278a9e"/>
          <speciesReference species="mw5b1820f2_da11_46ea_a1e3_6884769a5c61"/>
        </listOfProducts>
        <kineticLaw>
          <math xmlns="http://www.w3.org/1998/Math/MathML">
            <apply>
              <minus/>
              <apply>
                <times/>
                <ci> mw7be1b335_a6a5_4af7_b72b_869f350dab89 </ci>
                <ci> mw5b1820f2_da11_46ea_a1e3_6884769a5c61 </ci>
                <ci> mwacba1518_9124_4dd2_b0ea_73b310f069ab </ci>
              </apply>
              <apply>
                <times/>
                <ci> mw77b813c8_de64_4e98_8403_99d9c11bff26 </ci>
                <ci> mw402f36c1_52d3_46ba_9c9f_ae53cc278a9e </ci>
                <ci> mw5b1820f2_da11_46ea_a1e3_6884769a5c61 </ci>
              </apply>
            </apply>
          </math>
          <listOfParameters>
            <parameter id="mw7be1b335_a6a5_4af7_b72b_869f350dab89" name="kf" value="25"/>
            <parameter id="mw77b813c8_de64_4e98_8403_99d9c11bff26" name="kb" value="0"/>
          </listOfParameters>
        </kineticLaw>
      </reaction>
      <reaction id="mw9d276d13_62af_416b_a21f_91aee2480395" name="197" fast="false">
        <listOfReactants>
          <speciesReference species="mw402f36c1_52d3_46ba_9c9f_ae53cc278a9e"/>
          <speciesReference species="mw5b1820f2_da11_46ea_a1e3_6884769a5c61"/>
        </listOfReactants>
        <listOfProducts>
          <speciesReference species="mw0dcf9d3e_3569_4d07_8fd8_f5abf1ffdd6a"/>
        </listOfProducts>
        <kineticLaw>
          <math xmlns="http://www.w3.org/1998/Math/MathML">
            <apply>
              <minus/>
              <apply>
                <times/>
                <ci> mw34d1b017_22df_4d60_ba83_fef992ed42c2 </ci>
                <ci> mw402f36c1_52d3_46ba_9c9f_ae53cc278a9e </ci>
                <ci> mw5b1820f2_da11_46ea_a1e3_6884769a5c61 </ci>
              </apply>
              <apply>
                <times/>
                <ci> mwd7172028_ec28_4be3_b7a9_df5c607cdcd2 </ci>
                <ci> mw0dcf9d3e_3569_4d07_8fd8_f5abf1ffdd6a </ci>
              </apply>
            </apply>
          </math>
          <listOfParameters>
            <parameter id="mw34d1b017_22df_4d60_ba83_fef992ed42c2" name="kf" value="0.05"/>
            <parameter id="mwd7172028_ec28_4be3_b7a9_df5c607cdcd2" name="kb" value="0.0005"/>
          </listOfParameters>
        </kineticLaw>
      </reaction>
      <reaction id="mwa63f17cd_b043_472a_a124_bbd8bc537932" name="198" reversible="false" fast="false">
        <listOfReactants>
          <speciesReference species="mw0dcf9d3e_3569_4d07_8fd8_f5abf1ffdd6a"/>
        </listOfReactants>
        <listOfProducts>
          <speciesReference species="mw4dc6a313_1b17_48f3_8a57_52d932a3d35a"/>
          <speciesReference species="mw5b1820f2_da11_46ea_a1e3_6884769a5c61"/>
        </listOfProducts>
        <kineticLaw>
          <math xmlns="http://www.w3.org/1998/Math/MathML">
            <apply>
              <times/>
              <ci> mw97694832_f7ac_4c18_b0fd_65039a9ad7cf </ci>
              <ci> mw0dcf9d3e_3569_4d07_8fd8_f5abf1ffdd6a </ci>
            </apply>
          </math>
          <listOfParameters>
            <parameter id="mw97694832_f7ac_4c18_b0fd_65039a9ad7cf" name="kcat" value="0.085"/>
          </listOfParameters>
        </kineticLaw>
      </reaction>
      <reaction id="mwb95a6b79_a9d2_4ec3_b099_76db824db6f9" name="002" reversible="false" fast="false">
        <listOfReactants>
          <speciesReference species="mw094e55f2_ab54_4fb6_a46b_0fd684db42d7"/>
        </listOfReactants>
        <listOfProducts>
          <speciesReference species="mwbb3e7b7c_0699_4ebd_a391_a90be72a5dcd"/>
        </listOfProducts>
        <kineticLaw>
          <math xmlns="http://www.w3.org/1998/Math/MathML">
            <apply>
              <times/>
              <ci> mw3bf548ea_877e_464e_8207_980ee091e18c </ci>
              <ci> mw094e55f2_ab54_4fb6_a46b_0fd684db42d7 </ci>
            </apply>
          </math>
          <listOfParameters>
            <parameter id="mw3bf548ea_877e_464e_8207_980ee091e18c" name="kcat" value="0.8"/>
          </listOfParameters>
        </kineticLaw>
      </reaction>
      <reaction id="mw9fdede0c_47db_4308_973c_9df990e80148" name="177" fast="false">
        <listOfReactants>
          <speciesReference species="mw93bae0b3_14a4_435f_9d12_a357c5944aa5"/>
          <speciesReference species="mw71746732_ff2b_45ea_8349_3f02464fce22"/>
        </listOfReactants>
        <listOfProducts>
          <speciesReference species="mw5d1194a5_39cc_4b88_b741_44b545f1f90f"/>
        </listOfProducts>
        <kineticLaw>
          <math xmlns="http://www.w3.org/1998/Math/MathML">
            <apply>
              <minus/>
              <apply>
                <times/>
                <ci> mwb52f9970_0742_4fa7_b0e5_7b8ec151fa57 </ci>
                <ci> mw93bae0b3_14a4_435f_9d12_a357c5944aa5 </ci>
                <ci> mw71746732_ff2b_45ea_8349_3f02464fce22 </ci>
              </apply>
              <apply>
                <times/>
                <ci> mw361dd753_6451_4c81_ac9c_4663322a77c2 </ci>
                <ci> mw5d1194a5_39cc_4b88_b741_44b545f1f90f </ci>
              </apply>
            </apply>
          </math>
          <listOfParameters>
            <parameter id="mwb52f9970_0742_4fa7_b0e5_7b8ec151fa57" name="kf" value="0.0001"/>
            <parameter id="mw361dd753_6451_4c81_ac9c_4663322a77c2" name="kb" value="55"/>
          </listOfParameters>
        </kineticLaw>
      </reaction>
      <reaction id="mw71bacaa0_9e7c_4f87_9649_3a144acaa0bb" name="176" reversible="false" fast="false">
        <listOfReactants>
          <speciesReference species="mw5d1194a5_39cc_4b88_b741_44b545f1f90f"/>
        </listOfReactants>
        <listOfProducts>
          <speciesReference species="mw93bae0b3_14a4_435f_9d12_a357c5944aa5"/>
          <speciesReference species="mw1eaada25_ac56_418e_84f2_5b2368aa3aa4"/>
        </listOfProducts>
        <kineticLaw>
          <math xmlns="http://www.w3.org/1998/Math/MathML">
            <apply>
              <times/>
              <ci> mw92d8c44a_862d_4b10_bcf7_9c37e0d00e92 </ci>
              <ci> mw5d1194a5_39cc_4b88_b741_44b545f1f90f </ci>
            </apply>
          </math>
          <listOfParameters>
            <parameter id="mw92d8c44a_862d_4b10_bcf7_9c37e0d00e92" name="kcat" value="20.6"/>
          </listOfParameters>
        </kineticLaw>
      </reaction>
      <reaction id="mw6f83bcd2_9a3c_4f03_b413_fcb8b4a568a0" name="001" fast="false">
        <listOfReactants>
          <speciesReference species="mw61906d9c_b20c_48e9_993a_e9c8ef2dd858"/>
          <speciesReference species="mw2bb40433_9365_4729_9ee6_c380573d4c98"/>
        </listOfReactants>
        <listOfProducts>
          <speciesReference species="mw094e55f2_ab54_4fb6_a46b_0fd684db42d7"/>
        </listOfProducts>
        <kineticLaw>
          <math xmlns="http://www.w3.org/1998/Math/MathML">
            <apply>
              <minus/>
              <apply>
                <times/>
                <ci> mw41b498dc_c23c_4d5d_a861_0e587336bb0d </ci>
                <ci> mw61906d9c_b20c_48e9_993a_e9c8ef2dd858 </ci>
                <ci> mw2bb40433_9365_4729_9ee6_c380573d4c98 </ci>
              </apply>
              <apply>
                <times/>
                <ci> mwde6bcfbd_77f0_4c8e_8153_c8c0ebbe5f53 </ci>
                <ci> mw094e55f2_ab54_4fb6_a46b_0fd684db42d7 </ci>
              </apply>
            </apply>
          </math>
          <listOfParameters>
            <parameter id="mw41b498dc_c23c_4d5d_a861_0e587336bb0d" name="kf" value="3"/>
            <parameter id="mwde6bcfbd_77f0_4c8e_8153_c8c0ebbe5f53" name="kb" value="0.01"/>
          </listOfParameters>
        </kineticLaw>
      </reaction>
    </listOfReactions>
  </model>
</sbml>
