# Supplementary material for: An Integrated Mathematical Model of Thrombin-, Histamine-and VEGF-Mediated Signalling in Endothelial Permeability
Source: BMC Syst Biol. 2011 Jul 15;5:112. doi: 10.1186/1752-0509-5-112 (PMC3149001; doi:10.1186/1752-0509-5-112)
Supplement: Additional file 5 — Sensitivity analysis data. The sensitivity value of ppMLC with respect to all parameters in the model was provided in Additional File 4. [file 1752-0509-5-112-S5.XLS]

## Sheet: Sensitivity value
Time	'002.kcat'	'003.kf'	'003.kb'	'004.kf'	'006.kf'	'006.kb'	'005.kb'	'005.kf'	'007.kf'	'007.kb'	'009.kf'	'009.kb'	'012.kf'	'012.kb'	'011.kf'	'011.kb'	'013.kf'	'013.kb'	'014.kf'	'014.kb'	'016.kf'	'016.kb'	'017.kcat'	'018.kf'	'018.kb'	'019.kcat'	'015.kf'	'015.kb'	'020.kcat'	'025.kf'	'025.kb'	'028.kf'	'028.kb'	'026.kf'	'026.kb'	'027.kcat'	'029.kf'	'029.kb'	'030.kcat'	'031.kf'	'031.kb'	'032.kf'	'032.kb'	'033.kf'	'033.kb'	'034.kf'	'034.kb'	'035.kf'	'035.kb'
0	0	0	0	0	0	0	0	0	0	0	0	0	0	0	0	0	0	0	0	0	0	0	0	0	0	0	0	0	0	0	0	0	0	0	0	0	0	0	0	0	0	0	0	0	0	0	0	0	0
9.92278e-07	2.0937e-58	1.4302e-61	-7.1857e-68	8.5847e-61	2.0926e-57	-1.8906e-102	-1.4018e-64	2.4619e-58	-2.8036e-65	1.8781e-71	-1.4025e-64	2.6999e-66	0	-8.5151e-68	-1.4018e-64	1.5612e-72	0	-1.6611e-64	8.5847e-62	-7.1885e-68	1.1296e-62	-7.1885e-68	1.2264e-59	-1.0783e-68	7.2233e-78	-6.0485e-88	-7.1885e-68	3.8315e-70	-7.1885e-68	5.1472e-33	-3.4481e-39	-1.0819e-65	3.2301e-71	2.8873e-47	-1.9342e-53	-1.9342e-53	3.2627e-70	-1.9125e-76	-1.9125e-76	1.1013e-58	-1.4018e-64	2.0926e-58	-3.8965e-64	3.2301e-71	-1.2049e-73	3.7423e-68	-4.7005e-75	1.2587e-101	-1.054e-109
1.98456e-06	2.3552e-57	1.6088e-60	-8.9136e-67	9.6568e-60	2.354e-56	-3.0422e-101	-1.739e-63	2.7694e-57	-3.478e-64	2.5471e-70	-1.7399e-63	3.3493e-65	3.577e-114	-1.1281e-66	-1.739e-63	2.1173e-71	1.7897e-110	-2.2009e-63	9.6569e-61	-8.9174e-67	1.2706e-61	-8.9174e-67	1.3796e-58	-1.3376e-67	9.7957e-77	-8.9018e-87	-8.9174e-67	4.753e-69	-8.9174e-67	3.4095e-32	-2.6826e-38	-1.1832e-64	4.2474e-70	2.5801e-46	-1.952e-52	-1.952e-52	4.2903e-69	-2.7359e-75	-2.7359e-75	1.2388e-57	-1.739e-63	2.354e-57	-4.6731e-63	4.2474e-70	-1.3177e-72	3.6597e-67	-4.5968e-74	2.0251e-100	-1.6957e-108
2.97683e-06	1.4313e-56	9.7772e-60	-5.9315e-66	5.8691e-59	1.4305e-55	-1.029e-99	-1.1572e-62	1.683e-56	-2.3144e-63	1.8419e-69	-1.1578e-62	2.2287e-64	5.8064e-113	-7.9069e-66	-1.1572e-62	1.5311e-70	2.9049e-109	-1.5426e-62	5.8691e-60	-5.9343e-66	7.7225e-61	-5.9343e-66	8.3844e-58	-8.9015e-67	7.0842e-76	-6.9518e-86	-5.9343e-66	3.163e-68	-5.9343e-66	1.2861e-31	-1.1663e-37	-8.4112e-64	3.1089e-69	1.2704e-45	-1.0737e-51	-1.0737e-51	3.1403e-68	-2.154e-74	-2.154e-74	7.5287e-57	-1.1572e-62	1.4305e-56	-3.1639e-62	3.1089e-69	-1.0203e-71	2.7012e-66	-3.7189e-73	8.541e-99	-8.5685e-107
9.05902e-06	3.6136e-52	2.4725e-55	-5.4138e-61	1.486e-54	3.6117e-51	-8.1359e-91	-1.0544e-57	4.2492e-52	-2.1089e-58	6.1567e-64	-1.055e-57	2.0309e-59	1.6008e-103	-1.013e-60	-1.0544e-57	5.118e-65	8.0124e-100	-1.9729e-57	1.4861e-55	-5.4231e-61	1.9553e-56	-5.4232e-61	2.1229e-53	-8.1347e-62	2.3749e-70	-8.6668e-80	-5.4231e-61	2.8906e-63	-5.4232e-61	2.4579e-29	-7.1921e-35	-1.6532e-58	1.3652e-63	2.6263e-42	-7.6687e-48	-7.6687e-48	1.379e-62	-3.5226e-68	-3.5226e-68	1.9008e-52	-1.0544e-57	3.6118e-52	-3.7788e-57	1.3652e-63	-8.2026e-66	5.8269e-61	-3.2117e-67	2.39e-89	-8.7914e-97
1.51412e-05	4.6325e-51	3.1693e-54	-7.7513e-60	1.9051e-53	4.63e-50	-2.984e-89	-1.5102e-56	5.4472e-51	-3.0205e-57	9.7437e-63	-1.511e-56	2.9087e-58	8.0681e-102	-1.4654e-59	-1.5102e-56	8.0999e-64	4.0376e-98	-2.8552e-56	1.9052e-54	-7.766e-60	2.5068e-55	-7.7661e-60	2.7217e-52	-1.1649e-60	3.7571e-69	-1.5011e-78	-7.7661e-60	4.1393e-62	-7.7661e-60	1.6815e-28	-5.9874e-34	-2.3026e-57	2.136e-62	2.5789e-41	-8.6794e-47	-8.6794e-47	2.1576e-61	-6.0401e-67	-6.0401e-67	2.4367e-51	-1.5102e-56	4.6301e-51	-5.3456e-56	2.136e-62	-1.1497e-64	7.2903e-60	-4.0194e-66	8.8438e-88	-3.252e-95
2.12234e-05	3.1773e-50	2.1743e-53	-5.8909e-59	1.3073e-52	3.1756e-49	-8.6995e-88	-1.1475e-55	3.736e-50	-2.295e-56	8.1257e-62	-1.1481e-55	2.2101e-57	1.6723e-100	-1.123e-58	-1.1475e-55	6.7548e-63	8.3651e-97	-2.1874e-55	1.3073e-53	-5.9032e-59	1.7202e-54	-5.9032e-59	1.8676e-51	-8.8549e-60	3.1345e-68	-1.3638e-77	-5.9032e-59	3.1464e-61	-5.9032e-59	6.6392e-28	-2.7931e-33	-1.8019e-56	1.7987e-61	1.3903e-40	-5.3149e-46	-5.3149e-46	1.8169e-60	-5.5261e-66	-5.5261e-66	1.6713e-50	-1.1475e-55	3.1756e-50	-4.1146e-55	1.7987e-61	-9.8076e-64	5.7729e-59	-3.5111e-65	3.3682e-86	-1.5509e-93
2.73056e-05	1.5462e-49	1.0587e-52	-3.1557e-58	6.3666e-52	1.5454e-48	-1.4113e-86	-6.1434e-55	1.8182e-49	-1.2287e-55	4.7481e-61	-6.1467e-55	1.1832e-56	2.8717e-99	-6.0561e-58	-6.1435e-55	3.9471e-62	1.436e-95	-1.179e-54	6.3668e-53	-3.1628e-58	8.3773e-54	-3.1628e-58	9.0954e-51	-4.7443e-59	1.8329e-67	-8.6455e-77	-3.1628e-58	1.6858e-60	-3.1629e-58	1.9635e-27	-9.5691e-33	-1.0171e-55	1.0722e-60	5.4252e-40	-2.3298e-45	-2.3298e-45	1.083e-59	-3.5595e-65	-3.5595e-65	8.1333e-50	-6.1435e-55	1.5454e-49	-2.256e-54	1.0721e-60	-6.2325e-63	3.427e-58	-2.3695e-64	6.6347e-85	-3.6075e-92
5.69207e-05	1.0541e-45	7.2835e-49	-7.7651e-54	4.4057e-48	1.0535e-44	-4.5851e-79	-1.4973e-50	1.2395e-45	-2.9947e-51	4.2568e-56	-1.4982e-50	2.8841e-52	6.227e-91	-1.5456e-53	-1.4974e-50	3.5392e-57	3.1207e-87	-2.9801e-50	4.406e-49	-7.8295e-54	5.7973e-50	-7.8296e-54	6.2943e-47	-1.1745e-54	1.6695e-62	-2.9666e-71	-7.8295e-54	4.1733e-56	-7.8297e-54	1.2734e-25	-1.8259e-30	-2.9199e-51	1.0456e-55	3.2528e-37	-4.6276e-42	-4.6276e-42	1.0562e-54	-1.3137e-59	-1.3137e-59	5.5446e-46	-1.4974e-50	1.0536e-45	-5.9445e-50	1.0456e-55	-7.2367e-58	1.0388e-53	-2.8189e-59	6.4486e-77	-1.1772e-83
8.65359e-05	1.2512e-44	8.6413e-48	-1.0377e-52	5.2324e-47	1.2504e-43	-1.4337e-77	-2.0047e-49	1.4712e-44	-4.0096e-50	6.3467e-55	-2.0059e-49	3.8614e-51	1.9137e-89	-2.0675e-52	-2.0048e-49	5.2769e-56	9.5783e-86	-3.994e-49	5.2329e-48	-1.0473e-52	6.8853e-49	-1.0473e-52	7.4756e-46	-1.571e-53	2.4836e-61	-4.8582e-70	-1.0473e-52	5.5822e-55	-1.0473e-52	7.5734e-25	-1.3496e-29	-3.7837e-50	1.5336e-54	2.8854e-36	-4.796e-41	-4.796e-41	1.549e-53	-2.124e-58	-2.124e-58	6.5813e-45	-2.0048e-49	1.2506e-44	-7.8264e-49	1.5336e-54	-9.6617e-57	1.2286e-52	-3.3711e-58	2.091e-75	-3.8672e-82
0.000116151	8.059e-44	5.573e-47	-7.4509e-52	3.378e-46	8.0542e-43	-2.945e-76	-1.438e-48	9.4763e-44	-2.8762e-49	5.0197e-54	-1.4389e-48	2.7699e-50	3.2068e-88	-1.4856e-51	-1.4381e-48	4.1736e-55	1.6013e-84	-2.8671e-48	3.3783e-47	-7.5268e-52	4.4451e-48	-7.5269e-52	4.8262e-45	-1.1291e-52	1.9675e-60	-4.207e-69	-7.5269e-52	4.012e-54	-7.527e-52	2.7345e-24	-5.8e-29	-2.7205e-49	1.2124e-53	1.4436e-35	-2.7439e-40	-2.7439e-40	1.2246e-52	-1.834e-57	-1.834e-57	4.2391e-44	-1.4381e-48	8.055e-44	-5.6206e-48	1.2124e-53	-7.554e-56	8.79e-52	-2.651e-57	5.3903e-74	-1.2343e-80
0.000145766	3.7202e-43	2.5786e-46	-3.8049e-51	1.5645e-45	3.718e-42	-3.8263e-75	-7.325e-48	4.3745e-43	-1.4651e-48	2.7985e-53	-7.3295e-48	1.411e-49	4.3048e-87	-7.5906e-51	-7.3256e-48	2.3269e-54	2.1452e-83	-1.4613e-47	1.5647e-46	-3.8473e-51	2.0588e-47	-3.8473e-51	2.2353e-44	-5.771e-52	1.1008e-59	-2.5581e-68	-3.8473e-51	2.0507e-53	-3.8474e-51	7.5822e-24	-1.868e-28	-1.4157e-48	6.8178e-53	5.3135e-35	-1.1385e-39	-1.1385e-39	6.8865e-52	-1.119e-56	-1.119e-56	1.9569e-43	-7.3256e-48	3.7184e-43	-2.8941e-47	6.8177e-53	-4.3828e-55	4.7183e-51	-1.612e-56	8.4188e-73	-2.2837e-79
0.000237016	3.6006e-41	2.5634e-44	-7.1364e-49	1.5696e-43	3.5981e-40	-8.9873e-71	-1.33e-45	4.2338e-41	-2.6603e-46	9.8014e-51	-1.3309e-45	2.5623e-47	6.8856e-82	-1.4264e-48	-1.3302e-45	8.1517e-52	3.422e-78	-2.6582e-45	1.57e-44	-7.2847e-49	2.0657e-45	-7.2849e-49	2.2428e-42	-1.0928e-49	4.0386e-57	-1.8614e-65	-7.2848e-49	3.8831e-51	-7.2851e-49	8.0897e-23	-3.3133e-27	-3.1304e-46	2.666e-50	1.6175e-33	-6.1481e-38	-6.1481e-38	2.6928e-49	-8.6857e-54	-8.6857e-54	1.8939e-41	-1.3302e-45	3.5989e-41	-5.8333e-45	2.6659e-50	-2.2031e-52	1.1789e-48	-8.9737e-54	3.8044e-68	-2.1096e-74
0.000328265	3.7776e-40	2.7085e-43	-8.7643e-48	1.6637e-42	3.7749e-39	-2.8495e-69	-1.6279e-44	4.442e-40	-3.2563e-45	1.3784e-49	-1.6291e-44	3.1363e-46	1.4215e-80	-1.7522e-47	-1.6282e-44	1.1465e-50	7.0128e-77	-3.2544e-44	1.6642e-43	-8.9729e-48	2.1896e-44	-8.9731e-48	2.3774e-41	-1.346e-48	5.6849e-56	-2.9524e-64	-8.973e-48	4.783e-50	-8.9735e-48	3.7389e-22	-1.9556e-26	-3.9376e-45	3.7796e-49	1.1867e-32	-5.4701e-37	-5.4701e-37	3.8175e-48	-1.3871e-52	-1.3871e-52	1.987e-40	-1.6281e-44	3.7758e-40	-7.239e-44	3.7794e-49	-3.1189e-51	1.4483e-47	-1.1924e-52	1.3131e-66	-7.8294e-73
0.000419515	2.2975e-39	1.6591e-42	-6.0817e-47	1.0222e-41	2.2957e-38	-4.4083e-68	-1.1233e-43	2.7015e-39	-2.2471e-44	1.0672e-48	-1.1242e-43	2.1643e-45	1.8263e-79	-1.2161e-46	-1.1235e-43	8.8768e-50	8.9486e-76	-2.246e-43	1.0225e-42	-6.2433e-47	1.3453e-43	-6.2434e-47	1.4607e-40	-9.3656e-48	4.4292e-55	-2.5505e-63	-6.2434e-47	3.328e-49	-6.2437e-47	1.1937e-21	-7.5422e-26	-2.7739e-44	2.9535e-48	5.4247e-32	-2.9142e-36	-2.9142e-36	2.9831e-47	-1.2019e-51	-1.2019e-51	1.2085e-39	-1.1235e-43	2.2964e-39	-5.0511e-43	2.9534e-48	-2.444e-50	1.007e-46	-9.1441e-52	2.3291e-65	-1.6233e-71
0.000510764	1.0278e-38	7.4816e-42	-3.0652e-46	4.6223e-41	1.027e-37	-4.5055e-67	-5.6171e-43	1.2085e-38	-1.1237e-43	5.9105e-48	-5.6217e-43	1.0823e-44	1.8515e-78	-6.1299e-46	-5.6184e-43	4.9167e-49	8.9888e-75	-1.1233e-42	4.6238e-42	-3.1547e-46	6.0837e-43	-3.1548e-46	6.6055e-40	-4.7324e-47	2.4784e-54	-1.568e-62	-3.1547e-46	1.6816e-48	-3.1549e-46	3.0635e-21	-2.2727e-25	-1.4123e-43	1.6532e-47	1.8921e-31	-1.1615e-35	-1.1615e-35	1.6698e-46	-7.3936e-51	-7.3936e-51	5.406e-39	-5.6183e-43	1.0273e-38	-2.5521e-42	1.6532e-47	-1.3798e-49	5.1073e-46	-5.1819e-51	2.7217e-64	-2.2041e-70
0.000602014	3.7295e-38	2.7387e-41	-1.2424e-45	1.6967e-40	3.7265e-37	-3.4477e-66	-2.2552e-42	4.3853e-38	-4.5115e-43	2.6053e-47	-2.2571e-42	4.3455e-44	1.5403e-77	-2.4849e-45	-2.2557e-42	2.1674e-48	7.3815e-74	-4.5101e-42	1.6973e-41	-1.2819e-45	2.2332e-42	-1.2819e-45	2.4248e-39	-1.923e-46	1.1065e-53	-7.6404e-62	-1.2819e-45	6.8332e-48	-1.282e-45	6.7777e-21	-5.7902e-25	-5.7635e-43	7.37e-47	5.4904e-31	-3.7994e-35	-3.7994e-35	7.4438e-46	-3.5991e-50	-3.5991e-50	1.9617e-38	-2.2557e-42	3.7277e-38	-1.0349e-41	7.3697e-47	-6.2291e-49	2.0871e-45	-2.3719e-50	2.3481e-63	-2.1664e-69
0.000706532	1.3819e-37	1.0268e-40	-5.2385e-45	6.3832e-40	1.3808e-36	-3.0973e-65	-9.3768e-42	1.6249e-37	-1.8759e-42	1.2082e-46	-9.3851e-42	1.8069e-43	1.7277e-76	-1.0478e-44	-9.3794e-42	1.0052e-47	7.9222e-73	-1.8754e-41	6.3858e-41	-5.4215e-45	8.402e-42	-5.4217e-45	9.1228e-39	-8.133e-46	5.231e-53	-4.0172e-61	-5.4216e-45	2.89e-47	-5.422e-45	1.4779e-20	-1.4614e-24	-2.4421e-42	3.4696e-46	1.5914e-30	-1.2552e-34	-1.2552e-34	3.5043e-45	-1.8855e-49	-1.8855e-49	7.2689e-38	-9.3793e-42	1.3813e-37	-4.3549e-41	3.4694e-46	-2.9884e-48	8.8788e-45	-1.1609e-49	2.48e-62	-2.7052e-68
0.00081105	4.3195e-37	3.2475e-40	-1.838e-44	2.0255e-39	4.3157e-36	-2.0469e-64	-3.2438e-41	5.079e-37	-6.4895e-42	4.6007e-46	-3.2468e-41	6.2512e-43	1.3645e-75	-3.6766e-44	-3.2448e-41	3.8281e-47	6.1291e-72	-6.4883e-41	2.0264e-40	-1.9077e-44	2.6662e-41	-1.9077e-44	2.8949e-38	-2.8618e-45	2.0303e-52	-1.7117e-60	-1.9077e-44	1.0169e-46	-1.9078e-44	2.8964e-20	-3.2566e-24	-8.5875e-42	1.3394e-45	4.0069e-30	-3.5484e-34	-3.5484e-34	1.3528e-44	-7.997e-49	-7.997e-49	2.272e-37	-3.2447e-41	4.3175e-37	-1.5227e-40	1.3394e-45	-1.1741e-47	3.1307e-44	-4.6247e-49	1.8319e-61	-2.2493e-67
0.000915567	1.1864e-36	9.0258e-40	-5.6124e-44	5.6472e-39	1.1853e-35	-1.0945e-63	-9.7678e-41	1.395e-36	-1.9542e-41	1.5121e-45	-9.7771e-41	1.8825e-42	8.3757e-75	-1.1228e-43	-9.771e-41	1.2582e-46	3.7186e-71	-1.9539e-40	5.65e-40	-5.8414e-44	7.4338e-41	-5.8416e-44	8.0716e-38	-8.7631e-45	6.7964e-52	-6.2366e-60	-5.8416e-44	3.114e-46	-5.8421e-44	5.2319e-20	-6.598e-24	-2.6234e-41	4.456e-45	9.0593e-30	-8.9059e-34	-8.9059e-34	4.5005e-44	-2.8983e-48	-2.8983e-48	6.2402e-37	-9.7709e-41	1.1858e-36	-4.6292e-40	4.4557e-45	-3.9669e-47	9.5661e-44	-1.5735e-48	1.0662e-60	-1.441e-66
0.00102009	2.9428e-36	2.2655e-39	-1.5363e-43	1.4218e-38	2.94e-35	-4.9697e-63	-2.6374e-40	3.4602e-36	-5.2767e-41	4.4278e-45	-2.64e-40	5.0832e-42	4.2528e-74	-3.0736e-43	-2.6383e-40	3.6848e-46	1.8661e-70	-5.276e-40	1.4226e-39	-1.6034e-43	1.8717e-40	-1.6035e-43	2.0324e-37	-2.4054e-44	2.0255e-51	-2.0103e-59	-1.6034e-43	8.5476e-46	-1.6036e-43	8.8643e-20	-1.2401e-23	-7.1748e-41	1.319e-44	1.8814e-29	-2.0349e-33	-2.0349e-33	1.3321e-43	-9.2878e-48	-9.2878e-48	1.5479e-36	-2.6383e-40	2.9414e-36	-1.2607e-39	1.3189e-44	-1.1897e-46	2.6099e-43	-4.7255e-48	5.2006e-60	-7.6453e-66
0.0011246	6.7177e-36	5.233e-39	-3.8467e-43	3.2943e-38	6.711e-35	-1.9763e-62	-6.5154e-40	7.8988e-36	-1.3036e-40	1.1801e-44	-6.5222e-40	1.2558e-41	1.8621e-73	-7.6963e-43	-6.5179e-40	9.8213e-46	8.0562e-70	-1.3034e-39	3.2962e-39	-4.0255e-43	4.3369e-40	-4.0257e-43	4.709e-37	-6.0391e-44	5.491e-51	-5.8647e-59	-4.0256e-43	2.146e-45	-4.026e-43	1.4261e-19	-2.1933e-23	-1.793e-40	3.5493e-44	3.6465e-29	-4.3074e-33	-4.3074e-33	3.5847e-43	-2.6921e-47	-2.6921e-47	3.5334e-36	-6.5179e-40	6.7146e-36	-3.1386e-39	3.5491e-44	-3.2369e-46	6.4908e-43	-1.2822e-47	2.2074e-59	-3.5037e-65
0.00129042	2.246e-35	1.7884e-38	-1.5082e-42	1.1321e-37	2.2436e-34	-1.9157e-61	-2.4898e-39	2.6409e-35	-4.9817e-40	5.1584e-44	-2.4926e-39	4.7995e-41	2.3121e-72	-3.0178e-42	-2.4909e-39	4.2939e-45	9.4138e-69	-4.9813e-39	1.1328e-38	-1.5864e-42	1.4904e-39	-1.5864e-42	1.6184e-36	-2.3799e-43	2.4826e-50	-3.045e-58	-1.5864e-42	8.4571e-45	-1.5866e-42	2.7914e-19	-4.9322e-23	-6.9859e-40	1.5784e-43	9.4137e-29	-1.2761e-32	-1.2761e-32	1.5941e-42	-1.3761e-46	-1.3761e-46	1.1814e-35	-2.4909e-39	2.245e-35	-1.2152e-38	1.5783e-43	-1.4628e-45	2.4902e-42	-5.7149e-47	2.5158e-58	-4.8432e-64
0.00145623	6.4102e-35	5.2091e-38	-4.9252e-42	3.3138e-37	6.4029e-34	-1.2133e-60	-7.9447e-39	7.5371e-35	-1.5897e-39	1.8376e-43	-7.9543e-39	1.5317e-40	1.729e-71	-9.856e-42	-7.9487e-39	1.5298e-44	6.7438e-68	-1.5896e-38	3.3162e-38	-5.2039e-42	4.3631e-39	-5.2041e-42	4.7377e-36	-7.8071e-43	9.11e-50	-1.2476e-57	-5.204e-42	2.7743e-44	-5.2047e-42	5.0263e-19	-1.0026e-22	-2.2649e-39	5.7026e-43	2.1571e-28	-3.2909e-32	-3.2909e-32	5.7593e-42	-5.5576e-46	-5.5576e-46	3.3716e-35	-7.9486e-39	6.4073e-35	-3.9199e-38	5.7022e-43	-5.341e-45	7.9314e-42	-2.0536e-46	1.7644e-57	-3.8095e-63
0.00162205	1.6217e-34	1.3438e-37	-1.4035e-41	8.5877e-37	1.6198e-33	-5.9863e-60	-2.2151e-38	1.9068e-34	-4.4327e-39	5.6351e-43	-2.2179e-38	4.271e-40	9.7728e-71	-2.8088e-41	-2.2163e-38	4.6922e-44	3.6815e-67	-4.4324e-38	8.5947e-38	-1.489e-41	1.1308e-38	-1.4891e-41	1.2279e-35	-2.2339e-42	2.8716e-49	-4.3226e-57	-1.489e-41	7.9384e-44	-1.4893e-41	8.4772e-19	-1.8833e-22	-6.4035e-39	1.7707e-42	4.5047e-28	-7.6263e-32	-7.6263e-32	1.7883e-41	-1.899e-45	-1.899e-45	8.5297e-35	-2.2163e-38	1.621e-34	-1.1035e-37	1.7706e-42	-1.6711e-44	2.1996e-41	-6.3155e-46	9.4135e-57	-2.2246e-62
0.00178786	3.7376e-34	3.1565e-37	-3.6046e-41	2.0258e-36	3.7328e-33	-2.4877e-59	-5.5705e-38	4.3945e-34	-1.1148e-38	1.5432e-42	-5.5779e-38	1.0741e-39	4.5704e-70	-7.2143e-41	-5.5738e-38	1.2851e-43	1.6706e-66	-1.1147e-37	2.0277e-37	-3.8387e-41	2.6677e-38	-3.8389e-41	2.8968e-35	-5.7592e-42	8.0727e-49	-1.3221e-56	-3.8389e-41	2.0466e-43	-3.8395e-41	1.3569e-18	-3.3225e-22	-1.6309e-38	4.9049e-42	8.7435e-28	-1.6258e-31	-1.6258e-31	4.9535e-41	-5.7298e-45	-5.7298e-45	1.9658e-34	-5.5738e-38	3.7359e-34	-2.7995e-37	4.9046e-42	-4.6561e-44	5.4882e-41	-1.7279e-45	4.1754e-56	-1.0673e-61
0.00195368	7.9899e-34	6.8754e-37	-8.5181e-41	4.4306e-36	7.9792e-33	-9.0772e-59	-1.2896e-37	9.3942e-34	-2.5807e-38	3.8616e-42	-1.2914e-37	2.4868e-39	1.8531e-69	-1.705e-40	-1.2904e-37	3.2164e-43	6.5904e-66	-2.5807e-37	4.435e-37	-9.1041e-41	5.8349e-38	-9.1047e-41	6.336e-35	-1.3659e-41	2.0719e-48	-3.6645e-56	-9.1045e-41	4.854e-43	-9.106e-41	2.0806e-18	-5.5683e-22	-3.8209e-38	1.2406e-41	1.599e-27	-3.2392e-31	-3.2392e-31	1.2529e-40	-1.5669e-44	-1.5669e-44	4.2023e-34	-1.2904e-37	7.9863e-34	-6.5349e-37	1.2405e-41	-1.1832e-43	1.2582e-40	-4.3076e-45	1.6131e-55	-4.4288e-61
0.00215785	1.8844e-33	1.6609e-36	-2.2658e-40	1.0756e-35	1.8817e-32	-4.1394e-58	-3.3404e-37	2.2155e-33	-6.6855e-38	1.0979e-41	-3.3454e-37	6.4427e-39	9.71e-69	-4.5354e-40	-3.3428e-37	9.1461e-43	3.3232e-65	-6.6853e-37	1.0767e-36	-2.4324e-40	1.4166e-37	-2.4326e-40	1.5383e-34	-3.6495e-41	6.0863e-48	-1.1824e-55	-2.4325e-40	1.2969e-42	-2.433e-40	3.3561e-18	-9.9334e-22	-1.0044e-37	3.5745e-41	3.1514e-27	-7.0467e-31	-7.0467e-31	3.6098e-40	-4.9649e-44	-4.9649e-44	9.9107e-34	-3.3427e-37	1.8835e-33	-1.7102e-36	3.5742e-41	-3.4262e-43	3.2097e-40	-1.2142e-44	7.9211e-55	-2.3997e-60
0.00236203	4.0977e-33	3.6974e-36	-5.5001e-40	2.4054e-35	4.0916e-32	-1.6107e-57	-7.9038e-37	4.8179e-33	-1.582e-37	2.8238e-41	-7.9163e-37	1.5246e-38	4.2457e-68	-1.1011e-39	-7.9098e-37	2.3529e-42	1.4052e-64	-1.5819e-36	2.4083e-36	-5.9288e-40	3.1684e-37	-5.9294e-40	3.4406e-34	-8.8956e-41	1.6148e-47	-3.41e-55	-5.9292e-40	3.1613e-42	-5.9304e-40	5.1763e-18	-1.6792e-21	-2.4093e-37	9.308e-41	5.8317e-27	-1.4261e-30	-1.4261e-30	9.3998e-40	-1.4072e-43	-1.4072e-43	2.1552e-33	-7.9098e-37	4.096e-33	-4.0858e-36	9.3072e-41	-8.9581e-43	7.4656e-40	-3.0887e-44	3.2788e-54	-1.0801e-59
0.0025662	8.3319e-33	7.6931e-36	-1.2384e-39	5.0264e-35	8.3187e-32	-5.5416e-57	-1.7357e-36	9.7961e-33	-3.4742e-37	6.6907e-41	-1.7386e-36	3.3484e-38	1.6194e-67	-2.4793e-39	-1.7371e-36	5.5759e-42	5.1967e-64	-3.4741e-36	5.0328e-36	-1.34e-39	6.6212e-37	-1.3401e-39	7.1901e-34	-2.0105e-40	3.942e-47	-8.9794e-55	-1.3401e-39	7.145e-42	-1.3404e-39	7.6914e-18	-2.7139e-21	-5.3603e-37	2.2313e-40	1.024e-26	-2.7179e-30	-2.7179e-30	2.2532e-39	-3.6433e-43	-3.6433e-43	4.382e-33	-1.7371e-36	8.3284e-33	-9.0549e-36	2.231e-40	-2.1548e-42	1.6089e-39	-7.223e-44	1.1905e-53	-4.2245e-59
0.00277038	1.6018e-32	1.5131e-35	-2.6195e-39	9.9256e-35	1.5991e-31	-1.7279e-56	-3.5824e-36	1.8833e-32	-7.1712e-37	1.4814e-40	-3.5887e-36	6.912e-38	5.5477e-67	-5.2449e-39	-3.5856e-36	1.2348e-41	1.7287e-63	-7.1711e-36	9.9391e-36	-2.8446e-39	1.3076e-36	-2.8449e-39	1.42e-33	-4.2682e-40	8.9849e-47	-2.1945e-54	-2.8448e-39	1.5168e-41	-2.8455e-39	1.1074e-17	-4.2236e-21	-1.1203e-36	4.9954e-40	1.7206e-26	-4.9261e-30	-4.9261e-30	5.0445e-39	-8.7572e-43	-8.7572e-43	8.4243e-33	-3.5856e-36	1.6011e-32	-1.8855e-35	4.9949e-40	-4.839e-42	3.2538e-39	-1.5756e-43	3.8954e-53	-1.4791e-58
0.00297455	2.936e-32	2.8368e-35	-5.2556e-39	1.8679e-34	2.9309e-31	-4.9645e-56	-7.0152e-36	3.4519e-32	-1.4044e-36	3.0968e-40	-7.0282e-36	1.3537e-37	1.7402e-66	-1.0524e-38	-7.0218e-36	2.5818e-41	5.2696e-63	-1.4044e-35	1.8706e-35	-5.7263e-39	2.461e-36	-5.7269e-39	2.6725e-33	-8.5922e-40	1.9324e-46	-5.0363e-54	-5.7267e-39	3.0536e-41	-5.7282e-39	1.5519e-17	-6.3636e-21	-2.2207e-36	1.0556e-39	2.7843e-26	-8.5538e-30	-8.5538e-30	1.0659e-38	-1.9771e-42	-1.9771e-42	1.5441e-32	-7.0219e-36	2.9348e-32	-3.7241e-35	1.0554e-39	-1.0253e-41	6.2327e-39	-3.2398e-43	1.1694e-52	-4.7277e-58
0.0031815	5.2034e-32	5.1438e-35	-1.0164e-38	3.3991e-34	5.1939e-31	-1.3497e-55	-1.3239e-35	6.1176e-32	-2.6505e-36	6.2192e-40	-1.3265e-35	2.555e-37	5.1494e-66	-2.0353e-38	-1.3252e-35	5.1859e-41	1.5152e-62	-2.6505e-35	3.4043e-35	-1.1109e-38	4.4787e-36	-1.111e-38	4.8637e-33	-1.6669e-39	3.9924e-46	-1.1069e-53	-1.111e-38	5.9241e-41	-1.1113e-38	2.1333e-17	-9.3701e-21	-4.2416e-36	2.1425e-39	4.387e-26	-1.4411e-29	-1.4411e-29	2.1635e-38	-4.2743e-42	-4.2743e-42	2.7365e-32	-1.3252e-35	5.2013e-32	-7.0882e-35	2.1422e-39	-2.0866e-41	1.1482e-38	-6.388e-43	3.3131e-52	-1.4223e-57
0.00338845	8.8869e-32	8.9867e-35	-1.8865e-38	5.9585e-34	8.8698e-31	-3.4475e-55	-2.3986e-35	1.0448e-31	-4.8023e-36	1.1947e-39	-2.4035e-35	4.6297e-37	1.4257e-65	-3.7781e-38	-2.4012e-35	9.9637e-41	4.0779e-62	-4.8023e-35	5.9683e-35	-2.0682e-38	7.8517e-36	-2.0684e-38	8.5269e-33	-3.1034e-39	7.886e-46	-2.3174e-53	-2.0684e-38	1.1029e-40	-2.0689e-38	2.8717e-17	-1.3454e-20	-7.7756e-36	4.1583e-39	6.7128e-26	-2.3483e-29	-2.3483e-29	4.199e-38	-8.8041e-42	-8.8041e-42	4.6736e-32	-2.4012e-35	8.8833e-32	-1.2949e-34	4.1579e-39	-4.0596e-41	2.0271e-38	-1.2029e-42	8.7917e-52	-3.9939e-57
0.0035954	1.4691e-31	1.5195e-34	-3.3774e-38	1.0107e-33	1.4661e-30	-8.3366e-55	-4.1924e-35	1.7271e-31	-8.3941e-36	2.2068e-39	-4.2012e-35	8.0929e-37	3.7245e-65	-6.7645e-38	-4.1971e-35	1.8408e-40	1.036e-61	-8.3942e-35	1.0124e-34	-3.7131e-38	1.3319e-35	-3.7136e-38	1.4465e-32	-5.5718e-39	1.4973e-45	-4.6487e-53	-3.7134e-38	1.9802e-40	-3.7146e-38	3.7949e-17	-1.8894e-20	-1.3748e-35	7.7591e-39	1.001e-25	-3.716e-29	-3.716e-29	7.8348e-38	-1.7378e-41	-1.7378e-41	7.7259e-32	-4.1971e-35	1.4685e-31	-2.2819e-34	7.7582e-39	-7.5924e-41	3.4461e-38	-2.1745e-42	2.2032e-51	-1.0561e-56
0.00380234	2.3593e-31	2.4957e-34	-5.8557e-38	1.6649e-33	2.3543e-30	-1.9207e-54	-7.0975e-35	2.7736e-31	-1.4212e-35	3.937e-39	-7.1132e-35	1.3703e-36	9.2443e-65	-1.1729e-37	-7.1059e-35	3.2847e-40	2.5014e-61	-1.4212e-34	1.668e-34	-6.4549e-38	2.1943e-35	-6.4558e-38	2.383e-32	-9.6863e-39	2.7446e-45	-8.9782e-53	-6.4555e-38	3.4425e-40	-6.4575e-38	4.9334e-17	-2.6018e-20	-2.3538e-35	1.398e-38	1.4589e-25	-5.729e-29	-5.729e-29	1.4117e-37	-3.303e-41	-3.303e-41	1.2407e-31	-7.106e-35	2.3583e-31	-3.8941e-34	1.3979e-38	-1.371e-40	5.6631e-38	-3.7906e-42	5.2487e-51	-2.6481e-56
0.00400929	3.6921e-31	3.9939e-34	-9.8655e-38	2.6718e-33	3.6841e-30	-4.2382e-54	-1.1678e-34	4.3405e-31	-2.3385e-35	6.809e-39	-1.1705e-34	2.2549e-36	2.192e-64	-1.9763e-37	-1.1692e-34	5.6818e-40	5.7719e-61	-2.3385e-34	2.677e-34	-1.0902e-37	3.5216e-35	-1.0904e-37	3.8246e-32	-1.636e-38	4.8754e-45	-1.6761e-52	-1.0903e-37	5.8145e-40	-1.0907e-37	6.32e-17	-3.5202e-20	-3.916e-35	2.4414e-38	2.0831e-25	-8.6288e-29	-8.6288e-29	2.4652e-37	-6.0692e-41	-6.0692e-41	1.9416e-31	-1.1693e-34	3.6906e-31	-6.4579e-34	2.4411e-38	-2.3993e-40	9.0256e-38	-6.3947e-42	1.1952e-50	-6.3326e-56
0.00422525	5.7449e-31	6.3595e-34	-1.6527e-37	4.2659e-33	5.7319e-30	-9.2423e-54	-1.9093e-34	6.7537e-31	-3.8235e-35	1.1693e-38	-1.9139e-34	3.6871e-36	5.1307e-64	-3.3109e-37	-1.9118e-34	9.7594e-40	1.3147e-60	-3.8236e-34	4.2746e-34	-1.8308e-37	5.6232e-35	-1.831e-37	6.1072e-32	-2.7474e-38	8.6041e-45	-3.1062e-52	-1.8309e-37	9.7643e-40	-1.8316e-37	8.0703e-17	-4.7451e-20	-6.4748e-35	4.234e-38	2.9618e-25	-1.2934e-28	-1.2934e-28	4.2752e-37	-1.1067e-40	-1.1067e-40	3.0211e-31	-1.9118e-34	5.7427e-31	-1.0643e-33	4.2335e-38	-4.1698e-40	1.4244e-37	-1.0684e-41	2.686e-50	-1.4926e-55
0.00444122	8.7361e-31	9.8944e-34	-2.6983e-37	6.6539e-33	8.7156e-30	-1.9379e-53	-3.0432e-34	1.027e-30	-6.0948e-35	1.953e-38	-3.0508e-34	5.8777e-36	1.1518e-63	-5.4062e-37	-3.0474e-34	1.6304e-39	2.8737e-60	-6.0949e-34	6.6681e-34	-2.9959e-37	8.7718e-35	-2.9964e-37	9.5269e-32	-4.496e-38	1.4761e-44	-5.5827e-52	-2.9962e-37	1.5979e-39	-2.9973e-37	1.0173e-16	-6.2977e-20	-1.0434e-34	7.14e-38	4.1355e-25	-1.8991e-28	-1.8991e-28	7.2092e-37	-1.9574e-40	-1.9574e-40	4.594e-31	-3.0475e-34	8.7327e-31	-1.7097e-33	7.139e-38	-7.046e-40	2.1859e-37	-1.7326e-41	5.793e-50	-3.3689e-55
0.00465718	1.3015e-30	1.508e-33	-4.3066e-37	1.0165e-32	1.2983e-29	-3.9304e-53	-4.7424e-34	1.53e-30	-9.4984e-35	3.183e-38	-4.7547e-34	9.1607e-36	2.4965e-63	-8.6293e-37	-4.7492e-34	2.6576e-39	6.0678e-60	-9.4986e-34	1.0188e-33	-4.7918e-37	1.3402e-34	-4.7926e-37	1.4556e-31	-7.1913e-38	2.4703e-44	-9.769e-52	-4.7923e-37	2.5559e-39	-4.7942e-37	1.2675e-16	-8.2422e-20	-1.6437e-34	1.1746e-37	5.6811e-25	-2.7372e-28	-2.7372e-28	1.186e-36	-3.3712e-40	-3.3712e-40	6.8441e-31	-4.7493e-34	1.301e-30	-2.685e-33	1.1745e-37	-1.1615e-39	3.2702e-37	-2.7358e-41	1.2065e-49	-7.3316e-55
0.00487314	1.9033e-30	2.2558e-33	-6.7336e-37	1.524e-32	1.8985e-29	-7.7359e-53	-7.241e-34	2.2374e-30	-1.4504e-34	5.0735e-38	-7.2603e-34	1.3989e-35	5.2425e-63	-1.3493e-36	-7.2518e-34	4.2369e-39	1.242e-59	-1.4504e-33	1.5275e-33	-7.5073e-37	2.0094e-34	-7.5086e-37	2.1824e-31	-1.1267e-37	4.0422e-44	-1.6686e-51	-7.5081e-37	4.0044e-39	-7.5111e-37	1.5627e-16	-1.0651e-19	-2.5365e-34	1.8897e-37	7.6896e-25	-3.8794e-28	-3.8794e-28	1.9079e-36	-5.6678e-40	-5.6678e-40	1.0008e-30	-7.252e-34	1.9026e-30	-4.1307e-33	1.8894e-37	-1.8722e-39	4.7778e-37	-4.2147e-41	2.4349e-49	-1.5439e-54
0.0050891	2.7364e-30	3.317e-33	-1.0331e-36	2.2456e-32	2.7293e-29	-1.4811e-52	-1.0851e-33	3.2168e-30	-2.1735e-34	7.9239e-38	-1.0881e-33	2.0966e-35	1.0691e-62	-2.0705e-36	-1.0868e-33	6.6186e-39	2.4702e-59	-2.1736e-33	2.2511e-33	-1.154e-36	2.9612e-34	-1.1542e-36	3.2162e-31	-1.7319e-37	6.4791e-44	-2.7873e-51	-1.1542e-36	6.1557e-39	-1.1546e-36	1.908e-16	-1.3604e-19	-3.8409e-34	2.9782e-37	1.0268e-24	-5.4142e-28	-5.4142e-28	3.0069e-36	-9.32e-40	-9.32e-40	1.4389e-30	-1.0868e-33	2.7354e-30	-6.2361e-33	2.9778e-37	-2.9562e-39	6.8263e-37	-6.3456e-41	4.7726e-49	-3.1533e-54
0.00530506	3.8733e-30	4.8013e-33	-1.5578e-36	3.2568e-32	3.8628e-29	-2.7638e-52	-1.5983e-33	4.5531e-30	-3.2017e-34	1.2146e-37	-1.6029e-33	3.0886e-35	2.1217e-62	-3.1222e-36	-1.6009e-33	1.0147e-38	4.7836e-59	-3.2018e-33	3.2651e-33	-1.7432e-36	4.295e-34	-1.7435e-36	4.665e-31	-2.6162e-37	1.0189e-43	-4.5613e-51	-1.7434e-36	9.2986e-39	-1.7441e-36	2.3092e-16	-1.7193e-19	-5.7156e-34	4.6056e-37	1.3543e-24	-7.4502e-28	-7.4502e-28	4.6499e-36	-1.5015e-39	-1.5015e-39	2.0367e-30	-1.6009e-33	3.8719e-30	-9.2528e-33	4.6049e-37	-4.5801e-39	9.5483e-37	-9.3499e-41	9.1046e-49	-6.2605e-54
0.00558287	5.9309e-30	7.5654e-33	-2.5817e-36	5.1436e-32	5.9142e-29	-5.9752e-52	-2.5707e-33	6.9717e-30	-5.1502e-34	2.0523e-37	-2.5784e-33	4.9686e-35	4.9653e-62	-5.1749e-36	-2.5751e-33	1.715e-38	1.0843e-58	-5.1503e-33	5.1574e-33	-2.8951e-36	6.7841e-34	-2.8957e-36	7.3687e-31	-4.3452e-37	1.7788e-43	-8.3679e-51	-2.8955e-36	1.5444e-38	-2.8968e-36	2.9169e-16	-2.2906e-19	-9.3126e-34	7.8696e-37	1.9016e-24	-1.1022e-27	-1.1022e-27	7.9453e-36	-2.6996e-39	-2.6996e-39	3.1186e-30	-2.5752e-33	5.9288e-30	-1.502e-32	7.8685e-37	-7.8447e-39	1.4269e-36	-1.4942e-40	2.0224e-48	-1.4633e-53
0.00586068	8.8883e-30	1.1664e-32	-4.1766e-36	7.9468e-32	8.8622e-29	-1.2453e-51	-4.0377e-33	1.0448e-29	-8.0897e-34	3.379e-37	-4.0503e-33	7.8053e-35	1.1174e-61	-8.3726e-36	-4.0449e-33	2.8243e-38	2.3645e-58	-8.0899e-33	7.9691e-33	-4.6929e-36	1.0482e-33	-4.6938e-36	1.1386e-30	-7.0436e-37	3.0242e-43	-1.4916e-50	-4.6935e-36	2.5035e-38	-4.6957e-36	3.64e-16	-3.0073e-19	-1.4812e-33	1.3098e-36	2.6248e-24	-1.5992e-27	-1.5992e-27	1.3224e-35	-4.7171e-39	-4.7171e-39	4.6736e-30	-4.0451e-33	8.8852e-30	-2.3804e-32	1.3096e-36	-1.3086e-38	2.0639e-36	-2.3131e-40	4.3219e-48	-3.2834e-53
0.00613849	1.3062e-29	1.7628e-32	-6.6091e-36	1.2034e-31	1.3023e-28	-2.5077e-51	-6.2059e-33	1.5354e-29	-1.2435e-33	5.4327e-37	-6.2261e-33	1.1999e-34	2.4236e-61	-1.325e-35	-6.2175e-33	4.5421e-38	4.9717e-58	-1.2435e-32	1.2069e-32	-7.4396e-36	1.5875e-33	-7.4412e-36	1.7244e-30	-1.1167e-36	5.0176e-43	-2.5894e-50	-7.4407e-36	3.969e-38	-7.4444e-36	4.4927e-16	-3.8962e-19	-2.3045e-33	2.128e-36	3.5673e-24	-2.2794e-27	-2.2794e-27	2.1484e-35	-8.0289e-39	-8.0289e-39	6.8683e-30	-6.2178e-33	1.3058e-29	-3.6906e-32	2.1277e-36	-2.1309e-38	2.891e-36	-3.4741e-40	8.9076e-48	-7.0896e-53
0.00641629	1.8858e-29	2.6162e-32	-1.025e-35	1.7892e-31	1.8798e-28	-4.8942e-51	-9.3523e-33	2.2166e-29	-1.8741e-33	8.5481e-37	-9.3839e-33	1.8085e-34	5.0831e-61	-2.0552e-35	-9.3705e-33	7.1485e-38	1.0113e-57	-1.8741e-32	1.7946e-32	-1.1557e-35	2.3606e-33	-1.156e-35	2.5642e-30	-1.7347e-36	8.1418e-43	-4.3877e-50	-1.1559e-35	6.166e-38	-1.1565e-35	5.4899e-16	-4.9873e-19	-3.5142e-33	3.3823e-36	4.7802e-24	-3.1968e-27	-3.1968e-27	3.4147e-35	-1.3343e-38	-1.3343e-38	9.9155e-30	-9.3711e-33	1.8852e-29	-5.6088e-32	3.3818e-36	-3.3943e-38	3.92e-36	-5.0678e-40	1.7763e-47	-1.4782e-52
0.0066941	2.6787e-29	3.8189e-32	-1.5605e-35	2.6159e-31	2.6698e-28	-9.2835e-51	-1.3843e-32	3.1484e-29	-2.7741e-33	1.3187e-36	-1.3891e-32	2.6773e-34	1.0339e-60	-3.1293e-35	-1.3871e-32	1.1031e-37	1.9959e-57	-2.7742e-32	2.6243e-32	-1.7623e-35	3.4518e-33	-1.7627e-35	3.7495e-30	-2.6453e-36	1.2945e-42	-7.2723e-50	-1.7626e-35	9.4028e-38	-1.7636e-35	6.6474e-16	-6.3139e-19	-5.2615e-33	5.269e-36	6.3231e-24	-4.4176e-27	-4.4176e-27	5.3193e-35	-2.1693e-38	-2.1693e-38	1.4084e-29	-1.3872e-32	2.6777e-29	-8.3698e-32	5.2682e-36	-5.2989e-38	5.1368e-36	-7.1833e-40	3.4374e-47	-2.9852e-52
0.00697191	3.7485e-29	5.4899e-32	-2.3359e-35	3.7662e-31	3.7357e-28	-1.7156e-50	-2.0153e-32	4.4058e-29	-4.0392e-33	1.9979e-36	-2.0226e-32	3.8986e-34	2.0445e-60	-4.6848e-35	-2.0196e-32	1.6717e-37	3.8326e-57	-4.0393e-32	3.7787e-32	-2.6419e-35	4.9702e-33	-2.6425e-35	5.3991e-30	-3.9657e-36	2.0201e-42	-1.1811e-49	-2.6423e-35	1.4096e-37	-2.6438e-35	7.9817e-16	-7.9126e-19	-7.7456e-33	8.0581e-36	8.2654e-24	-6.0223e-27	-6.0223e-27	8.1348e-35	-3.4569e-38	-3.4569e-38	1.9709e-29	-2.0197e-32	3.7472e-29	-1.2282e-31	8.0568e-36	-8.1206e-38	6.4834e-36	-9.8917e-40	6.4708e-47	-5.8549e-52
0.00730158	5.4876e-29	8.2939e-32	-3.6954e-35	5.699e-31	5.4681e-28	-3.4538e-50	-3.0865e-32	6.4497e-29	-6.1866e-33	3.2022e-36	-3.0982e-32	5.972e-34	4.4532e-60	-7.4122e-35	-3.0933e-32	2.6801e-37	8.0672e-57	-6.1868e-32	5.7189e-32	-4.1861e-35	7.522e-33	-4.1872e-35	8.1713e-30	-6.2839e-36	3.351e-42	-2.0507e-49	-4.1868e-35	2.2337e-37	-4.1893e-35	9.8183e-16	-1.0219e-18	-1.2014e-32	1.3054e-35	1.1199e-23	-8.5595e-27	-8.5595e-27	1.3178e-34	-5.8693e-38	-5.8694e-38	2.8851e-29	-3.0936e-32	5.4858e-29	-1.8981e-31	1.3052e-35	-1.3187e-37	8.0644e-36	-1.3902e-39	1.3291e-46	-1.2609e-51
0.00763125	7.8937e-29	1.2305e-31	-5.7295e-35	8.4677e-31	7.8645e-28	-6.742e-50	-4.6359e-32	9.2773e-29	-9.2931e-33	5.0241e-36	-4.6541e-32	8.9718e-34	9.3757e-60	-1.1494e-34	-4.6466e-32	4.2062e-37	1.644e-56	-9.2934e-32	8.4985e-32	-6.4999e-35	1.1178e-32	-6.5016e-35	1.2143e-29	-9.7576e-36	5.4365e-42	-3.4756e-49	-6.5011e-35	3.4685e-37	-6.5051e-35	1.1959e-15	-1.304e-18	-1.8267e-32	2.0689e-35	1.4962e-23	-1.1971e-26	-1.1971e-26	2.0885e-34	-9.7304e-38	-9.7304e-38	4.15e-29	-4.647e-32	7.891e-29	-2.8757e-31	2.0686e-35	-2.0948e-37	9.2308e-36	-1.8651e-39	2.6411e-46	-2.6218e-51
0.00796092	1.1174e-28	1.7955e-31	-8.7203e-35	1.2372e-30	1.1131e-27	-1.2791e-49	-6.8401e-32	1.3132e-28	-1.3713e-32	7.7296e-36	-6.8681e-32	1.324e-33	1.9123e-59	-1.7496e-34	-6.8565e-32	6.4732e-37	3.251e-56	-1.3714e-31	1.2419e-31	-9.9065e-35	1.6334e-32	-9.9092e-35	1.7745e-29	-1.4872e-35	8.6412e-42	-5.7605e-49	-9.9083e-35	5.2866e-37	-9.9147e-35	1.4434e-15	-1.6459e-18	-2.7268e-32	3.2139e-35	1.9735e-23	-1.6498e-26	-1.6498e-26	3.2442e-34	-1.5781e-37	-1.5781e-37	5.8743e-29	-6.8572e-32	1.117e-28	-4.2783e-31	3.2133e-35	-3.2614e-37	9.257e-36	-2.3697e-39	5.09e-46	-5.2759e-51
0.00829058	1.5586e-28	2.5802e-31	-1.3048e-34	1.7801e-30	1.5524e-27	-2.3645e-49	-9.9291e-32	1.8317e-28	-1.9908e-32	1.1681e-35	-9.9713e-32	1.9224e-33	3.7886e-59	-2.6183e-34	-9.9539e-32	9.7854e-37	6.2553e-56	-1.9909e-31	1.7871e-31	-1.4842e-34	2.3504e-32	-1.4846e-34	2.5535e-29	-2.2282e-35	1.3479e-41	-9.354e-49	-1.4845e-34	7.9209e-37	-1.4855e-34	1.7279e-15	-2.0567e-18	-4.0026e-32	4.9011e-35	2.5724e-23	-2.2432e-26	-2.2432e-26	4.9473e-34	-2.5082e-37	-2.5082e-37	8.1936e-29	-9.955e-32	1.5581e-28	-6.2595e-31	4.9003e-35	-4.9845e-37	6.951e-36	-2.8063e-39	9.538e-46	-1.0304e-50
0.00862025	2.1448e-28	3.656e-31	-1.9221e-34	2.525e-30	2.136e-27	-4.2677e-49	-1.4199e-31	2.5205e-28	-2.8471e-32	1.7365e-35	-1.4261e-31	2.7497e-33	7.3084e-59	-3.8573e-34	-1.4236e-31	1.4551e-36	1.1737e-55	-2.8472e-31	2.5353e-31	-2.1889e-34	3.3345e-32	-2.1896e-34	3.6226e-29	-3.2863e-35	2.0665e-41	-1.4905e-48	-2.1894e-34	1.1682e-36	-2.1909e-34	2.0527e-15	-2.5463e-18	-5.7849e-32	7.3485e-35	3.3169e-23	-3.0121e-26	-3.0121e-26	7.4175e-34	-3.9134e-37	-3.9134e-37	1.1275e-28	-1.4237e-31	2.1441e-28	-9.0184e-31	7.3472e-35	-7.4893e-37	4.5443e-37	-2.9922e-39	1.7419e-45	-1.9581e-50
0.00894992	2.915e-28	5.1131e-31	-2.7905e-34	3.5348e-30	2.9026e-27	-7.5355e-49	-2.0026e-31	3.4256e-28	-4.016e-32	2.5426e-35	-2.0117e-31	3.879e-33	1.3755e-58	-5.6009e-34	-2.008e-31	2.1312e-36	2.1517e-55	-4.0162e-31	3.5499e-31	-3.1815e-34	4.6688e-32	-3.1825e-34	5.0724e-29	-4.7767e-35	3.1177e-41	-2.334e-48	-3.1822e-34	1.6981e-36	-3.1845e-34	2.4214e-15	-3.1256e-18	-8.2418e-32	1.0846e-34	4.2341e-23	-3.9983e-26	-3.9983e-26	1.0948e-33	-6.0018e-37	-6.0018e-37	1.5324e-28	-2.0083e-31	2.9141e-28	-1.281e-30	1.0844e-34	-1.1077e-36	-1.3018e-35	-2.6159e-39	3.1067e-45	-3.6283e-50
0.00946837	4.6164e-28	8.4615e-31	-4.8858e-34	5.858e-30	4.5957e-27	-1.781e-48	-3.3542e-31	5.4247e-28	-6.7275e-32	4.5071e-35	-3.3703e-31	6.4991e-33	3.5932e-58	-9.8084e-34	-3.3638e-31	3.7798e-36	5.3955e-55	-6.7278e-31	5.8844e-31	-5.5797e-34	7.7389e-32	-5.5815e-34	8.4082e-29	-8.3777e-35	5.7859e-41	-4.5836e-48	-5.5809e-34	2.9783e-36	-5.5852e-34	3.0992e-15	-4.247e-18	-1.4011e-31	1.9452e-34	6.1017e-23	-6.1109e-26	-6.1109e-26	1.9634e-33	-1.1408e-36	-1.1408e-36	2.4267e-28	-3.3642e-31	4.615e-28	-2.168e-30	1.9449e-34	-1.9928e-36	-5.8928e-35	4.6409e-40	7.4373e-45	-9.2221e-50
0.00998682	7.128e-28	1.3632e-30	-8.3029e-34	9.4496e-30	7.0943e-27	-4.0208e-48	-5.4623e-31	8.3756e-28	-1.0958e-31	7.7469e-35	-5.4899e-31	1.0588e-32	8.9106e-58	-1.6672e-33	-5.4788e-31	6.5e-36	1.2881e-54	-1.0958e-30	9.4946e-31	-9.4968e-34	1.2487e-31	-9.5001e-34	1.3567e-28	-1.426e-34	1.039e-40	-8.6837e-48	-9.499e-34	5.0695e-36	-9.5067e-34	3.9102e-15	-5.6706e-18	-2.3131e-31	3.3784e-34	8.6142e-23	-9.1217e-26	-9.1217e-26	3.4098e-33	-2.0935e-36	-2.0935e-36	3.7468e-28	-5.4796e-31	7.1258e-28	-3.5642e-30	3.3777e-34	-3.4711e-36	-1.5805e-34	9.806e-39	1.6946e-44	-2.2232e-49
0.0105053	1.0759e-27	2.1436e-30	-1.3732e-33	1.4876e-29	1.0705e-26	-8.696e-48	-8.6733e-31	1.2641e-27	-1.7402e-31	1.2949e-34	-8.7194e-31	1.6817e-32	2.1036e-57	-2.7579e-33	-8.7009e-31	1.087e-35	2.9359e-54	-1.7403e-30	1.495e-30	-1.573e-33	1.9661e-31	-1.5736e-33	2.1363e-28	-2.3621e-34	1.8104e-40	-1.5918e-47	-1.5734e-33	8.3976e-36	-1.5747e-33	4.8702e-15	-7.4537e-18	-3.7185e-31	5.6986e-34	1.1939e-22	-1.3329e-25	-1.3329e-25	5.7514e-33	-3.7202e-36	-3.7202e-36	5.6549e-28	-8.7023e-31	1.0755e-27	-5.7077e-30	5.6975e-34	-5.8715e-36	-3.5153e-34	3.1736e-38	3.6878e-44	-5.1001e-49
0.0110237	1.591e-27	3.2976e-30	-2.2163e-33	2.2908e-29	1.5828e-26	-1.8103e-47	-1.3463e-30	1.8693e-27	-2.7016e-31	2.111e-34	-1.3538e-30	2.6113e-32	4.7541e-57	-4.452e-33	-1.3508e-30	1.773e-35	6.4223e-54	-2.7017e-30	2.3028e-30	-2.5423e-33	3.0283e-31	-2.5433e-33	3.2906e-28	-3.8179e-34	3.0704e-40	-2.8326e-47	-2.543e-33	1.3573e-35	-2.5452e-33	5.9961e-15	-9.6598e-18	-5.8366e-31	9.3634e-34	1.6273e-22	-1.9108e-25	-1.9108e-25	9.4498e-33	-6.4225e-36	-6.4225e-36	8.3623e-28	-1.351e-30	1.5906e-27	-8.9269e-30	9.3615e-34	-9.6729e-36	-7.0445e-34	7.7144e-38	7.7035e-44	-1.1197e-48
0.0115422	2.31e-27	4.9729e-30	-3.4984e-33	3.458e-29	2.2974e-26	-3.6431e-47	-2.0475e-30	2.7139e-27	-4.1092e-31	3.3648e-34	-2.0594e-30	3.9727e-32	1.0334e-56	-7.0289e-33	-2.0546e-30	2.8273e-35	1.3549e-53	-4.1094e-30	3.477e-30	-4.0187e-33	4.5723e-31	-4.0203e-33	4.9685e-28	-6.0352e-34	5.0813e-40	-4.9074e-47	-4.0197e-33	2.1457e-35	-4.0235e-33	7.3053e-15	-1.236e-17	-8.965e-31	1.5025e-33	2.1847e-22	-2.692e-25	-2.692e-25	1.5163e-32	-1.0803e-35	-1.0803e-35	1.214e-27	-2.055e-30	2.3093e-27	-1.3667e-29	1.5021e-33	-1.556e-35	-1.3164e-33	1.6398e-37	1.5515e-43	-2.3643e-48
0.0120606	3.2983e-27	7.3645e-30	-5.4119e-33	5.1257e-29	3.2796e-26	-7.1121e-47	-3.0567e-30	3.8748e-27	-6.1357e-31	5.2549e-34	-3.0752e-30	5.9329e-32	2.1687e-56	-1.0876e-32	-3.0678e-30	4.4177e-35	2.7678e-53	-6.136e-30	5.1552e-30	-6.2252e-33	6.7789e-31	-6.2278e-33	7.3667e-28	-9.3495e-34	8.2242e-40	-8.2979e-47	-6.2269e-33	3.3241e-35	-6.233e-33	8.8158e-15	-1.563e-17	-1.3502e-30	2.3595e-33	2.893e-22	-3.733e-25	-3.7329e-25	2.3811e-32	-1.7746e-35	-1.7746e-35	1.7334e-27	-3.0685e-30	3.2973e-27	-2.0521e-29	2.359e-33	-2.4493e-35	-2.3353e-33	3.2078e-37	3.0238e-43	-4.8194e-48
0.0130362	6.1985e-27	1.4777e-29	-1.1745e-32	1.0303e-28	6.1606e-26	-2.3957e-46	-6.2251e-30	7.2813e-27	-1.25e-30	1.1615e-33	-6.2658e-30	1.2091e-31	8.4072e-56	-2.3611e-32	-6.2498e-30	9.7741e-35	1.0217e-52	-1.25e-29	1.0367e-29	-1.3546e-32	1.3631e-30	-1.3552e-32	1.4814e-27	-2.0346e-33	1.938e-39	-2.1189e-46	-1.355e-32	7.2343e-35	-1.3564e-32	1.2271e-14	-2.3638e-17	-2.7872e-30	5.2541e-33	4.7472e-22	-6.6487e-25	-6.6486e-25	5.3018e-32	-4.2887e-35	-4.2887e-35	3.2573e-27	-6.2513e-30	6.1967e-27	-4.215e-29	5.253e-33	-5.4767e-35	-6.2194e-33	9.8842e-37	1.0058e-42	-1.7522e-47
0.0140118	1.1129e-26	2.8185e-29	-2.4086e-32	1.9685e-28	1.1056e-25	-7.3734e-46	-1.2049e-29	1.3071e-26	-2.4202e-30	2.4269e-33	-1.2134e-29	2.3419e-31	2.9216e-55	-4.8441e-32	-1.2101e-29	2.0442e-34	3.4137e-52	-2.4203e-29	1.9816e-29	-2.7857e-32	2.6055e-30	-2.787e-32	2.8319e-27	-4.1846e-33	4.2901e-39	-5.0513e-46	-2.7866e-32	1.4879e-34	-2.7897e-32	1.6637e-14	-3.4614e-17	-5.4473e-30	1.1019e-32	7.4984e-22	-1.1333e-24	-1.1333e-24	1.1118e-31	-9.7001e-35	-9.7001e-35	5.8476e-27	-1.2104e-29	1.1126e-26	-8.2044e-29	1.1017e-32	-1.1528e-34	-1.489e-32	2.6488e-36	3.0355e-42	-5.7264e-47
0.0149873	1.9205e-26	5.1419e-29	-4.6987e-32	3.5975e-28	1.9071e-25	-2.0884e-45	-2.231e-29	2.2556e-26	-4.4826e-30	4.8258e-33	-2.2478e-29	4.3391e-31	9.1949e-55	-9.4535e-32	-2.2413e-29	4.0688e-34	1.0403e-51	-4.4829e-29	3.6233e-29	-5.4497e-32	4.7638e-30	-5.4526e-32	5.178e-27	-8.1874e-33	8.983e-39	-1.1322e-45	-5.4516e-32	2.9114e-34	-5.4583e-32	2.2053e-14	-4.9297e-17	-1.0149e-29	2.1921e-32	1.146e-21	-1.8594e-24	-1.8594e-24	2.2117e-31	-2.0686e-34	-2.0686e-34	1.0091e-26	-2.2419e-29	1.92e-26	-1.5236e-28	2.1916e-32	-2.3006e-34	-3.2804e-32	6.4067e-36	8.3939e-42	-1.7002e-46
0.0159629	3.2029e-26	9.0236e-29	-8.7764e-32	6.3251e-28	3.179e-25	-5.5158e-45	-3.9756e-29	3.7614e-26	-7.9902e-30	9.1941e-33	-4.0073e-29	7.7371e-31	2.667e-54	-1.7664e-31	-3.9951e-29	7.7594e-34	2.9368e-51	-7.9908e-29	6.3733e-29	-1.021e-31	8.3791e-30	-1.0215e-31	9.1083e-27	-1.534e-32	1.7926e-38	-2.4064e-45	-1.0213e-31	5.455e-34	-1.0227e-31	2.8666e-14	-6.8532e-17	-1.8139e-29	4.1664e-32	1.7019e-21	-2.951e-24	-2.951e-24	4.2033e-31	-4.1933e-34	-4.1933e-34	1.6827e-26	-3.9963e-29	3.2021e-26	-2.7165e-28	4.1654e-32	-4.3848e-34	-6.7653e-32	1.4328e-35	2.1574e-41	-4.6629e-46
0.0169384	5.1846e-26	1.5306e-28	-1.5782e-31	1.075e-27	5.1437e-25	-1.3731e-44	-6.8516e-29	6.0883e-26	-1.3775e-29	1.6878e-32	-6.9095e-29	1.3343e-30	7.2228e-54	-3.1778e-31	-6.8874e-29	1.4258e-33	7.7761e-51	-1.3776e-28	1.0837e-28	-1.8417e-31	1.4247e-29	-1.8428e-31	1.5488e-26	-2.7675e-32	3.4309e-38	-4.8853e-45	-1.8424e-31	9.8418e-34	-1.845e-31	3.6629e-14	-9.3273e-17	-3.1267e-29	7.6108e-32	2.4646e-21	-4.549e-24	-4.549e-24	7.6778e-31	-8.1356e-34	-8.1356e-34	2.7237e-26	-6.8897e-29	5.1835e-26	-4.6744e-28	7.6089e-32	-8.0288e-34	-1.3216e-31	3.0094e-35	5.2115e-41	-1.1962e-45
0.017914	8.1752e-26	2.5192e-28	-2.7445e-31	1.7732e-27	8.1071e-25	-3.2487e-44	-1.1466e-28	9.5994e-26	-2.3059e-29	2.9984e-32	-1.1568e-28	2.2344e-30	1.8443e-53	-5.5282e-31	-1.153e-28	2.5355e-33	1.95e-50	-2.3061e-28	1.7884e-28	-3.2133e-31	2.3509e-29	-3.2153e-31	2.5559e-26	-4.8289e-32	6.329e-38	-9.5264e-45	-3.2146e-31	1.7174e-33	-3.2193e-31	4.6101e-14	-1.2458e-16	-5.2202e-29	1.3426e-31	3.4904e-21	-6.8339e-24	-6.8338e-24	1.3543e-30	-1.5188e-33	-1.5188e-33	4.2944e-26	-1.1534e-28	8.1737e-26	-7.7956e-28	1.3423e-31	-1.4192e-33	-2.4667e-31	6.0005e-35	1.1934e-40	-2.8977e-45
0.0198153	1.867e-25	6.2012e-28	-7.4864e-31	4.3862e-27	1.8498e-24	-1.6768e-43	-2.9268e-28	2.192e-25	-5.8899e-29	8.5739e-32	-2.9556e-28	5.7111e-30	1.1224e-52	-1.5092e-30	-2.945e-28	7.2649e-33	1.1537e-49	-5.8904e-28	4.4278e-28	-8.8301e-31	5.8202e-29	-8.8362e-31	6.3285e-26	-1.3273e-31	1.9344e-37	-3.245e-44	-8.8341e-31	4.7208e-33	-8.8484e-31	6.9531e-14	-2.0908e-16	-1.3165e-28	3.7596e-31	6.509e-21	-1.4184e-23	-1.4184e-23	3.7918e-30	-4.7381e-33	-4.7381e-33	9.8061e-26	-2.946e-28	1.8668e-25	-1.9655e-27	3.7585e-31	-3.9863e-33	-7.5648e-31	2.0837e-34	5.617e-40	-1.5458e-44
0.0217165	3.9644e-25	1.4021e-27	-1.8561e-30	9.9711e-27	3.9243e-24	-7.2478e-43	-6.8767e-28	4.6538e-25	-1.3848e-28	2.2317e-31	-6.9509e-28	1.3437e-29	5.496e-52	-3.7445e-30	-6.9241e-28	1.8949e-32	5.5621e-49	-1.3849e-27	1.0075e-27	-2.2065e-30	1.3242e-28	-2.2082e-30	1.4401e-25	-3.3173e-31	5.3149e-37	-9.8107e-44	-2.2076e-30	1.18e-32	-2.2116e-30	1.0062e-13	-3.3324e-16	-3.0359e-28	9.5375e-31	1.1413e-20	-2.7407e-23	-2.7406e-23	9.6178e-30	-1.3229e-32	-1.3229e-32	2.0819e-25	-6.9266e-28	3.9642e-25	-4.5403e-27	9.5345e-31	-1.0132e-32	-2.055e-30	6.2975e-34	2.2228e-39	-6.777e-44
0.0236178	7.9153e-25	2.9501e-27	-4.2428e-30	2.1103e-26	7.8286e-24	-2.7009e-42	-1.5052e-27	9.2911e-25	-3.0332e-28	5.3565e-31	-1.5228e-27	2.9449e-29	2.2664e-51	-8.5659e-30	-1.5166e-27	4.557e-32	2.2707e-48	-3.0335e-27	2.1343e-27	-5.0853e-30	2.8048e-28	-5.0895e-30	3.0507e-25	-7.6469e-31	1.3333e-36	-2.6787e-43	-5.0881e-30	2.7203e-32	-5.0979e-30	1.4075e-13	-5.0896e-16	-6.4935e-28	2.2254e-30	1.9013e-20	-4.9887e-23	-4.9886e-23	2.2438e-29	-3.3612e-32	-3.3612e-32	4.1563e-25	-1.5172e-27	7.9156e-25	-9.7426e-27	2.2247e-30	-2.3664e-32	-5.0559e-30	1.7004e-33	7.6259e-39	-2.5362e-43
0.025519	1.5007e-24	5.8454e-27	-9.0669e-30	4.2074e-26	1.4829e-23	-8.9711e-42	-3.1047e-27	1.7613e-24	-6.2604e-28	1.2016e-30	-3.1437e-27	6.0819e-29	8.2145e-51	-1.8319e-29	-3.1302e-27	1.0242e-31	8.1708e-48	-6.2611e-27	4.259e-27	-1.0959e-29	5.5966e-28	-1.0969e-29	6.0881e-25	-1.6483e-30	3.1036e-36	-6.7322e-43	-1.0966e-29	5.8644e-32	-1.0989e-29	1.9138e-13	-7.5005e-16	-1.3047e-27	4.8465e-30	3.0345e-20	-8.6376e-23	-8.6373e-23	4.8859e-29	-7.9072e-32	-7.9072e-32	7.8791e-25	-3.1313e-27	1.5008e-24	-1.9663e-26	4.8448e-30	-5.1548e-32	-1.1488e-29	4.1997e-33	2.3417e-38	-8.4112e-43
0.0274203	2.7222e-24	1.1009e-26	-1.831e-29	7.9755e-26	2.6878e-23	-2.7161e-41	-6.0881e-27	3.1948e-24	-1.2284e-27	2.5456e-30	-6.1697e-27	1.1941e-28	2.6877e-50	-3.7022e-29	-6.142e-27	2.1741e-31	2.66e-47	-1.2285e-26	8.0805e-27	-2.2324e-29	1.0617e-27	-2.2345e-29	1.1551e-24	-3.3582e-30	6.7873e-36	-1.5797e-42	-2.2338e-29	1.1949e-31	-2.2388e-29	2.5404e-13	-1.0723e-15	-2.4873e-27	9.9624e-30	4.6698e-20	-1.4334e-22	-1.4333e-22	1.0042e-28	-1.7447e-31	-1.7447e-31	1.4291e-24	-6.1442e-27	2.7228e-24	-3.7689e-26	9.9585e-30	-1.0592e-31	-2.4455e-29	9.6477e-33	6.5763e-38	-2.5333e-42
0.0293216	4.7524e-24	1.9848e-26	-3.5225e-29	1.4476e-25	4.6884e-23	-7.613e-41	-1.1426e-26	5.5772e-24	-2.307e-27	5.1333e-30	-1.1589e-26	2.2439e-28	8.0821e-50	-7.1275e-29	-1.1535e-26	4.3926e-31	7.9728e-47	-2.3073e-26	1.4679e-26	-4.3327e-29	1.9286e-27	-4.3371e-29	2.0986e-24	-6.519e-30	1.4072e-35	-3.4965e-42	-4.3356e-29	2.3197e-31	-4.346e-29	3.3033e-13	-1.4935e-15	-4.5327e-27	1.9492e-29	6.9643e-20	-2.2933e-22	-2.2932e-22	1.9645e-28	-3.6455e-31	-3.6455e-31	2.4947e-24	-1.1539e-26	4.7539e-24	-6.9111e-26	1.9484e-29	-2.0707e-31	-4.9277e-29	2.0859e-32	1.7144e-37	-7.0453e-42
0.0325267	1.1331e-23	4.9547e-26	-9.7601e-29	3.6578e-25	1.1162e-22	-4.0968e-40	-3.0572e-26	1.3296e-23	-6.1796e-27	1.5431e-29	-3.1053e-26	6.0166e-28	4.9867e-49	-1.9775e-28	-3.0898e-26	1.3251e-30	4.9084e-46	-6.1806e-26	3.715e-26	-1.2199e-28	4.88e-27	-1.2213e-28	5.3114e-24	-1.8361e-29	4.4172e-35	-1.2254e-41	-1.2208e-28	6.5348e-31	-1.2241e-28	4.9453e-13	-2.484e-15	-1.1498e-26	5.5575e-29	1.2869e-19	-4.7269e-22	-4.7266e-22	5.5996e-28	-1.1578e-30	-1.1578e-30	5.947e-24	-3.0908e-26	1.1337e-23	-1.7752e-25	5.5549e-29	-5.8885e-31	-1.4655e-28	6.9701e-32	7.977e-37	-3.7053e-41
0.0357319	2.4927e-23	1.1311e-25	-2.4458e-28	8.4524e-25	2.4522e-22	-1.8167e-39	-7.4527e-26	2.925e-23	-1.5082e-26	4.1705e-29	-7.5808e-26	1.4698e-27	2.4644e-48	-4.9619e-28	-7.5408e-26	3.5934e-30	2.4255e-45	-1.5084e-25	8.5979e-26	-3.1057e-28	1.1292e-26	-3.1096e-28	1.2294e-23	-4.6761e-29	1.2384e-34	-3.784e-41	-3.1083e-28	1.6645e-30	-3.1174e-28	7.1081e-13	-3.9225e-15	-2.6608e-26	1.4301e-28	2.2333e-19	-9.0532e-22	-9.0526e-22	1.4406e-27	-3.2775e-30	-3.2775e-30	1.3082e-23	-7.5427e-26	2.4945e-23	-4.1632e-25	1.4294e-28	-1.5103e-30	-3.8985e-28	2.0541e-31	3.1247e-36	-1.6067e-40
0.0389371	5.1219e-23	2.3963e-25	-5.6349e-28	1.8123e-24	5.0319e-22	-6.8955e-39	-1.6786e-25	6.0102e-23	-3.4007e-26	1.0298e-28	-1.7098e-25	3.3174e-27	1.0253e-47	-1.1446e-27	-1.7004e-25	8.9022e-30	1.0088e-44	-3.4013e-25	1.8463e-25	-7.2658e-28	2.4245e-26	-7.2757e-28	2.6401e-23	-1.0943e-28	3.1579e-34	-1.0512e-40	-7.2724e-28	3.896e-30	-7.2957e-28	9.8823e-13	-5.9361e-15	-5.7037e-26	3.3772e-28	3.6812e-19	-1.632e-21	-1.6319e-21	3.401e-27	-8.4258e-30	-8.4258e-30	2.6877e-23	-1.7007e-25	5.1269e-23	-9.0473e-25	3.3752e-28	-3.5537e-30	-9.4578e-28	5.4577e-31	1.065e-35	-5.9745e-40
0.0421422	9.9363e-23	4.7724e-25	-1.2114e-27	3.6517e-24	9.7486e-22	-2.3205e-38	-3.5392e-25	1.1659e-22	-7.178e-26	2.3599e-28	-3.6099e-25	7.0086e-27	3.7448e-47	-2.4637e-27	-3.589e-25	2.0467e-29	3.6812e-44	-7.1794e-25	3.7258e-25	-1.5854e-27	4.8918e-26	-1.5878e-27	5.3282e-23	-2.3887e-28	7.452e-34	-2.6808e-40	-1.587e-27	8.5054e-30	-1.5925e-27	1.3364e-12	-8.6704e-15	-1.1476e-25	7.4306e-28	5.8124e-19	-2.7972e-21	-2.7969e-21	7.481e-27	-2.0024e-29	-2.0024e-29	5.2134e-23	-3.5895e-25	9.9483e-23	-1.8456e-24	7.4258e-28	-7.7893e-30	-2.1289e-27	1.3339e-30	3.2551e-35	-1.973e-39
0.0453474	1.8353e-22	9.0221e-25	-2.4573e-27	6.9822e-24	1.7982e-21	-7.0891e-38	-7.0559e-25	2.1535e-22	-1.4326e-25	5.0789e-28	-7.2064e-25	1.4001e-26	1.2331e-46	-5.0038e-27	-7.1629e-25	4.419e-29	1.2108e-43	-1.4329e-24	7.1346e-25	-3.2629e-27	9.3657e-26	-3.2681e-27	1.0204e-22	-4.9177e-28	1.6484e-33	-6.3679e-40	-3.2663e-27	1.7513e-29	-3.2785e-27	1.7654e-12	-1.229e-14	-2.1894e-25	1.5407e-27	8.8498e-19	-4.5942e-21	-4.5936e-21	1.5508e-26	-4.4568e-29	-4.4568e-29	9.6283e-23	-7.1635e-25	1.8379e-22	-3.5695e-24	1.5396e-27	-1.6089e-29	-4.503e-27	3.043e-30	9.1086e-35	-5.9233e-39
0.0485526	3.2488e-22	1.6311e-24	-4.7435e-27	1.2763e-23	3.1791e-21	-1.9989e-37	-1.3404e-24	3.8122e-22	-2.7245e-25	1.0358e-27	-1.3709e-24	2.6651e-26	3.7275e-46	-9.671e-27	-1.3623e-24	9.041e-29	3.6569e-43	-2.7251e-24	1.3061e-24	-6.3876e-27	1.7143e-25	-6.3985e-27	1.8681e-22	-9.6303e-28	3.451e-33	-1.4243e-39	-6.3948e-27	3.4301e-29	-6.4202e-27	2.2859e-12	-1.698e-14	-3.9906e-25	3.0364e-27	1.3061e-18	-7.2749e-21	-7.2739e-21	3.0554e-26	-9.3812e-29	-9.3812e-29	1.7042e-22	-1.3623e-24	3.2542e-22	-6.5942e-24	3.034e-27	-3.1587e-29	-9.0348e-27	6.5488e-30	2.3679e-34	-1.6433e-38
0.0550538	9.3426e-22	4.8859e-24	-1.6158e-26	3.9094e-23	9.1163e-21	-1.6134e-36	-4.4187e-24	1.0963e-21	-9.003e-25	3.938e-27	-4.5323e-24	8.8243e-26	3.665e-45	-3.3034e-26	-4.5015e-24	3.4625e-28	3.5961e-42	-9.0052e-24	4.0137e-24	-2.2419e-26	5.2661e-25	-2.2462e-26	5.7416e-22	-3.3825e-27	1.39e-32	-6.6085e-39	-2.2448e-26	1.2052e-28	-2.255e-26	3.6687e-12	-3.0641e-14	-1.2128e-24	1.0788e-26	2.6581e-18	-1.6863e-20	-1.686e-20	1.0849e-25	-3.8161e-28	-3.8161e-28	4.8998e-22	-4.5009e-24	9.3629e-22	-2.061e-23	1.0778e-26	-1.1133e-28	-3.3281e-26	2.7898e-29	1.5513e-33	-1.2711e-37
0.0615551	2.3734e-21	1.2875e-23	-4.7571e-26	1.051e-22	2.3096e-20	-9.3428e-36	-1.2625e-23	2.7851e-21	-2.5784e-24	1.2706e-26	-1.2987e-23	2.5321e-25	2.4347e-44	-9.7514e-26	-1.2892e-23	1.1249e-27	2.3873e-41	-2.5791e-23	1.0825e-23	-6.7801e-26	1.4198e-24	-6.795e-26	1.5488e-21	-1.0237e-26	4.7244e-32	-2.5248e-38	-6.7899e-26	3.6487e-28	-6.8247e-26	5.572e-12	-5.1522e-14	-3.2319e-24	3.2925e-26	4.9643e-18	-3.5318e-20	-3.5309e-20	3.3093e-25	-1.3058e-27	-1.3058e-27	1.2445e-21	-1.2888e-23	2.3798e-21	-5.6343e-23	3.289e-26	-3.3747e-28	-1.0485e-25	9.926e-29	7.7462e-33	-7.1583e-37
0.0680563	5.4526e-21	3.0595e-23	-1.2451e-25	2.5423e-22	5.2918e-20	-4.2904e-35	-3.2129e-23	6.3985e-21	-6.5762e-24	3.5925e-26	-3.3139e-23	6.4704e-25	1.2517e-43	-2.5587e-25	-3.2881e-23	3.2017e-27	1.2243e-40	-6.5782e-23	2.6265e-23	-1.8179e-25	3.4437e-24	-1.8223e-25	3.7585e-21	-2.7467e-26	1.4009e-31	-8.2704e-38	-1.8208e-25	9.7928e-28	-1.8311e-25	8.1006e-12	-8.1929e-14	-7.7447e-24	8.8856e-26	8.6616e-18	-6.824e-20	-6.8217e-20	8.9257e-25	-3.8891e-27	-3.8891e-27	2.8584e-21	-3.2866e-23	5.4697e-21	-1.3817e-22	8.8746e-26	-9.0557e-28	-2.9133e-25	3.0602e-28	3.1663e-32	-3.2242e-36
0.0745575	1.1553e-20	6.6949e-23	-2.9699e-25	5.6524e-22	1.1183e-19	-1.6718e-34	-7.4583e-23	1.3558e-20	-1.53e-23	9.1616e-26	-7.7137e-23	1.5081e-24	5.3933e-43	-6.1185e-25	-7.6499e-23	8.2174e-27	5.2542e-40	-1.5305e-22	5.8571e-23	-4.4328e-25	7.677e-24	-4.4445e-25	8.3828e-21	-6.702e-26	3.7366e-31	-2.4092e-37	-4.4405e-25	2.3902e-27	-4.468e-25	1.1366e-11	-1.2452e-13	-1.705e-23	2.1763e-25	1.4303e-17	-1.2355e-19	-1.2349e-19	2.1849e-24	-1.0399e-26	-1.0399e-26	6.0553e-21	-7.6452e-23	1.1595e-20	-3.1069e-22	2.1733e-25	-2.2075e-27	-7.3377e-25	8.4507e-28	1.1193e-31	-1.2396e-35
0.0810587	2.2907e-20	1.3697e-22	-6.5717e-25	1.1731e-21	2.2115e-19	-5.7646e-34	-1.6067e-22	2.6882e-20	-3.3031e-23	2.1504e-25	-1.6661e-22	3.262e-24	2.0436e-42	-1.3572e-24	-1.6516e-22	1.941e-26	1.9802e-39	-3.3043e-22	1.2192e-22	-1.001e-24	1.5975e-23	-1.0039e-24	1.7452e-20	-1.5145e-25	9.1572e-31	-6.3973e-37	-1.0029e-24	5.403e-27	-1.0097e-24	1.5484e-11	-1.8229e-13	-3.5024e-23	4.9276e-25	2.2572e-17	-2.1202e-19	-2.1191e-19	4.9443e-24	-2.551e-26	-2.551e-26	1.2003e-20	-1.6503e-22	2.3e-20	-6.5079e-22	4.9199e-25	-4.9785e-27	-1.708e-24	2.1385e-27	3.5472e-31	-4.2433e-35
0.08756	4.2955e-20	2.6492e-22	-1.366e-24	2.2981e-21	4.1362e-19	-1.7966e-33	-3.2515e-22	5.041e-20	-6.6994e-23	4.7106e-25	-3.3809e-22	6.6281e-24	6.9596e-42	-2.8279e-24	-3.3497e-22	4.2785e-26	6.6962e-39	-6.7019e-22	2.3956e-22	-2.1204e-24	3.1379e-23	-2.1269e-24	3.4297e-20	-3.2101e-25	2.0917e-30	-1.5733e-36	-2.1247e-24	1.1456e-26	-2.1401e-24	2.0575e-11	-2.586e-13	-6.7883e-23	1.0449e-24	3.4286e-17	-3.4788e-19	-3.4765e-19	1.0478e-23	-5.8243e-26	-5.8243e-26	2.2504e-20	-3.3466e-22	4.315e-20	-1.2845e-21	1.0431e-24	-1.0522e-26	-3.7234e-24	5.0332e-27	1.0275e-30	-1.3199e-34
0.101322	1.4155e-19	9.375e-22	-5.6145e-24	8.3302e-21	1.3549e-18	-2.0119e-32	-1.2511e-21	1.6612e-19	-2.5914e-22	2.1479e-24	-1.3093e-21	2.5753e-23	1.0491e-40	-1.1693e-23	-1.2957e-21	1.982e-25	9.8484e-38	-2.5926e-21	8.7446e-22	-9.0684e-24	1.1445e-22	-9.1014e-24	1.2524e-19	-1.3752e-24	1.0575e-29	-9.4582e-36	-9.0902e-24	4.9113e-26	-9.1678e-24	3.5134e-11	-4.984e-13	-2.3949e-22	4.449e-24	7.5049e-17	-8.8186e-19	-8.8097e-19	4.4551e-23	-2.9192e-25	-2.9191e-25	7.412e-20	-1.294e-21	1.4234e-19	-4.7064e-21	4.4393e-24	-4.4578e-26	-1.7021e-23	2.7334e-26	9.4623e-30	-1.4915e-33
0.115085	3.9485e-19	2.8011e-21	-1.8983e-23	2.5324e-20	3.7574e-18	-1.3852e-31	-3.9709e-21	4.634e-19	-8.2657e-22	7.8331e-24	-4.1811e-21	8.2489e-23	8.6822e-40	-3.9752e-23	-4.1329e-21	7.332e-25	7.9757e-37	-8.2697e-21	2.6762e-21	-3.1629e-23	3.5001e-22	-3.1761e-23	3.8342e-19	-4.8038e-24	4.2178e-29	-4.3096e-35	-3.1716e-23	1.7168e-25	-3.2025e-23	5.5844e-11	-8.7795e-13	-7.0833e-22	1.5371e-23	1.4734e-16	-1.9653e-18	-1.9624e-18	1.5371e-22	-1.1493e-24	-1.1493e-24	2.0665e-19	-4.1258e-21	3.9742e-19	-1.4371e-20	1.533e-23	-1.5363e-25	-6.2862e-23	1.1552e-25	5.8199e-29	-1.0424e-32
0.128847	9.6794e-19	7.3403e-21	-5.5232e-23	6.7156e-20	9.159e-18	-7.0959e-31	-1.0865e-20	1.136e-18	-2.2724e-21	2.4111e-23	-1.1508e-20	2.277e-22	5.1873e-39	-1.1627e-22	-1.1362e-20	2.2871e-24	4.6414e-36	-2.2736e-20	7.1422e-21	-9.4319e-23	9.3344e-22	-9.4758e-23	1.0236e-18	-1.4346e-23	1.4074e-28	-1.6047e-34	-9.4609e-23	5.1305e-25	-9.5639e-23	8.3967e-11	-1.4431e-12	-1.8272e-21	4.5247e-23	2.6604e-16	-3.9659e-18	-3.9578e-18	4.5186e-22	-3.7749e-24	-3.7748e-24	5.063e-19	-1.1338e-20	9.7511e-19	-3.8105e-20	4.5106e-23	-4.5191e-25	-1.9722e-22	4.0514e-25	2.7584e-28	-5.4593e-32
0.14261	2.1464e-18	1.739e-20	-1.4344e-22	1.6031e-19	2.0197e-17	-2.9808e-30	-2.6542e-20	2.5189e-18	-5.5768e-21	6.5357e-23	-2.8272e-20	5.6103e-22	2.5102e-38	-3.0347e-22	-2.7884e-20	6.279e-24	2.1784e-35	-5.58e-20	1.7156e-20	-2.4984e-22	2.2406e-21	-2.5113e-22	2.4596e-18	-3.8055e-23	4.1149e-28	-5.1628e-34	-2.5069e-22	1.3619e-24	-2.537e-22	1.2077e-10	-2.2449e-12	-4.2406e-21	1.1798e-22	4.4959e-16	-7.402e-18	-7.3816e-18	1.1767e-21	-1.0839e-23	-1.0838e-23	1.1221e-18	-2.7815e-20	2.1641e-18	-9.063e-20	1.1756e-22	-1.1789e-24	-5.4749e-22	1.239e-24	1.0944e-27	-2.3611e-31
0.156372	4.3925e-18	3.8025e-20	-3.4065e-22	3.5196e-19	4.1104e-17	-1.0805e-29	-5.9254e-20	5.1544e-18	-1.2507e-20	1.6032e-22	-6.3475e-20	1.2632e-21	1.0409e-37	-7.2426e-22	-6.2534e-20	1.5595e-23	8.7342e-35	-1.2514e-19	3.7896e-20	-6.0282e-22	4.946e-21	-6.0619e-22	5.4349e-18	-9.1946e-23	1.0853e-27	-1.484e-33	-6.0505e-22	3.2926e-24	-6.1297e-22	1.6752e-10	-3.3393e-12	-9.0452e-21	2.7955e-22	7.2005e-16	-1.2971e-17	-1.2924e-17	2.7843e-21	-2.8016e-23	-2.8015e-23	2.295e-18	-6.2356e-20	4.4323e-18	-1.9767e-19	2.7841e-22	-2.7973e-24	-1.3805e-21	3.4073e-24	3.8013e-27	-8.8672e-31
0.170135	8.4137e-18	7.786e-20	-7.5201e-22	7.2134e-19	7.8296e-17	-3.4867e-29	-1.2286e-19	9.872e-18	-2.605e-20	3.6246e-22	-1.3236e-19	2.6416e-21	3.8239e-37	-1.6067e-21	-1.3025e-19	3.5694e-23	3.0955e-34	-2.6066e-19	7.8142e-20	-1.3476e-21	1.0192e-20	-1.3558e-21	1.121e-17	-2.0583e-22	2.6327e-27	-3.8943e-33	-1.353e-21	7.3755e-24	-1.3722e-21	2.2544e-10	-4.7859e-12	-1.7998e-20	6.1244e-22	1.103e-15	-2.1575e-17	-2.1473e-17	6.0914e-21	-6.6476e-23	-6.6474e-23	4.3932e-18	-1.2983e-19	8.4963e-18	-4.015e-19	6.0963e-22	-6.1418e-24	-3.2186e-21	8.5967e-24	1.1881e-26	-2.9796e-30
0.192908	2.2258e-17	2.3392e-19	-2.5697e-21	2.1521e-18	2.0502e-16	-2.5096e-28	-3.6989e-19	2.6108e-17	-7.9114e-20	1.2678e-21	-4.0291e-19	8.0851e-21	3.809e-36	-5.5443e-21	-3.9557e-19	1.2795e-22	2.872e-33	-7.9168e-19	2.3586e-19	-4.6762e-21	3.0722e-20	-4.7091e-21	3.3859e-17	-7.1626e-22	1.0601e-26	-1.8238e-32	-4.6979e-21	2.5699e-23	-4.775e-21	3.4889e-10	-8.1225e-12	-5.0666e-20	2.027e-21	2.0653e-15	-4.5808e-17	-4.5477e-17	2.0104e-20	-2.5337e-22	-2.5335e-22	1.1607e-17	-3.9398e-19	2.2505e-17	-1.1697e-18	2.0155e-21	-2.0458e-23	-1.21e-20	3.743e-23	7.9187e-26	-2.3382e-29
0.215682	5.1792e-17	6.1458e-19	-7.508e-21	5.5835e-18	4.7234e-16	-1.2642e-27	-9.5913e-19	6.0725e-17	-2.0682e-19	3.7251e-21	-1.0557e-18	2.1294e-20	2.4278e-35	-1.6345e-20	-1.0341e-18	3.8441e-22	1.7116e-32	-2.0697e-18	6.1862e-19	-1.3768e-20	8.0477e-20	-1.3877e-20	8.886e-17	-2.1143e-21	3.5213e-26	-6.8204e-32	-1.384e-20	7.5951e-23	-1.4096e-20	5.1102e-10	-1.2889e-11	-1.2426e-19	5.69e-21	3.5674e-15	-8.8363e-17	-8.7433e-17	5.6284e-20	-7.9809e-22	-7.9803e-22	2.6973e-17	-1.0292e-18	5.2424e-17	-2.9538e-18	5.6515e-21	-5.7848e-23	-3.8145e-20	1.3256e-22	3.8386e-25	-1.2685e-28
0.238455	1.0902e-16	1.4537e-18	-1.9446e-20	1.2993e-17	9.8465e-16	-5.0576e-27	-2.2166e-18	1.2776e-16	-4.8172e-19	9.5951e-21	-2.4645e-18	4.9955e-20	1.1992e-34	-4.2693e-20	-2.4086e-18	1.0109e-21	7.8337e-32	-4.8208e-18	1.4546e-18	-3.576e-20	1.89e-19	-3.6073e-20	2.0906e-16	-5.5052e-21	1.0138e-25	-2.1692e-31	-3.5967e-20	1.9798e-22	-3.6701e-20	7.1623e-10	-1.9385e-11	-2.7374e-19	1.409e-20	5.7802e-15	-1.5799e-16	-1.5567e-16	1.3901e-19	-2.1824e-21	-2.1821e-21	5.6698e-17	-2.3954e-18	1.1045e-16	-6.6767e-18	1.398e-20	-1.4438e-22	-1.0527e-19	4.0347e-22	1.5145e-24	-5.4831e-28
0.261228	2.1208e-16	3.1671e-18	-4.5897e-20	2.7779e-17	1.8972e-15	-1.721e-26	-4.6846e-18	2.4838e-16	-1.0259e-18	2.2349e-20	-5.2605e-18	1.0715e-19	4.9791e-34	-1.0159e-19	-5.1293e-18	2.4017e-21	2.9987e-31	-1.0266e-17	3.1413e-18	-8.4367e-20	4.0769e-19	-8.5173e-20	4.5174e-16	-1.3019e-20	2.6203e-25	-6.1201e-31	-8.49e-20	4.6871e-22	-8.6795e-20	9.6822e-10	-2.7911e-11	-5.5448e-19	3.1686e-20	8.8932e-15	-2.6583e-16	-2.605e-16	3.1179e-19	-5.3624e-21	-5.3617e-21	1.1013e-16	-5.0975e-18	2.1503e-16	-1.3843e-17	3.1403e-20	-3.274e-22	-2.6253e-19	1.0966e-21	5.1639e-24	-2.0246e-27
0.284002	3.8699e-16	6.4551e-18	-1.0053e-19	5.5456e-17	3.4288e-15	-5.18e-26	-9.2118e-18	4.5289e-16	-2.0325e-18	4.8031e-20	-1.0447e-17	2.138e-19	1.8124e-33	-2.243e-19	-1.0162e-17	5.2613e-21	1.0051e-30	-2.034e-17	6.3334e-18	-1.8429e-19	8.2103e-19	-1.862e-19	9.113e-16	-2.8506e-20	6.218e-25	-1.5717e-30	-1.8555e-19	1.0273e-21	-1.9004e-19	1.2699e-09	-3.8755e-11	-1.0493e-18	6.5949e-20	1.311e-14	-4.2545e-16	-4.1413e-16	6.4723e-19	-1.21e-20	-1.2098e-20	2.0065e-16	-1.0092e-17	3.9264e-16	-2.6765e-17	6.5285e-20	-6.8739e-22	-6.0394e-19	2.7261e-21	1.5742e-23	-6.6354e-27
0.311119	7.3882e-16	1.4006e-17	-2.3565e-19	1.1722e-16	6.4715e-15	-1.6926e-25	-1.9056e-17	8.6374e-16	-4.2418e-18	1.0946e-19	-2.1867e-17	4.5004e-19	7.3626e-33	-5.3066e-19	-2.1209e-17	1.2258e-20	3.7015e-30	-4.245e-17	1.3542e-17	-4.297e-19	1.7532e-18	-4.3456e-19	1.9498e-15	-6.665e-20	1.586e-24	-4.3666e-30	-4.3291e-19	2.4051e-21	-4.4434e-19	1.697e-09	-5.5068e-11	-2.0825e-18	1.4513e-19	1.9865e-14	-7.0543e-16	-6.7974e-16	1.4198e-18	-2.9076e-20	-2.9069e-20	3.8228e-16	-2.1043e-17	7.5005e-16	-5.439e-17	1.4348e-19	-1.5291e-21	-1.4917e-18	7.3212e-21	5.2802e-23	-2.4127e-26
0.338235	1.3251e-15	2.8448e-17	-5.1323e-19	2.3169e-16	1.1474e-14	-4.9363e-25	-3.6754e-17	1.5473e-15	-8.2527e-18	2.3078e-19	-4.2674e-17	8.8317e-19	2.6349e-32	-1.1663e-18	-4.1264e-17	2.6406e-20	1.2056e-29	-8.2588e-17	2.7073e-17	-9.296e-19	3.5002e-18	-9.4097e-19	3.9006e-15	-1.4458e-19	3.7243e-24	-1.1083e-29	-9.3711e-19	5.2236e-21	-9.6388e-19	2.1998e-09	-7.5465e-11	-3.8675e-18	2.9626e-19	2.8852e-14	-1.1134e-15	-1.0591e-15	2.889e-18	-6.4334e-20	-6.4314e-20	6.8413e-16	-4.0905e-17	1.3458e-15	-1.0325e-16	2.9247e-19	-3.1564e-21	-3.4064e-18	1.8039e-20	1.5905e-22	-7.8235e-26
0.365352	2.2563e-15	5.4691e-17	-1.052e-18	4.3321e-16	1.931e-14	-1.3161e-24	-6.6889e-17	2.6309e-15	-1.515e-17	4.5642e-19	-7.8593e-17	1.6356e-18	8.534e-32	-2.4122e-18	-7.5752e-17	5.3336e-20	3.569e-29	-1.5161e-16	5.1193e-17	-1.891e-18	6.6098e-18	-1.9159e-18	7.3807e-15	-2.9491e-19	8.1757e-24	-2.6145e-29	-1.9074e-18	1.0668e-20	-1.9661e-18	2.7788e-09	-1.003e-10	-6.7957e-18	5.6831e-19	4.0435e-14	-1.6862e-15	-1.5779e-15	5.5237e-18	-1.33e-19	-1.3295e-19	1.1621e-15	-7.5025e-17	2.2921e-15	-1.8521e-16	5.6023e-19	-6.1245e-21	-7.2949e-18	4.1453e-20	4.3942e-22	-2.3163e-25
0.392469	3.6759e-15	1.0032e-16	-2.0476e-18	7.7262e-16	3.1085e-14	-3.2562e-24	-1.1587e-16	4.2792e-15	-2.6474e-17	8.5502e-19	-1.378e-16	2.8838e-18	2.5431e-31	-4.7374e-18	-1.3237e-16	1.0202e-19	9.7609e-29	-2.6491e-16	9.2329e-17	-3.651e-18	1.1905e-17	-3.7025e-18	1.332e-14	-5.7095e-19	1.6954e-23	-5.7995e-29	-3.685e-18	2.0679e-20	-3.8064e-18	3.4326e-09	-1.2983e-10	-1.1391e-17	1.034e-18	5.4963e-14	-2.465e-15	-2.2595e-15	1.0016e-17	-2.5955e-19	-2.5942e-19	1.8883e-15	-1.3098e-16	3.7342e-15	-3.1661e-16	1.0178e-18	-1.1275e-20	-1.4795e-17	8.9802e-20	1.1292e-21	-6.3564e-25
0.419585	5.7642e-15	1.7665e-16	-3.8098e-18	1.3227e-15	4.8157e-14	-7.5548e-24	-1.9233e-16	6.6979e-15	-4.4328e-17	1.5285e-18	-2.3156e-16	4.8732e-18	7.0555e-31	-8.8934e-18	-2.2164e-16	1.8616e-19	2.494e-28	-4.4354e-16	1.5983e-16	-6.7374e-18	2.0582e-17	-6.8388e-18	2.3075e-14	-1.0565e-18	3.3466e-23	-1.2197e-28	-6.8044e-18	3.8312e-20	-7.0434e-18	4.1585e-09	-1.6427e-10	-1.8331e-17	1.7972e-18	7.2763e-14	-3.495e-15	-3.1216e-15	1.7349e-17	-4.8184e-19	-4.8153e-19	2.9528e-15	-2.1911e-16	5.8545e-15	-5.191e-16	1.7662e-18	-1.9833e-20	-2.8624e-17	1.8487e-19	2.7253e-21	-1.6334e-24
0.446702	8.7426e-15	3.0006e-16	-6.8134e-18	2.1847e-15	7.2142e-14	-1.6598e-23	-3.0755e-16	1.0138e-14	-7.1509e-17	2.6229e-18	-3.7495e-16	7.9356e-18	1.8489e-30	-1.6047e-17	-3.5754e-16	3.2605e-19	6.0332e-28	-7.1544e-16	2.6695e-16	-1.1951e-17	3.4329e-17	-1.2143e-17	3.8564e-14	-1.8793e-18	6.3285e-23	-2.4498e-28	-1.2078e-17	6.8233e-20	-1.2529e-17	4.9519e-09	-2.0369e-10	-2.8463e-17	3.0008e-18	9.4127e-14	-4.8247e-15	-4.1714e-15	2.8866e-17	-8.5624e-19	-8.5558e-19	4.4648e-15	-3.5312e-16	8.8757e-15	-8.2059e-16	2.9444e-18	-3.3524e-20	-5.3142e-17	3.6407e-19	6.25e-21	-3.9905e-24
0.495316	1.7183e-14	7.2019e-16	-1.7841e-17	4.9849e-15	1.3855e-13	-6.1795e-23	-6.5919e-16	1.9836e-14	-1.5575e-16	6.3449e-18	-8.2282e-16	1.7597e-17	9.9317e-30	-4.2725e-17	-7.7877e-16	8.1882e-19	2.7067e-27	-1.558e-15	6.2163e-16	-3.0846e-17	7.9742e-17	-3.1396e-17	8.9915e-14	-4.8759e-18	1.827e-22	-7.8754e-28	-3.1209e-17	1.7744e-19	-3.2506e-17	6.5231e-09	-2.8678e-10	-5.8036e-17	6.9144e-18	1.4211e-13	-8.1204e-15	-6.4707e-15	6.6068e-17	-2.1942e-18	-2.1916e-18	8.7209e-15	-7.6777e-16	1.7419e-14	-1.7254e-15	6.7639e-18	-7.9041e-20	-1.4876e-16	1.1316e-18	2.5238e-20	-1.8014e-23
0.54393	3.1275e-14	1.5864e-15	-4.2454e-17	1.0459e-14	2.4619e-13	-1.9822e-22	-1.2955e-15	3.5907e-14	-3.1106e-16	1.3943e-17	-1.6568e-15	3.5805e-17	4.3708e-29	-1.0333e-16	-1.5553e-15	1.866e-18	1.029e-26	-3.1106e-15	1.3307e-15	-7.2455e-17	1.7028e-16	-7.3879e-17	1.9272e-13	-1.1513e-17	4.7494e-22	-2.2535e-27	-7.3396e-17	4.1994e-19	-7.6753e-17	8.2434e-09	-3.849e-10	-1.0891e-16	1.4503e-17	2.0336e-13	-1.2848e-14	-9.0426e-15	1.3763e-16	-5.0668e-18	-5.0585e-18	1.576e-14	-1.5305e-15	3.163e-14	-3.3325e-15	1.4143e-17	-1.6967e-19	-3.7663e-16	3.1472e-18	8.6417e-20	-6.7299e-23
0.592544	5.3416e-14	3.2505e-15	-9.3175e-17	2.0464e-14	4.1008e-13	-5.6214e-22	-2.3689e-15	6.0933e-14	-5.7802e-16	2.8277e-17	-3.1064e-15	6.7837e-17	1.6418e-28	-2.3039e-16	-2.8902e-15	3.9202e-18	3.4131e-26	-5.7782e-15	2.6551e-15	-1.5723e-16	3.3891e-16	-1.606e-16	3.8499e-13	-2.5112e-17	1.1299e-21	-5.8425e-27	-1.5946e-16	9.1804e-19	-1.6742e-16	1.005e-08	-4.9597e-10	-1.9075e-16	2.8132e-17	2.7838e-13	-1.9311e-14	-1.1179e-14	2.6508e-16	-1.0725e-17	-1.07e-17	2.6699e-14	-2.8388e-15	5.3845e-14	-5.9977e-15	2.7343e-17	-3.3679e-19	-8.7583e-16	7.965e-18	2.6036e-19	-2.1924e-22
0.641157	8.6486e-14	6.2695e-15	-1.9119e-16	3.777e-14	6.4671e-13	-1.4434e-21	-4.0766e-15	9.7901e-14	-1.0109e-15	5.3636e-17	-5.4867e-15	1.2108e-16	5.4687e-28	-4.8007e-16	-5.0548e-15	7.6965e-18	1.0134e-25	-1.0102e-14	4.9955e-15	-3.1949e-16	6.3611e-16	-3.2691e-16	7.2526e-13	-5.1288e-17	2.4984e-21	-1.3974e-26	-3.2439e-16	1.8791e-18	-3.4192e-16	1.1867e-08	-6.1666e-10	-3.152e-16	5.1103e-17	3.6701e-13	-2.7796e-14	-1.1489e-14	4.7806e-16	-2.1113e-17	-2.1048e-17	4.283e-14	-4.9555e-15	8.6795e-14	-1.0171e-14	4.9499e-17	-6.2609e-19	-1.8983e-15	1.8657e-17	7.1283e-19	-6.4752e-22
0.689771	1.3377e-13	1.1489e-14	-3.7066e-16	6.6355e-14	9.7283e-13	-3.4113e-21	-6.6599e-15	1.5006e-13	-1.6788e-15	9.6108e-17	-9.2106e-15	2.0542e-16	1.6535e-27	-9.4488e-16	-8.394e-15	1.4267e-17	2.7437e-25	-1.6766e-14	8.944e-15	-6.1421e-16	1.1361e-15	-6.2958e-16	1.3001e-12	-9.91e-17	5.1963e-21	-3.1251e-26	-6.2436e-16	3.6389e-18	-6.6067e-16	1.3606e-08	-7.4236e-10	-4.9545e-16	8.7776e-17	4.6855e-13	-3.8555e-14	-7.5627e-15	8.15e-16	-3.9084e-17	-3.8925e-17	6.5546e-14	-8.213e-15	1.3348e-13	-1.6389e-14	8.472e-17	-1.1008e-18	-3.878e-15	4.0963e-17	1.8052e-18	-1.7654e-21
0.738385	1.9886e-13	2.0148e-14	-6.8448e-16	1.1174e-13	1.4038e-12	-7.5104e-21	-1.0397e-14	2.2068e-13	-2.6647e-15	1.6393e-16	-1.4797e-14	3.3357e-16	4.6092e-27	-1.7709e-15	-1.3324e-14	2.5164e-17	6.8709e-25	-2.6596e-14	1.5346e-14	-1.1261e-15	1.9447e-15	-1.1563e-15	2.2336e-12	-1.8261e-16	1.0256e-20	-6.5997e-26	-1.146e-15	6.72e-18	-1.2174e-15	1.5168e-08	-8.6726e-10	-7.4549e-16	1.4361e-16	5.8182e-13	-5.1793e-14	4.4514e-15	1.3232e-15	-6.8604e-17	-6.8237e-17	9.6253e-14	-1.301e-14	1.97e-13	-2.5259e-14	1.381e-16	-1.8439e-18	-7.5311e-15	8.5108e-17	4.2712e-18	-4.4839e-21
0.824281	3.6852e-13	4.9829e-14	-1.8417e-15	2.5774e-13	2.4528e-12	-2.6551e-20	-2.073e-14	3.9902e-13	-5.4771e-15	3.7995e-16	-3.1205e-14	7.1729e-16	2.6608e-26	-4.8961e-15	-2.7387e-14	6.1925e-17	3.0923e-24	-5.4587e-14	3.6599e-14	-2.999e-15	4.6174e-15	-3.0896e-15	5.3391e-12	-4.9097e-16	3.1017e-20	-2.2474e-25	-3.0588e-15	1.8141e-17	-3.2732e-15	1.7158e-08	-1.0639e-09	-1.3974e-15	3.0931e-16	8.0643e-13	-8.1714e-14	6.5636e-14	2.8084e-15	-1.6598e-16	-1.6452e-16	1.7362e-13	-2.6641e-14	3.5861e-13	-4.9319e-14	2.9532e-16	-4.1461e-18	-2.2153e-14	2.8182e-16	1.6876e-17	-1.9472e-20
0.910177	6.242e-13	1.1179e-13	-4.4454e-15	5.419e-13	3.8774e-12	-7.9592e-20	-3.7176e-14	6.536e-13	-1.014e-14	7.8663e-16	-5.9631e-14	1.3983e-15	1.2155e-25	-1.213e-14	-5.0705e-14	1.3599e-16	1.1495e-23	-1.0086e-13	7.9489e-14	-7.1871e-15	9.9848e-15	-7.4287e-15	1.1623e-11	-1.1877e-15	8.3306e-20	-6.6991e-25	-7.3466e-15	4.4059e-17	-7.9182e-15	1.7604e-08	-1.1888e-09	-2.3649e-15	5.9593e-16	1.0563e-12	-1.2052e-13	2.2752e-13	5.327e-15	-3.5555e-16	-3.5062e-16	2.8385e-13	-4.9127e-14	5.9194e-13	-8.68e-14	5.6462e-16	-8.3486e-18	-5.805e-14	8.2019e-16	5.8647e-17	-7.7565e-20
0.996072	9.7996e-13	2.3146e-13	-9.8128e-15	1.0563e-12	5.5966e-12	-2.0769e-19	-6.0794e-14	9.7988e-13	-1.7158e-14	1.4802e-15	-1.0497e-13	2.5125e-15	4.6655e-25	-2.7453e-14	-8.5795e-14	2.7128e-16	3.6214e-23	-1.7021e-13	1.5989e-13	-1.5792e-14	1.9998e-14	-1.6376e-14	2.3432e-11	-2.6339e-15	2.0288e-19	-1.7893e-24	-1.6177e-14	9.8083e-17	-1.7559e-14	1.5803e-08	-1.1854e-09	-3.6586e-15	1.0442e-15	1.3301e-12	-1.6896e-13	5.8563e-13	9.179e-15	-6.8754e-16	-6.7292e-16	4.2498e-13	-8.2768e-14	8.9554e-13	-1.3957e-13	9.8107e-16	-1.5313e-17	-1.3821e-13	2.1451e-15	1.738e-16	-2.5295e-19
1.08197	1.4394e-12	4.4869e-13	-2.0134e-14	1.9347e-12	7.3826e-12	-4.8512e-19	-9.1297e-14	1.3483e-12	-2.6758e-14	2.562e-15	-1.7226e-13	4.2116e-15	1.5598e-24	-5.7704e-14	-1.338e-13	4.982e-16	1.0186e-22	-2.6448e-13	3.0196e-13	-3.2318e-14	3.7606e-14	-3.3622e-14	4.4355e-11	-5.44e-15	4.5633e-19	-4.375e-24	-3.3178e-14	2.0335e-16	-3.6267e-14	1.1032e-08	-9.8939e-10	-5.2027e-15	1.6816e-15	1.6402e-12	-2.2876e-13	1.296e-12	1.451e-14	-1.2166e-15	-1.1775e-15	5.8457e-13	-1.2847e-13	1.2464e-12	-2.0645e-13	1.565e-15	-2.5879e-17	-3.0432e-13	5.1467e-15	4.6226e-16	-7.4158e-19
1.16786	1.9899e-12	8.231e-13	-3.8869e-14	3.3639e-12	8.8115e-12	-1.0316e-18	-1.2596e-13	1.6925e-12	-3.8578e-14	4.1085e-15	-2.6574e-13	6.644e-15	4.6905e-24	-1.1405e-13	-1.9292e-13	8.4972e-16	2.5934e-22	-3.7932e-13	5.41e-13	-6.2344e-14	6.7088e-14	-6.5068e-14	7.9649e-11	-1.059e-14	9.6111e-19	-9.9483e-24	-6.414e-14	3.9734e-16	-7.0603e-14	2.5649e-09	-5.3028e-10	-6.7874e-15	2.5009e-15	2.0222e-12	-3.0417e-13	2.6002e-12	2.1131e-14	-1.9869e-15	-1.8907e-15	7.3481e-13	-1.8422e-13	1.5893e-12	-2.8099e-13	2.3023e-15	-4.0573e-17	-6.2785e-13	1.1498e-14	1.1156e-15	-1.9498e-18
1.25376	2.5971e-12	1.4407e-12	-7.126e-14	5.5965e-12	9.2188e-12	-2.0189e-18	-1.5829e-13	1.8963e-12	-5.1239e-14	6.1198e-15	-3.8766e-13	9.9254e-15	1.2923e-23	-2.1394e-13	-2.5625e-13	1.3524e-15	6.0737e-22	-4.9981e-13	9.2682e-13	-1.1438e-13	1.1445e-13	-1.1977e-13	1.3677e-10	-1.9608e-14	1.9149e-18	-2.128e-23	-1.1793e-13	7.384e-16	-1.3072e-13	-1.0311e-08	2.6681e-10	-8.0165e-15	3.4316e-15	2.5466e-12	-4.0413e-13	4.8568e-12	2.8274e-14	-3.0058e-15	-2.785e-15	8.2755e-13	-2.4308e-13	1.8249e-12	-3.4889e-13	3.1172e-15	-5.9119e-17	-1.2255e-12	2.418e-14	2.453e-15	-4.5964e-18
1.36703	3.3692e-12	2.8485e-12	-1.4913e-13	1.0368e-11	6.4755e-12	-4.3281e-18	-1.7452e-13	1.618e-12	-6.3362e-14	9.1077e-15	-5.8747e-13	1.5573e-14	4.6996e-23	-4.619e-13	-3.1692e-13	2.2275e-15	1.6529e-21	-6.0562e-13	1.7853e-12	-2.4023e-13	2.1919e-13	-2.5271e-13	2.643e-10	-4.1714e-14	4.4798e-18	-5.4664e-23	-2.4845e-13	1.5788e-15	-2.781e-13	-3.5174e-08	1.9667e-09	-7.8888e-15	4.4765e-15	3.6789e-12	-6.0619e-13	1.0239e-11	3.5235e-14	-4.5561e-15	-3.9372e-15	7.2498e-13	-2.9684e-13	1.6806e-12	-3.799e-13	3.9664e-15	-8.5315e-17	-2.7822e-12	6.0563e-14	5.7075e-15	-1.0845e-17
1.4803	3.906e-12	5.3001e-12	-2.9178e-13	1.8159e-11	-2.7423e-12	-8.0989e-18	-1.1721e-13	1.4706e-13	-5.8123e-14	1.1369e-14	-8.1437e-13	2.2467e-14	1.494e-22	-9.3118e-13	-2.908e-13	3.1866e-15	3.9464e-21	-5.2389e-13	3.2473e-12	-4.7273e-13	3.964e-13	-4.9955e-13	4.823e-10	-8.3132e-14	9.7354e-18	-1.2921e-22	-4.9038e-13	3.1621e-15	-5.5422e-13	-7.0349e-08	4.571e-09	-3.6424e-15	4.5428e-15	5.7189e-12	-9.5485e-13	1.9973e-11	3.2723e-14	-5.8096e-15	-4.2381e-15	1.3392e-13	-2.6493e-13	5.1493e-13	-2.5413e-13	3.8317e-15	-1.0231e-16	-5.8635e-12	1.3957e-13	1.0875e-14	-1.9481e-17
1.59357	3.8927e-12	9.364e-12	-5.3904e-13	3.0328e-11	-2.2374e-11	-1.3247e-17	8.782e-14	-3.4008e-12	-1.3204e-14	1.0374e-14	-1.0275e-12	2.9774e-14	4.2483e-22	-1.7703e-12	-6.63e-14	3.7525e-15	8.4238e-21	-2.248e-14	5.625e-12	-8.7984e-13	6.8279e-13	-9.3402e-13	8.3814e-10	-1.5668e-13	1.9861e-17	-2.8435e-22	-9.1546e-13	5.9885e-15	-1.0446e-12	-1.1716e-07	8.2615e-09	8.1297e-15	2.1609e-15	9.3362e-12	-1.5727e-12	3.6596e-11	8.6578e-15	-5.5402e-15	-1.8718e-15	-1.3032e-12	-4.1137e-14	-2.4623e-12	1.7977e-13	1.3642e-15	-8.5928e-17	-1.1595e-11	2.9953e-13	1.7987e-14	-2.9013e-17
1.70684	2.9163e-12	1.5833e-11	-9.4865e-13	4.8652e-11	-5.7392e-11	-1.8487e-17	5.5021e-13	-1.0232e-11	1.0649e-13	1.4684e-15	-1.1561e-12	3.5841e-14	1.1052e-21	-3.2029e-12	5.3209e-13	2.8938e-15	1.6125e-20	1.2627e-12	9.3483e-12	-1.5623e-12	1.1284e-12	-1.6661e-12	1.3975e-09	-2.8171e-13	3.8424e-17	-5.8948e-22	-1.6305e-12	1.0818e-14	-1.8781e-12	-1.7679e-07	1.3217e-08	3.2216e-14	-5.051e-15	1.5499e-11	-2.6563e-12	6.3708e-11	-5.5647e-14	-1.4903e-15	6.4954e-15	-4.0692e-12	5.3989e-13	-8.3382e-12	1.1428e-12	-5.5708e-15	7.0098e-18	-2.1733e-11	6.0558e-13	2.6664e-14	-3.816e-17
1.82011	4.7829e-13	2.5778e-11	-1.6016e-12	7.5393e-11	-1.1376e-10	-1.9994e-17	1.4218e-12	-2.1909e-11	3.5234e-13	-2.3081e-14	-1.0931e-12	3.7953e-14	2.6716e-21	-5.5537e-12	1.7615e-12	-1.3147e-15	2.7465e-20	3.8643e-12	1.4993e-11	-2.6646e-12	1.7999e-12	-2.8546e-12	2.2486e-09	-4.8646e-13	7.1044e-17	-1.1615e-21	-2.7893e-12	1.8766e-14	-3.2432e-12	-2.5022e-07	1.9611e-08	7.5007e-14	-2.0673e-14	2.5536e-11	-4.502e-12	1.0624e-10	-1.8706e-13	1.0071e-14	2.6461e-14	-8.7827e-12	1.7181e-12	-1.8532e-11	2.9392e-12	-2.0111e-14	2.4702e-16	-3.8906e-11	1.1637e-12	3.4198e-14	-4.2663e-17
1.95877	-5.3194e-12	4.4835e-11	-2.9006e-12	1.2385e-10	-2.2203e-10	-2.7375e-18	3.3499e-12	-4.5728e-11	9.3435e-13	-9.3054e-14	-5.3301e-13	2.9025e-14	7.3611e-21	-1.0388e-11	4.6721e-12	-1.6237e-14	4.1258e-20	9.9735e-12	2.5667e-11	-4.8954e-12	3.0604e-12	-5.2746e-12	3.8652e-09	-9.0769e-13	1.4355e-16	-2.5262e-21	-5.144e-12	3.5213e-14	-6.0514e-12	-3.6012e-07	2.9637e-08	1.6526e-13	-5.9069e-14	4.5757e-11	-8.4559e-12	1.8938e-10	-4.9496e-13	4.3335e-14	8.0519e-14	-1.8347e-11	4.4779e-12	-3.9568e-11	6.8788e-12	-5.494e-14	9.0977e-16	-7.5404e-11	2.4508e-12	1.3118e-14	5.6333e-17
2.09742	-1.5205e-11	7.4719e-11	-5.0123e-12	1.9569e-10	-3.8676e-10	6.6907e-17	6.6754e-12	-8.4155e-11	1.9956e-12	-2.3887e-13	8.86e-13	-2.1967e-15	1.8627e-20	-1.8515e-11	9.9801e-12	-5.1678e-14	3.4674e-20	2.1063e-11	4.221e-11	-8.5925e-12	4.9992e-12	-9.3114e-12	6.3825e-09	-1.6179e-12	2.7551e-16	-5.183e-21	-9.0633e-12	6.3111e-14	-1.0786e-11	-4.9321e-07	4.2353e-08	3.1518e-13	-1.3112e-13	7.8693e-11	-1.5339e-11	3.2212e-10	-1.0491e-12	1.1263e-13	1.9158e-13	-3.3674e-11	9.4652e-12	-7.3809e-11	1.363e-11	-1.1889e-13	2.2673e-15	-1.387e-10	4.8692e-12	-1.3311e-13	6.1182e-16
2.23608	-3.0176e-11	1.1999e-10	-8.3162e-12	2.9903e-10	-6.2346e-10	2.505e-16	1.2008e-11	-1.425e-10	3.7789e-12	-5.1068e-13	3.5902e-12	-6.9192e-14	4.383e-20	-3.165e-11	1.8901e-11	-1.2438e-13	-4.9413e-20	3.9655e-11	6.7038e-11	-1.4496e-11	7.8873e-12	-1.58e-11	1.0179e-08	-2.7718e-12	5.0568e-16	-1.011e-20	-1.5349e-11	1.087e-13	-1.8479e-11	-6.5046e-07	5.8029e-08	5.4882e-13	-2.5504e-13	1.2985e-10	-2.6746e-11	5.2637e-10	-1.9666e-12	2.4117e-13	3.9945e-13	-5.6776e-11	1.7779e-11	-1.2616e-10	2.4407e-11	-2.2676e-13	4.7745e-15	-2.4385e-10	9.1995e-12	-6.1562e-13	2.4103e-15
2.37474	-5.1027e-11	1.8658e-10	-1.332e-11	4.4376e-10	-9.4865e-10	6.5367e-16	2.0101e-11	-2.2705e-10	6.6009e-12	-9.7999e-13	8.0618e-12	-1.8849e-13	9.6955e-20	-5.2176e-11	3.302e-11	-2.6028e-13	-3.4289e-19	6.9045e-11	1.0328e-10	-2.3628e-11	1.2072e-11	-2.5903e-11	1.5748e-08	-4.5876e-12	8.9292e-16	-1.8875e-20	-2.5114e-11	1.8084e-13	-3.0585e-11	-8.3255e-07	7.6917e-08	8.9566e-13	-4.5523e-13	2.0621e-10	-4.4866e-11	8.3096e-10	-3.3957e-12	4.6144e-13	7.6349e-13	-8.9986e-11	3.0837e-11	-2.0242e-10	4.0721e-11	-3.9782e-13	9.0833e-15	-4.1226e-10	1.6642e-11	-1.8479e-12	6.9864e-15
2.5134	-7.8176e-11	2.8201e-10	-2.0682e-11	6.4185e-10	-1.3794e-09	1.4452e-15	3.1861e-11	-3.4505e-10	1.0861e-11	-1.7446e-12	1.4794e-11	-3.7877e-13	2.0332e-19	-8.3312e-11	5.4334e-11	-4.9774e-13	-1.1181e-18	1.134e-10	1.5493e-10	-3.7361e-11	1.7991e-11	-4.1199e-11	2.3721e-08	-7.3661e-12	1.524e-15	-3.3907e-20	-3.9864e-11	2.9183e-13	-4.9109e-11	-1.04e-06	9.9254e-08	1.391e-12	-7.6322e-13	3.1651e-10	-7.2611e-11	1.273e-09	-5.5169e-12	8.1701e-13	1.3692e-12	-1.3594e-10	5.0406e-11	-3.0929e-10	6.4391e-11	-6.5635e-13	1.6093e-14	-6.7352e-10	2.8985e-11	-4.6149e-12	1.7328e-14
2.68059	-1.1896e-10	4.4911e-10	-3.3929e-11	9.7217e-10	-2.0635e-09	3.2991e-15	5.2449e-11	-5.4363e-10	1.8622e-11	-3.2498e-12	2.6519e-11	-7.2942e-13	4.7053e-19	-1.4124e-10	9.3176e-11	-1.0007e-12	-3.5145e-18	1.9428e-10	2.4491e-10	-6.2705e-11	2.822e-11	-6.9646e-11	3.7693e-08	-1.2596e-11	2.7963e-15	-6.5872e-20	-6.7224e-11	5.0207e-13	-8.3978e-11	-1.3243e-06	1.3109e-07	2.2457e-12	-1.3361e-12	5.1015e-10	-1.2445e-10	2.0577e-09	-9.3045e-12	1.5083e-12	2.5997e-12	-2.1247e-10	8.5775e-11	-4.8973e-10	1.0583e-10	-1.1276e-12	2.9917e-14	-1.171e-09	5.426e-11	-1.2455e-11	4.8261e-14
2.84777	-1.6688e-10	6.9251e-10	-5.3736e-11	1.4301e-09	-2.9557e-09	6.7742e-15	8.2079e-11	-8.1902e-10	3.024e-11	-5.6761e-12	4.2617e-11	-1.2391e-12	1.0235e-18	-2.3086e-10	1.5134e-10	-1.8715e-12	-9.2288e-18	3.1556e-10	3.7548e-10	-1.0164e-10	4.2933e-11	-1.1371e-10	5.8091e-08	-2.0803e-11	4.9335e-15	-1.2235e-19	-1.0949e-10	8.3402e-13	-1.3869e-10	-1.6462e-06	1.6864e-07	3.4616e-12	-2.2121e-12	7.9186e-10	-2.0467e-10	3.2175e-09	-1.485e-11	2.6064e-12	4.6632e-12	-3.1736e-10	1.3828e-10	-7.4052e-10	1.6552e-10	-1.8331e-12	5.2299e-14	-1.9585e-09	9.7267e-11	-3.0604e-11	1.2525e-13
2.98409	-2.0887e-10	9.6473e-10	-7.6358e-11	1.9216e-09	-3.8571e-09	1.1458e-14	1.1463e-10	-1.1128e-09	4.3429e-11	-8.5992e-12	5.8986e-11	-1.7846e-12	1.8437e-18	-3.3624e-10	2.1737e-10	-2.9833e-12	-1.8443e-17	4.5348e-10	5.2116e-10	-1.4719e-10	5.9226e-11	-1.6564e-10	8.0973e-08	-3.0581e-11	7.6275e-15	-1.9638e-19	-1.5916e-10	1.2316e-12	-2.0388e-10	-1.9366e-06	2.0375e-07	4.7877e-12	-3.2248e-12	1.106e-09	-2.9877e-10	4.5317e-09	-2.1016e-11	3.9111e-12	7.2458e-12	-4.28e-10	1.9745e-10	-1.0083e-09	2.3121e-10	-2.6336e-12	7.9411e-14	-2.9018e-09	1.5195e-10	-5.9392e-11	2.5266e-13
3.12041	-2.4999e-10	1.3213e-09	-1.0652e-10	2.5423e-09	-4.9303e-09	1.8578e-14	1.5636e-10	-1.4805e-09	6.0822e-11	-1.2656e-11	7.778e-11	-2.4436e-12	3.2196e-18	-4.8041e-10	3.0446e-10	-4.6082e-12	-3.4813e-17	6.3581e-10	7.1168e-10	-2.0925e-10	8.0385e-11	-2.3688e-10	1.1105e-07	-4.4134e-11	1.1553e-14	-3.0789e-19	-2.2716e-10	1.7855e-12	-2.9424e-10	-2.2522e-06	2.4308e-07	6.4796e-12	-4.5828e-12	1.5158e-09	-4.2704e-10	6.2746e-09	-2.899e-11	5.6972e-12	1.0971e-11	-5.6496e-10	2.7494e-10	-1.3433e-09	3.156e-10	-3.6887e-12	1.1728e-13	-4.2138e-09	2.3215e-10	-1.0962e-10	4.8043e-13
3.25673	-2.8573e-10	1.7817e-09	-1.4611e-10	3.3164e-09	-6.189e-09	2.906e-14	2.0896e-10	-1.9337e-09	8.3333e-11	-1.8165e-11	9.7986e-11	-3.195e-12	5.4671e-18	-6.7452e-10	4.1721e-10	-6.9271e-12	-6.2744e-17	8.7248e-10	9.575e-10	-2.9253e-10	1.075e-10	-3.3315e-10	1.5006e-07	-6.2635e-11	1.7175e-14	-4.7243e-19	-3.1881e-10	2.5451e-12	-4.1758e-10	-2.5929e-06	2.8682e-07	8.6045e-12	-6.3697e-12	2.043e-09	-5.9902e-10	8.5556e-09	-3.9102e-11	8.0877e-12	1.6243e-11	-7.3186e-10	3.7457e-10	-1.7559e-09	4.222e-10	-5.053e-12	1.6909e-13	-6.0084e-09	3.476e-10	-1.9427e-10	8.7349e-13
3.39305	-3.1023e-10	2.3687e-09	-1.9736e-10	4.2705e-09	-7.6456e-09	4.4057e-14	2.7423e-10	-2.4851e-09	1.1198e-10	-2.55e-11	1.1789e-10	-3.9933e-12	9.0477e-18	-9.3199e-10	5.6073e-10	-1.0166e-11	-1.0875e-16	1.1747e-09	1.2707e-09	-4.0266e-10	1.4181e-10	-4.6135e-10	2.0001e-07	-8.7527e-11	2.5097e-14	-7.1058e-19	-4.4057e-10	3.5719e-12	-5.8353e-10	-2.9586e-06	3.3517e-07	1.1235e-11	-8.6816e-12	2.7129e-09	-8.2626e-10	1.1505e-08	-5.1702e-11	1.1222e-11	2.3584e-11	-9.3243e-10	5.0051e-10	-2.2567e-09	5.5484e-10	-6.7874e-12	2.3862e-13	-8.426e-09	5.1094e-10	-3.3376e-10	1.5417e-12
3.52936	-3.1607e-10	3.1081e-09	-2.6283e-10	5.434e-09	-9.3112e-09	6.4975e-14	3.5415e-10	-3.1481e-09	1.4791e-10	-3.5096e-11	1.3492e-10	-4.7599e-12	1.4622e-17	-1.2688e-09	7.4072e-10	-1.4605e-11	-1.822e-16	1.5551e-09	1.6651e-09	-5.4639e-10	1.8474e-10	-6.2983e-10	2.6325e-07	-1.2057e-10	3.6093e-14	-1.0492e-18	-6.002e-10	4.9411e-12	-8.0385e-10	-3.3492e-06	3.883e-07	1.4451e-11	-1.1627e-11	3.555e-09	-1.1227e-09	1.528e-08	-6.7152e-11	1.5255e-11	3.3659e-11	-1.1705e-09	6.5736e-10	-2.857e-09	7.177e-10	-8.9585e-12	3.3036e-13	-1.1637e-08	7.3838e-10	-5.5929e-10	2.6642e-12
3.68449	-2.8853e-10	4.1723e-09	-3.5839e-10	7.0533e-09	-1.1474e-08	9.813e-14	4.6565e-10	-4.0566e-09	1.9922e-10	-4.9406e-11	1.4616e-10	-5.4394e-12	2.4571e-17	-1.7727e-09	9.9789e-10	-2.1549e-11	-3.1597e-16	2.101e-09	2.2329e-09	-7.6091e-10	2.4608e-10	-8.8323e-10	3.5479e-07	-1.7082e-10	5.3596e-14	-1.6004e-18	-8.3965e-10	7.0328e-12	-1.1388e-09	-3.8238e-06	4.5482e-07	1.893e-11	-1.5906e-11	4.7663e-09	-1.5654e-09	2.0816e-08	-8.8672e-11	2.1157e-11	4.9528e-11	-1.492e-09	8.7977e-10	-3.676e-09	9.4552e-10	-1.2053e-11	4.6844e-13	-1.652e-08	1.1014e-09	-9.7893e-10	4.8446e-12
3.83962	-2.0907e-10	5.5211e-09	-4.8119e-10	9.0361e-09	-1.3933e-08	1.441e-13	6.0227e-10	-5.1507e-09	2.6358e-10	-6.8144e-11	1.4158e-10	-5.6573e-12	4.0212e-17	-2.4368e-09	1.3205e-09	-3.1101e-11	-5.2945e-16	2.7896e-09	2.9526e-09	-1.043e-09	3.2328e-10	-1.2192e-09	4.7154e-07	-2.3819e-10	7.8188e-14	-2.3908e-18	-1.1562e-09	9.8512e-12	-1.588e-09	-4.3303e-06	5.2805e-07	2.4409e-11	-2.1368e-11	6.3039e-09	-2.1489e-09	2.7985e-08	-1.149e-10	2.8719e-11	7.1622e-11	-1.873e-09	1.1566e-09	-4.6567e-09	1.2255e-09	-1.5921e-11	6.5106e-13	-2.3065e-08	1.6128e-09	-1.6679e-09	8.589e-12
3.99475	-5.848e-11	7.2104e-09	-6.3697e-10	1.1438e-08	-1.6698e-08	2.0639e-13	7.6771e-10	-6.455e-09	3.4321e-10	-9.2287e-11	1.1123e-10	-5.0317e-12	6.4254e-17	-3.3001e-09	1.7198e-09	-4.4011e-11	-8.6086e-16	3.6468e-09	3.8544e-09	-1.409e-09	4.193e-10	-1.6587e-09	6.1871e-07	-3.2734e-10	1.1223e-13	-3.5039e-18	-1.5691e-09	1.3598e-11	-2.1824e-09	-4.8684e-06	6.0824e-07	3.1029e-11	-2.8238e-11	8.238e-09	-2.9094e-09	3.7186e-08	-1.4637e-10	3.8233e-11	1.0201e-10	-2.3194e-09	1.4964e-09	-5.8171e-09	1.5653e-09	-2.0686e-11	8.8865e-13	-3.1721e-08	2.3222e-09	-2.7739e-09	1.4879e-11
4.14988	1.8569e-10	9.3031e-09	-8.3225e-10	1.4318e-08	-1.9779e-08	2.8909e-13	9.659e-10	-7.9954e-09	4.405e-10	-1.2294e-10	4.2162e-11	-3.0348e-12	1.0044e-16	-4.4083e-09	2.2077e-09	-6.1181e-11	-1.3625e-15	4.7014e-09	4.9721e-09	-1.8781e-09	5.3744e-10	-2.2267e-09	8.0225e-07	-4.4386e-10	1.587e-13	-5.0447e-18	-2.1012e-09	1.8518e-11	-2.9592e-09	-5.4377e-06	6.9567e-07	3.8937e-11	-3.6766e-11	1.0651e-08	-3.891e-09	4.8894e-08	-1.8354e-10	4.9999e-11	1.4336e-10	-2.837e-09	1.9084e-09	-7.1758e-09	1.9733e-09	-2.6473e-11	1.1931e-12	-4.3028e-08	3.2926e-09	-4.5139e-09	2.5237e-11
4.30501	5.4916e-10	1.1869e-08	-1.0744e-09	1.7741e-08	-2.3179e-08	3.9684e-13	1.2011e-09	-9.7997e-09	5.5802e-10	-1.6135e-10	-8.201e-11	1.0383e-12	1.5382e-16	-5.8141e-09	2.7972e-09	-8.3689e-11	-2.1046e-15	5.9853e-09	6.3435e-09	-2.4723e-09	6.8138e-10	-2.9522e-09	1.0288e-06	-5.9438e-10	2.2131e-13	-7.143e-18	-2.7789e-09	2.4902e-11	-3.9627e-09	-6.0379e-06	7.9058e-07	4.828e-11	-4.7222e-11	1.3642e-08	-5.1468e-09	6.3683e-08	-2.268e-10	6.4314e-11	1.9911e-10	-3.4318e-09	2.4021e-09	-8.7516e-09	2.4582e-09	-3.341e-11	1.5777e-12	-5.7628e-08	4.6025e-09	-7.1981e-09	4.1951e-11
4.46014	1.061e-09	1.4986e-08	-1.3715e-09	2.1774e-08	-2.6904e-08	5.349e-13	1.4779e-09	-1.1898e-08	6.9855e-10	-2.0889e-10	-2.8157e-10	8.1062e-12	2.3113e-16	-7.5781e-09	3.5023e-09	-1.128e-10	-3.1793e-15	7.5332e-09	8.0104e-09	-3.2169e-09	8.551e-10	-3.8691e-09	1.306e-06	-7.8673e-10	3.0464e-13	-9.957e-18	-3.6327e-09	3.3097e-11	-5.2451e-09	-6.6683e-06	8.9323e-07	5.9207e-11	-5.9893e-11	1.7324e-08	-6.7412e-09	8.2241e-08	-2.7641e-10	8.1457e-11	2.7359e-10	-4.1096e-09	2.9879e-09	-1.0563e-08	3.0294e-09	-4.1622e-11	2.0569e-12	-7.6283e-08	6.3497e-09	-1.1261e-08	6.8374e-11
4.70769	2.2671e-09	2.1316e-08	-1.9825e-09	2.9648e-08	-3.3519e-08	8.326e-13	2.0178e-09	-1.5933e-08	9.7772e-10	-3.0749e-10	-8.1954e-10	2.864e-11	4.2721e-16	-1.1309e-08	4.9037e-09	-1.7669e-10	-5.8956e-15	1.0646e-08	1.1398e-08	-4.7892e-09	1.2049e-09	-5.8274e-09	1.8739e-06	-1.2037e-09	4.9497e-13	-1.6417e-17	-5.4491e-09	5.0961e-11	-8.025e-09	-7.7354e-06	1.0736e-06	8.0274e-11	-8.5449e-11	2.4983e-08	-1.0185e-08	1.2177e-07	-3.6885e-10	1.1523e-10	4.4573e-10	-5.3771e-09	4.1396e-09	-1.3988e-08	4.1437e-09	-5.7641e-11	3.0566e-12	-1.1673e-07	1.0353e-08	-2.2204e-08	1.4381e-10
4.95524	4.085e-09	2.9657e-08	-2.7987e-09	3.956e-08	-4.0954e-08	1.2491e-12	2.6975e-09	-2.0936e-08	1.3356e-09	-4.4018e-10	-1.7411e-09	6.6341e-11	7.5809e-16	-1.6459e-08	6.7009e-09	-2.6848e-10	-1.0446e-14	1.4703e-08	1.5866e-08	-6.955e-09	1.6614e-09	-8.5624e-09	2.6305e-06	-1.7963e-09	7.8213e-13	-2.6157e-17	-7.9735e-09	7.6516e-11	-1.1976e-08	-8.8747e-06	1.2751e-06	1.0625e-10	-1.1866e-10	3.5445e-08	-1.5095e-08	1.7728e-07	-4.7668e-10	1.5736e-10	7.1118e-10	-6.8924e-09	5.5974e-09	-1.8133e-08	5.5442e-09	-7.7548e-11	4.4032e-12	-1.743e-07	1.6422e-08	-4.1987e-08	2.8919e-10
5.20279	6.6872e-09	4.0449e-08	-3.8681e-09	5.1834e-08	-4.9183e-08	1.8143e-12	3.5407e-09	-2.706e-08	1.7859e-09	-6.1477e-10	-3.2097e-09	1.3008e-10	1.2963e-15	-2.3417e-08	8.9627e-09	-3.9712e-10	-1.7779e-14	1.99e-08	2.165e-08	-9.8761e-09	2.2462e-09	-1.2303e-08	3.6202e-06	-2.6209e-09	1.205e-12	-4.0389e-17	-1.1409e-08	1.123e-10	-1.7474e-08	-1.0081e-05	1.4983e-06	1.3752e-10	-1.6074e-10	4.9596e-08	-2.1999e-08	2.5432e-07	-5.9674e-10	2.0766e-10	1.114e-09	-8.6761e-09	7.4079e-09	-2.3069e-08	7.2749e-09	-1.0149e-10	6.1611e-12	-2.5458e-07	2.5407e-08	-7.6398e-08	5.5757e-10
5.45033	1.0267e-08	5.4186e-08	-5.2445e-09	6.6809e-08	-5.8168e-08	2.5612e-12	4.5732e-09	-3.4472e-08	2.3427e-09	-8.3995e-10	-5.4312e-09	2.318e-10	2.1441e-15	-3.264e-08	1.1761e-08	-5.7344e-10	-2.9202e-14	2.6457e-08	2.9018e-08	-1.3742e-08	2.9835e-09	-1.7322e-08	4.8936e-06	-3.7465e-09	1.8143e-12	-6.059e-17	-1.5997e-08	1.6143e-10	-2.4978e-08	-1.1349e-05	1.7436e-06	1.7422e-10	-2.1268e-10	6.8568e-08	-3.1595e-08	3.6015e-07	-7.2266e-10	2.647e-10	1.7168e-09	-1.0747e-08	9.6179e-09	-2.8857e-08	9.3811e-09	-1.2924e-10	8.382e-12	-3.6457e-07	3.8441e-08	-1.3426e-07	1.0347e-09
5.69788	1.5041e-08	7.1412e-08	-6.9884e-09	8.4832e-08	-6.785e-08	3.5251e-12	5.8233e-09	-4.3351e-08	3.0207e-09	-1.1252e-09	-8.6588e-09	3.8717e-10	3.4409e-15	-4.4656e-08	1.517e-08	-8.1033e-10	-4.6473e-14	3.4618e-08	3.826e-08	-1.877e-08	3.8993e-09	-2.3944e-08	6.5078e-06	-5.2566e-09	2.6752e-12	-8.8508e-17	-2.2019e-08	2.2773e-10	-3.5046e-08	-1.267e-05	2.011e-06	2.1613e-10	-2.7514e-10	9.3804e-08	-4.4788e-08	5.0413e-07	-8.4364e-10	3.2511e-10	2.6068e-09	-1.3119e-08	1.2274e-08	-3.5551e-08	1.1909e-08	-1.5998e-10	1.109e-11	-5.1286e-07	5.6999e-08	-2.2859e-07	1.8545e-09
5.94543	2.1243e-08	9.2723e-08	-9.1663e-09	1.0626e-07	-7.8153e-08	4.7429e-12	7.3213e-09	-5.3893e-08	3.8349e-09	-1.4806e-09	-1.3198e-08	6.1634e-10	5.3731e-15	-6.0068e-08	1.9265e-08	-1.1229e-09	-7.1894e-14	4.4653e-08	4.9698e-08	-2.5207e-08	5.0217e-09	-3.2544e-08	8.5262e-06	-7.2507e-09	3.8698e-12	-1.2613e-16	-2.9801e-08	3.1577e-10	-4.834e-08	-1.4032e-05	2.3001e-06	2.625e-10	-3.4807e-10	1.2712e-07	-6.2742e-08	6.9823e-07	-9.4297e-10	3.8283e-10	3.9042e-09	-1.5805e-08	1.542e-08	-4.3191e-08	1.4902e-08	-1.9207e-10	1.4255e-11	-7.0991e-07	8.2984e-08	-3.7803e-07	3.2201e-09
6.23311	3.0583e-08	1.2348e-07	-1.2339e-08	1.3593e-07	-9.0778e-08	6.5265e-12	9.4169e-09	-6.8505e-08	4.9713e-09	-1.9958e-09	-2.0607e-08	1.0094e-09	8.743e-15	-8.3148e-08	2.4983e-08	-1.6044e-09	-1.1565e-13	5.9061e-08	6.6206e-08	-3.483e-08	6.6253e-09	-4.5602e-08	1.1473e-05	-1.0333e-08	5.8145e-12	-1.8492e-16	-4.1551e-08	4.5264e-10	-6.8888e-08	-1.5649e-05	2.6615e-06	3.1995e-10	-4.4452e-10	1.7901e-07	-9.1569e-08	1.007e-06	-9.9828e-10	4.3318e-10	6.1427e-09	-1.9328e-08	1.9745e-08	-5.3287e-08	1.9023e-08	-2.2715e-10	1.8347e-11	-1.017e-06	1.2576e-07	-6.5601e-07	5.8975e-09
6.5208	4.2628e-08	1.6172e-07	-1.6319e-08	1.7127e-07	-1.0392e-07	8.7614e-12	1.1946e-08	-8.5985e-08	6.3328e-09	-2.6372e-09	-3.0958e-08	1.5874e-09	1.3799e-14	-1.1293e-07	3.1837e-08	-2.2429e-09	-1.8041e-13	7.6899e-08	8.6729e-08	-4.7223e-08	8.5979e-09	-6.2701e-08	1.518e-05	-1.4445e-08	8.5502e-12	-2.6334e-16	-5.6849e-08	6.3637e-10	-9.6303e-08	-1.7275e-05	3.0475e-06	3.7741e-10	-5.4955e-10	2.4932e-07	-1.3178e-07	1.4339e-06	-9.3615e-10	4.4241e-10	9.5011e-09	-2.3282e-08	2.4839e-08	-6.4688e-08	2.3889e-08	-2.5281e-10	2.249e-11	-1.4311e-06	1.8676e-07	-1.1007e-06	1.0413e-08
6.80848	5.7838e-08	2.0862e-07	-2.1241e-08	2.1284e-07	-1.1735e-07	1.1502e-11	1.4966e-08	-1.0669e-07	7.9389e-09	-3.422e-09	-4.5052e-08	2.4141e-09	2.1185e-14	-1.5074e-07	3.9926e-08	-3.0739e-09	-2.7379e-13	9.8711e-08	1.1189e-07	-6.2928e-08	1.0992e-08	-8.4741e-08	1.9782e-05	-1.9844e-08	1.2328e-11	-3.6491e-16	-7.645e-08	8.7896e-10	-1.323e-07	-1.8873e-05	3.453e-06	4.2861e-10	-6.5534e-10	3.4354e-07	-1.8713e-07	2.0167e-06	-6.7967e-10	3.7462e-10	1.4451e-08	-2.7652e-08	3.0742e-08	-7.7346e-08	2.9546e-08	-2.5775e-10	2.5924e-11	-1.9814e-06	2.7227e-07	-1.79e-06	1.777e-08
7.09616	7.6706e-08	2.6542e-07	-2.7246e-08	2.6121e-07	-1.3078e-07	1.4796e-11	1.8537e-08	-1.3101e-07	9.8054e-09	-4.3665e-09	-6.3824e-08	3.5692e-09	3.1717e-14	-1.9806e-07	4.9331e-08	-4.1369e-09	-4.0535e-13	1.2508e-07	1.4235e-07	-8.2546e-08	1.3861e-08	-1.1274e-07	2.5421e-05	-2.6827e-08	1.7458e-11	-4.9271e-16	-1.0121e-07	1.1945e-09	-1.7885e-07	-2.04e-05	3.8712e-06	4.6435e-10	-7.4905e-10	4.684e-07	-2.6225e-07	2.8021e-06	-1.2482e-10	1.786e-10	2.1616e-08	-3.2407e-08	3.7472e-08	-9.1148e-08	3.6022e-08	-2.2535e-10	2.7377e-11	-2.7031e-06	3.9032e-07	-2.8278e-06	2.9386e-08
7.38385	9.9749e-08	3.3344e-07	-3.4488e-08	3.1694e-07	-1.4389e-07	1.8682e-11	2.2723e-08	-1.5932e-07	1.1943e-08	-5.4857e-09	-8.8354e-08	5.1506e-09	4.6409e-14	-2.5651e-07	6.0109e-08	-5.4749e-09	-5.868e-13	1.566e-07	1.788e-07	-1.0673e-07	1.7263e-08	-1.4785e-07	3.2254e-05	-3.5741e-08	2.4317e-11	-6.49e-16	-1.3207e-07	1.5995e-09	-2.3828e-07	-2.18e-05	4.2926e-06	4.7187e-10	-8.1129e-10	6.3194e-07	-3.628e-07	3.8464e-06	8.644e-10	-2.1576e-10	3.1807e-08	-3.7498e-08	4.5023e-08	-1.0591e-07	4.3319e-08	-1.3232e-10	2.4878e-11	-3.6384e-06	5.5106e-07	-4.3479e-06	4.719e-08
7.67153	1.2751e-07	4.1403e-07	-4.3123e-08	3.8056e-07	-1.563e-07	2.3185e-11	2.7586e-08	-1.9201e-07	1.4357e-08	-6.7921e-09	-1.1987e-07	7.2769e-09	6.6496e-14	-3.2782e-07	7.2285e-08	-7.1337e-09	-8.3234e-13	1.9393e-07	2.2197e-07	-1.3618e-07	2.1254e-08	-1.9135e-07	4.0445e-05	-4.6977e-08	3.3359e-11	-8.3457e-16	-1.7007e-07	2.1127e-09	-3.1319e-07	-2.301e-05	4.7051e-06	4.3416e-10	-8.1459e-10	8.4362e-07	-4.9554e-07	5.2164e-06	2.4606e-09	-9.0102e-10	4.6042e-08	-4.2852e-08	5.3357e-08	-1.2138e-07	5.1408e-08	5.2899e-11	1.5534e-11	-4.8371e-06	7.6712e-07	-6.518e-06	7.3735e-08
8.06689	1.7438e-07	5.4793e-07	-5.757e-08	4.818e-07	-1.7142e-07	3.0393e-11	3.5497e-08	-2.4484e-07	1.8118e-08	-8.9095e-09	-1.7716e-07	1.1355e-08	1.0567e-13	-4.5024e-07	9.1265e-08	-1.0025e-08	-1.3058e-12	2.5591e-07	2.9363e-07	-1.8664e-07	2.781e-08	-2.6743e-07	5.4243e-05	-6.7037e-08	5.0361e-11	-1.1344e-15	-2.3607e-07	3.0346e-09	-4.4692e-07	-2.4224e-05	5.2289e-06	2.6732e-10	-6.5209e-10	1.2332e-06	-7.4514e-07	7.7749e-06	6.0443e-09	-2.5408e-09	7.4565e-08	-5.0458e-08	6.5945e-08	-1.4311e-07	6.3687e-08	5.3603e-10	-1.6269e-11	-7.0245e-06	1.1838e-06	-1.0943e-05	1.3066e-07
8.46225	2.3274e-07	7.1208e-07	-7.5408e-08	6.0019e-07	-1.8317e-07	3.8744e-11	4.4986e-08	-3.0776e-07	2.2359e-08	-1.1409e-08	-2.5439e-07	1.7188e-08	1.6256e-13	-6.057e-07	1.1268e-07	-1.3739e-08	-1.9856e-12	3.3185e-07	3.8137e-07	-2.5057e-07	3.5746e-08	-3.6611e-07	7.1427e-05	-9.3661e-08	7.4232e-11	-1.4744e-15	-3.2101e-07	4.2664e-09	-6.2442e-07	-2.471e-05	5.6573e-06	-1.0092e-10	-1.7294e-10	1.7669e-06	-1.0946e-06	1.1331e-05	1.1875e-08	-5.3576e-09	1.1723e-07	-5.8048e-08	7.9551e-08	-1.6427e-07	7.7019e-08	1.4162e-09	-8.4164e-11	-1.0007e-05	1.7873e-06	-1.7637e-05	2.2153e-07
8.8576	3.0414e-07	9.1041e-07	-9.7103e-08	7.3691e-07	-1.9018e-07	4.8118e-11	5.6228e-08	-3.8183e-07	2.7006e-08	-1.4283e-08	-3.5627e-07	2.5339e-08	2.4288e-13	-7.9979e-07	1.3617e-07	-1.8401e-08	-2.936e-12	4.2355e-07	4.8725e-07	-3.3021e-07	4.5217e-08	-4.9199e-07	9.2517e-05	-1.2839e-07	1.0708e-10	-1.8288e-15	-4.2848e-07	5.8837e-09	-8.5592e-07	-2.4209e-05	5.9291e-06	-7.6613e-10	8.0454e-10	2.4823e-06	-1.5721e-06	1.6158e-05	2.0812e-08	-9.8679e-09	1.7913e-07	-6.5199e-08	9.3695e-08	-1.8327e-07	9.0908e-08	2.8841e-09	-2.0999e-10	-1.401e-05	2.6456e-06	-2.7386e-05	3.608e-07
9.25296	3.9014e-07	1.1469e-06	-1.2313e-07	8.9308e-07	-1.9097e-07	5.8302e-11	6.9401e-08	-4.681e-07	3.1946e-08	-1.75e-08	-4.8812e-07	3.6495e-08	3.5348e-13	-1.0384e-06	1.6116e-07	-2.4125e-08	-4.2339e-12	5.3284e-07	6.1335e-07	-4.2792e-07	5.638e-08	-6.5014e-07	0.00011806	-1.7297e-07	1.5146e-10	-2.1539e-15	-5.6244e-07	7.9734e-09	-1.1532e-06	-2.2428e-05	5.9705e-06	-1.8479e-09	2.5189e-09	3.4212e-06	-2.2098e-06	2.2564e-05	3.3894e-08	-1.6718e-08	2.6644e-07	-7.1387e-08	1.0772e-07	-1.9814e-07	1.0465e-07	5.1854e-09	-4.2392e-10	-1.9308e-05	3.8463e-06	-4.1117e-05	5.666e-07
9.64832	4.9235e-07	1.4257e-06	-1.5397e-07	1.0697e-06	-1.8399e-07	6.8979e-11	8.4689e-08	-5.6767e-07	3.7016e-08	-2.1003e-08	-6.5586e-07	5.1487e-08	5.0242e-13	-1.3278e-06	1.8683e-07	-3.1007e-08	-5.9693e-12	6.6158e-07	7.6175e-07	-5.4618e-07	6.939e-08	-8.4614e-07	0.00014863	-2.2941e-07	2.1046e-10	-2.3842e-15	-7.2717e-07	1.0635e-08	-1.5294e-06	-1.9045e-05	5.6954e-06	-3.4915e-09	5.2729e-09	4.63e-06	-3.0437e-06	3.0889e-05	5.2345e-08	-2.6694e-08	3.8647e-07	-7.5994e-08	1.2077e-07	-2.0653e-07	1.1729e-07	8.6276e-09	-7.6612e-10	-2.6234e-05	5.5018e-06	-5.9878e-05	8.61e-07
10.0437	6.1232e-07	1.7509e-06	-1.9011e-07	1.2677e-06	-1.6765e-07	7.9725e-11	1.0228e-07	-6.8164e-07	4.2007e-08	-2.4703e-08	-8.66e-07	7.13e-08	6.9895e-13	-1.6745e-06	2.1214e-07	-3.912e-08	-8.2462e-12	8.1163e-07	9.3457e-07	-6.8756e-07	8.4398e-08	-1.0861e-06	0.00018483	-2.9994e-07	2.8771e-10	-2.4292e-15	-9.2726e-07	1.3982e-08	-1.9996e-06	-1.3715e-05	5.0055e-06	-5.8685e-09	9.4393e-09	6.1585e-06	-4.1132e-06	4.1505e-05	7.7568e-08	-4.0724e-08	5.4762e-07	-7.8305e-08	1.3181e-07	-2.057e-07	1.2765e-07	1.3585e-08	-1.2885e-09	-3.5181e-05	7.7536e-06	-8.4829e-05	1.27e-06
10.439	7.5161e-07	2.1265e-06	-2.3206e-07	1.4879e-06	-1.4035e-07	9.0009e-11	1.2236e-07	-8.1115e-07	4.666e-08	-2.848e-08	-1.1256e-06	9.7094e-08	9.5359e-13	-2.0851e-06	2.3578e-07	-4.8499e-08	-1.1183e-11	9.8489e-07	1.1339e-06	-8.5471e-07	1.0155e-07	-1.3765e-06	0.00022729	-3.8705e-07	3.875e-10	-2.1696e-15	-1.1676e-06	1.814e-08	-2.5803e-06	-6.0696e-06	3.7907e-06	-9.1777e-09	1.5467e-08	8.0599e-06	-5.4608e-06	5.4806e-05	1.1115e-07	-5.9884e-08	7.5939e-07	-7.7521e-08	1.396e-07	-1.9257e-07	1.3428e-07	2.0503e-08	-2.0564e-09	-4.6619e-05	1.0779e-05	-0.00011722	1.8235e-06
10.7534	8.7713e-07	2.464e-06	-2.6989e-07	1.6793e-06	-1.0979e-07	9.7435e-11	1.4024e-07	-9.2601e-07	4.9914e-08	-3.1437e-08	-1.3725e-06	1.2276e-07	1.2053e-12	-2.4619e-06	2.5236e-07	-5.686e-08	-1.4077e-11	1.1405e-06	1.3126e-06	-1.0078e-06	1.1683e-07	-1.6481e-06	0.00026593	-4.6997e-07	4.8621e-10	-1.6481e-15	-1.391e-06	2.2119e-08	-3.1331e-06	1.9147e-06	2.3701e-06	-1.2623e-08	2.1934e-08	9.8748e-06	-6.7609e-06	6.7574e-05	1.4497e-07	-7.9586e-08	9.7085e-07	-7.4106e-08	1.4253e-07	-1.711e-07	1.3575e-07	2.7747e-08	-2.895e-09	-5.7854e-05	1.3881e-05	-0.00014916	2.3888e-06
10.8558	9.2099e-07	2.5818e-06	-2.8312e-07	1.7449e-06	-9.7988e-08	9.9645e-11	1.4645e-07	-9.6583e-07	5.0857e-08	-3.2375e-08	-1.4614e-06	1.3225e-07	1.2979e-12	-2.5949e-06	2.5717e-07	-5.9753e-08	-1.514e-11	1.1948e-06	1.3749e-06	-1.0618e-06	1.2213e-07	-1.7451e-06	0.00027952	-4.9988e-07	5.2259e-10	-1.4018e-15	-1.4704e-06	2.3558e-08	-3.3325e-06	4.9177e-06	1.8082e-06	-1.3925e-08	2.4417e-08	1.053e-05	-7.2326e-06	7.2194e-05	1.5753e-07	-8.6985e-08	1.0491e-06	-7.2371e-08	1.4272e-07	-1.6165e-07	1.3532e-07	3.0494e-08	-3.2205e-09	-6.1982e-05	1.5049e-05	-0.00016088	2.6003e-06
10.9582	9.6635e-07	2.7035e-06	-2.968e-07	1.812e-06	-8.5241e-08	1.0173e-10	1.5286e-07	-1.0069e-06	5.1732e-08	-3.3295e-08	-1.5547e-06	1.4234e-07	1.3961e-12	-2.7332e-06	2.6164e-07	-6.2728e-08	-1.6267e-11	1.251e-06	1.4393e-06	-1.1179e-06	1.2759e-07	-1.8465e-06	0.00029362	-5.313e-07	5.6122e-10	-1.1124e-15	-1.5533e-06	2.5072e-08	-3.5419e-06	8.1295e-06	1.1937e-06	-1.5322e-08	2.7104e-08	1.1217e-05	-7.7295e-06	7.7053e-05	1.709e-07	-9.4907e-08	1.1322e-06	-7.0303e-08	1.4248e-07	-1.5089e-07	1.3439e-07	3.3451e-08	-3.5746e-09	-6.6359e-05	1.6302e-05	-0.00017329	2.8263e-06
11.0606	1.0132e-06	2.8293e-06	-3.1096e-07	1.8808e-06	-7.152e-08	1.0367e-10	1.5947e-07	-1.0491e-06	5.2531e-08	-3.4192e-08	-1.6525e-06	1.5306e-07	1.5002e-12	-2.8769e-06	2.6574e-07	-6.5783e-08	-1.7461e-11	1.309e-06	1.5058e-06	-1.1761e-06	1.3323e-07	-1.9525e-06	0.00030824	-5.6428e-07	6.0221e-10	-7.7637e-16	-1.6397e-06	2.6664e-08	-3.7618e-06	1.1557e-05	5.2419e-07	-1.6819e-08	3.0005e-08	1.1939e-05	-8.2523e-06	8.2158e-05	1.8512e-07	-1.0338e-07	1.2204e-06	-6.7884e-08	1.4178e-07	-1.3875e-07	1.3291e-07	3.6627e-08	-3.9594e-09	-7.0998e-05	1.7646e-05	-0.0001864	3.0676e-06
11.1631	1.0617e-06	2.9592e-06	-3.2559e-07	1.9511e-06	-5.68e-08	1.0546e-10	1.6629e-07	-1.0927e-06	5.3249e-08	-3.5064e-08	-1.7551e-06	1.6444e-07	1.6103e-12	-3.0261e-06	2.6942e-07	-6.8915e-08	-1.8724e-11	1.3689e-06	1.5744e-06	-1.2366e-06	1.3903e-07	-2.0631e-06	0.0003234	-5.9889e-07	6.4567e-10	-3.9017e-16	-1.7297e-06	2.8337e-08	-3.9926e-06	1.5208e-05	-2.0271e-07	-1.8421e-08	3.3133e-08	1.2695e-05	-8.8019e-06	8.7518e-05	2.0023e-07	-1.1242e-07	1.314e-06	-6.5097e-08	1.406e-07	-1.2516e-07	1.3086e-07	4.0035e-08	-4.3767e-09	-7.5913e-05	1.9088e-05	-0.00020024	3.3247e-06
11.2655	1.1117e-06	3.0933e-06	-3.407e-07	2.0231e-06	-4.1057e-08	1.0709e-10	1.7331e-07	-1.1375e-06	5.3877e-08	-3.5907e-08	-1.8625e-06	1.7652e-07	1.7268e-12	-3.1809e-06	2.7266e-07	-7.2124e-08	-2.0059e-11	1.4307e-06	1.6451e-06	-1.2993e-06	1.45e-07	-2.1785e-06	0.00033909	-6.3519e-07	6.9172e-10	4.9968e-17	-1.8235e-06	3.0094e-08	-4.2345e-06	1.9088e-05	-9.8947e-07	-2.0133e-08	3.65e-08	1.3488e-05	-9.3792e-06	9.3139e-05	2.1625e-07	-1.2206e-07	1.4131e-06	-6.1924e-08	1.389e-07	-1.1005e-07	1.2818e-07	4.3687e-08	-4.8287e-09	-8.1115e-05	2.0632e-05	-0.00021484	3.5983e-06
11.3679	1.1633e-06	3.2316e-06	-3.5631e-07	2.0967e-06	-2.4266e-08	1.0853e-10	1.8055e-07	-1.1836e-06	5.4408e-08	-3.6715e-08	-1.975e-06	1.8932e-07	1.8499e-12	-3.3415e-06	2.7541e-07	-7.5407e-08	-2.1469e-11	1.4946e-06	1.7181e-06	-1.3643e-06	1.5115e-07	-2.2989e-06	0.00035535	-6.7322e-07	7.4048e-10	5.4793e-16	-1.9212e-06	3.1938e-08	-4.4881e-06	2.3205e-05	-1.8386e-06	-2.196e-08	4.0119e-08	1.4317e-05	-9.985e-06	9.9031e-05	2.3324e-07	-1.3234e-07	1.5181e-06	-5.8347e-08	1.3665e-07	-9.3347e-08	1.2484e-07	4.7595e-08	-5.3174e-09	-8.662e-05	2.2284e-05	-0.00023022	3.8892e-06
11.5217	1.2438e-06	3.4475e-06	-3.8069e-07	2.2104e-06	2.968e-09	1.1031e-10	1.9183e-07	-1.2554e-06	5.501e-08	-3.7857e-08	-2.1536e-06	2.0998e-07	2.0478e-12	-3.5937e-06	2.7855e-07	-8.047e-08	-2.3736e-11	1.5942e-06	1.8318e-06	-1.4664e-06	1.6071e-07	-2.4893e-06	0.00038083	-7.3375e-07	8.1907e-10	1.4131e-15	-2.0753e-06	3.4878e-08	-4.8916e-06	2.9847e-05	-3.2363e-06	-2.493e-08	4.6054e-08	1.5635e-05	-1.095e-05	0.0001084	2.6063e-07	-1.49e-07	1.6869e-06	-5.2179e-08	1.3217e-07	-6.5132e-08	1.1849e-07	5.3972e-08	-6.1251e-09	-9.5485e-05	2.4986e-05	-0.00025483	4.36e-06
11.6755	1.328e-06	3.6734e-06	-4.0624e-07	2.3277e-06	3.2695e-08	1.1159e-10	2.0361e-07	-1.3303e-06	5.5351e-08	-3.8898e-08	-2.3444e-06	2.3247e-07	2.262e-12	-3.8597e-06	2.8039e-07	-8.5686e-08	-2.619e-11	1.6986e-06	1.9507e-06	-1.5739e-06	1.7067e-07	-2.6917e-06	0.00040764	-7.9856e-07	9.045e-10	2.4317e-15	-2.2386e-06	3.8032e-08	-5.3237e-06	3.7062e-05	-4.7888e-06	-2.8188e-08	5.2632e-08	1.7042e-05	-1.1985e-05	0.00011842	2.9038e-07	-1.6723e-07	1.8701e-06	-4.4998e-08	1.2627e-07	-3.2936e-08	1.1041e-07	6.0999e-08	-7.0287e-09	-0.00010512	2.7972e-05	-0.00028134	4.8735e-06
11.8293	1.416e-06	3.9095e-06	-4.3298e-07	2.4489e-06	6.499e-08	1.1232e-10	2.1591e-07	-1.4084e-06	5.5407e-08	-3.9825e-08	-2.5479e-06	2.5692e-07	2.4935e-12	-4.1399e-06	2.8079e-07	-9.1043e-08	-2.8843e-11	1.8078e-06	2.0749e-06	-1.687e-06	1.8105e-07	-2.9066e-06	0.00043582	-8.6787e-07	9.9722e-10	3.6182e-15	-2.4116e-06	4.1413e-08	-5.7857e-06	4.4873e-05	-6.5049e-06	-3.1753e-08	5.9899e-08	1.8542e-05	-1.3092e-05	0.00012913	3.2264e-07	-1.8714e-07	2.0684e-06	-3.6745e-08	1.1884e-07	3.4842e-09	1.0045e-07	6.8721e-08	-8.0362e-09	-0.00011557	3.1268e-05	-0.00030981	5.4322e-06
11.9831	1.5079e-06	4.1562e-06	-4.6094e-07	2.5738e-06	9.9925e-08	1.1244e-10	2.2875e-07	-1.4898e-06	5.515e-08	-4.062e-08	-2.7647e-06	2.8345e-07	2.7433e-12	-4.4346e-06	2.7962e-07	-9.6532e-08	-3.1706e-11	1.9219e-06	2.2045e-06	-1.8059e-06	1.9185e-07	-3.1346e-06	0.0004654	-9.4191e-07	1.0977e-09	4.9878e-15	-2.5946e-06	4.5033e-08	-6.2793e-06	5.3303e-05	-8.3934e-06	-3.5642e-08	6.7903e-08	2.0138e-05	-1.4274e-05	0.00014053	3.5754e-07	-2.0881e-07	2.2826e-06	-2.7357e-08	1.0976e-07	4.4371e-08	8.8466e-08	7.7186e-08	-9.1564e-09	-0.0001269	3.4902e-05	-0.00034033	6.0385e-06
12.1369	1.6038e-06	4.4136e-06	-4.9016e-07	2.7025e-06	1.3757e-07	1.1189e-10	2.4215e-07	-1.5746e-06	5.4553e-08	-4.1267e-08	-2.9953e-06	3.122e-07	3.0123e-12	-4.7445e-06	2.7674e-07	-1.0214e-07	-3.4793e-11	2.0412e-06	2.3395e-06	-1.9308e-06	2.0308e-07	-3.3762e-06	0.00049643	-1.0209e-06	1.2065e-09	6.5557e-15	-2.7879e-06	4.8902e-08	-6.806e-06	6.2374e-05	-1.0463e-05	-3.9874e-08	7.6696e-08	2.1835e-05	-1.5535e-05	0.00015267	3.952e-07	-2.3236e-07	2.5134e-06	-1.6772e-08	9.8917e-08	8.997e-08	7.4292e-08	8.6442e-08	-1.0398e-08	-0.00013916	3.8903e-05	-0.00037296	6.6945e-06
12.2907	1.7036e-06	4.682e-06	-5.2066e-07	2.8351e-06	1.7798e-07	1.1063e-10	2.5612e-07	-1.663e-06	5.3589e-08	-4.1752e-08	-3.2404e-06	3.4331e-07	3.3017e-12	-5.0698e-06	2.7201e-07	-1.0785e-07	-3.8115e-11	2.1658e-06	2.4801e-06	-2.0617e-06	2.1475e-07	-3.6319e-06	0.00052896	-1.1051e-06	1.3242e-09	8.3379e-15	-2.992e-06	5.3036e-08	-7.3673e-06	7.211e-05	-1.2722e-05	-4.4468e-08	8.6326e-08	2.3635e-05	-1.6877e-05	0.00016556	4.3576e-07	-2.5787e-07	2.7616e-06	-4.9297e-09	8.6193e-08	1.4052e-07	5.7775e-08	9.6538e-08	-1.1771e-08	-0.00015243	4.3303e-05	-0.00040778	7.4026e-06
12.4655	1.822e-06	5.0008e-06	-5.5693e-07	2.9905e-06	2.2735e-07	1.0824e-10	2.7272e-07	-1.7678e-06	5.2012e-08	-4.2082e-08	-3.5371e-06	3.8172e-07	3.6565e-12	-5.459e-06	2.6422e-07	-1.1446e-07	-4.2195e-11	2.3141e-06	2.6469e-06	-2.2183e-06	2.2855e-07	-3.9405e-06	0.00056779	-1.2075e-06	1.4693e-09	1.0644e-14	-3.2376e-06	5.8071e-08	-8.0495e-06	8.4009e-05	-1.5532e-05	-5.0153e-08	9.8356e-08	2.5811e-05	-1.8504e-05	0.00018117	4.8556e-07	-2.894e-07	3.066e-06	1.0134e-08	6.9301e-08	2.043e-07	3.5953e-08	1.091e-07	-1.3503e-08	-0.00016881	4.8833e-05	-0.0004501	8.2734e-06
12.6403	1.9457e-06	5.3345e-06	-5.9494e-07	3.151e-06	2.8047e-07	1.0477e-10	2.9011e-07	-1.8774e-06	4.9885e-08	-4.2155e-08	-3.854e-06	4.236e-07	4.0404e-12	-5.8695e-06	2.5366e-07	-1.2116e-07	-4.6617e-11	2.4696e-06	2.8213e-06	-2.3831e-06	2.4293e-07	-4.2688e-06	0.00060867	-1.3172e-06	1.6273e-09	1.3271e-14	-3.4981e-06	6.3484e-08	-8.7812e-06	9.6825e-05	-1.8611e-05	-5.6359e-08	1.1161e-07	2.813e-05	-2.0245e-05	0.00019782	5.3947e-07	-3.2376e-07	3.3951e-06	2.6988e-08	4.9659e-08	2.7514e-07	1.0665e-08	1.2288e-07	-1.5433e-08	-0.00018667	5.4977e-05	-0.00049541	9.2172e-06
12.8151	2.0749e-06	5.6835e-06	-6.3474e-07	3.3165e-06	3.3739e-07	1.0013e-10	3.0833e-07	-1.9921e-06	4.7168e-08	-4.1946e-08	-4.1918e-06	4.6918e-07	4.4551e-12	-6.302e-06	2.4012e-07	-1.2795e-07	-5.1404e-11	2.6328e-06	3.0033e-06	-2.5566e-06	2.579e-07	-4.6179e-06	0.00065167	-1.4348e-06	1.7993e-09	1.6244e-14	-3.7742e-06	6.9295e-08	-9.5648e-06	0.00011059	-2.1972e-05	-6.3113e-08	1.2618e-07	3.0597e-05	-2.2103e-05	0.00021555	5.9769e-07	-3.6111e-07	3.7501e-06	4.5717e-08	2.7101e-08	3.5338e-07	-1.8326e-08	1.3797e-07	-1.7574e-08	-0.00020613	6.1792e-05	-0.00054381	1.0237e-05
12.99	2.2096e-06	6.0482e-06	-6.7638e-07	3.4872e-06	3.982e-07	9.4252e-11	3.274e-07	-2.112e-06	4.382e-08	-4.143e-08	-4.5516e-06	5.1871e-07	4.9021e-12	-6.7572e-06	2.2341e-07	-1.3479e-07	-5.6578e-11	2.8038e-06	3.1931e-06	-2.739e-06	2.7349e-07	-4.9884e-06	0.00069683	-1.5605e-06	1.9861e-09	1.9585e-14	-4.0665e-06	7.5526e-08	-1.0403e-05	0.00012532	-2.5628e-05	-7.0443e-08	1.4213e-07	3.3217e-05	-2.4083e-05	0.0002344	6.6042e-07	-4.0159e-07	4.1321e-06	6.6404e-08	1.4606e-09	4.3935e-07	-5.1254e-08	1.5443e-07	-1.9943e-08	-0.0002273	6.9343e-05	-0.00059536	1.1335e-05
13.1308	2.3221e-06	6.3537e-06	-7.1129e-07	3.6284e-06	4.5004e-07	8.8554e-11	3.4342e-07	-2.2125e-06	4.0639e-08	-4.0773e-08	-4.8579e-06	5.6165e-07	5.287e-12	-7.1409e-06	2.0751e-07	-1.4033e-07	-6.1044e-11	2.9475e-06	3.3519e-06	-2.8925e-06	2.8649e-07	-5.3032e-06	0.00073484	-1.6681e-06	2.148e-09	2.2561e-14	-4.3141e-06	8.0867e-08	-1.112e-05	0.00013792	-2.8794e-05	-7.6786e-08	1.5604e-07	3.5441e-05	-2.5768e-05	0.00025042	7.1435e-07	-4.3659e-07	4.4603e-06	8.4549e-08	-2.1549e-08	5.1446e-07	-8.0802e-08	1.6876e-07	-2.2028e-08	-0.00024568	7.6007e-05	-0.00063923	1.2278e-05
13.2716	2.4383e-06	6.6698e-06	-7.4744e-07	3.7729e-06	5.0447e-07	8.1957e-11	3.6003e-07	-2.3167e-06	3.7005e-08	-3.989e-08	-5.1795e-06	6.0745e-07	5.6948e-12	-7.5401e-06	1.8932e-07	-1.4589e-07	-6.579e-11	3.0968e-06	3.5159e-06	-3.052e-06	2.9989e-07	-5.6331e-06	0.00077434	-1.7814e-06	2.3206e-09	2.5804e-14	-4.5729e-06	8.6506e-08	-1.1876e-05	0.00015119	-3.2166e-05	-8.3535e-08	1.7094e-07	3.777e-05	-2.7537e-05	0.0002672	7.7143e-07	-4.738e-07	4.8074e-06	1.0406e-07	-4.6748e-08	5.9497e-07	-1.1317e-07	1.8406e-07	-2.4281e-08	-0.00026532	8.3229e-05	-0.00068522	1.3275e-05
13.4125	2.5582e-06	6.9968e-06	-7.8487e-07	3.9208e-06	5.6151e-07	7.4422e-11	3.7726e-07	-2.4247e-06	3.2896e-08	-3.8765e-08	-5.5167e-06	6.5626e-07	6.1266e-12	-7.9552e-06	1.6874e-07	-1.5144e-07	-7.083e-11	3.2517e-06	3.6853e-06	-3.2176e-06	3.1371e-07	-5.9784e-06	0.00081537	-1.9008e-06	2.5047e-09	2.9325e-14	-4.8433e-06	9.2457e-08	-1.2672e-05	0.00016513	-3.5748e-05	-9.0706e-08	1.8688e-07	4.0206e-05	-2.9392e-05	0.00028476	8.3175e-07	-5.133e-07	5.1738e-06	1.2497e-07	-7.4219e-08	6.8103e-07	-1.4849e-07	2.004e-07	-2.6709e-08	-0.00028629	9.1051e-05	-0.00073335	1.4326e-05
13.5533	2.6818e-06	7.3349e-06	-8.236e-07	4.0721e-06	6.2118e-07	6.5911e-11	3.9513e-07	-2.5365e-06	2.8295e-08	-3.7388e-08	-5.87e-06	7.0822e-07	6.5832e-12	-8.3866e-06	1.4568e-07	-1.5699e-07	-7.6179e-11	3.4125e-06	3.8601e-06	-3.3896e-06	3.2794e-07	-6.3397e-06	0.00085794	-2.0265e-06	2.7006e-09	3.3136e-14	-5.1255e-06	9.8732e-08	-1.3509e-05	0.00017976	-3.9548e-05	-9.8311e-08	2.039e-07	4.275e-05	-3.1333e-05	0.00030311	8.9541e-07	-5.5517e-07	5.5603e-06	1.4732e-07	-1.0404e-07	7.728e-07	-1.8687e-07	2.178e-07	-2.9323e-08	-0.00030866	9.9514e-05	-0.00078365	1.5432e-05
13.6941	2.8091e-06	7.6842e-06	-8.6364e-07	4.2268e-06	6.8349e-07	5.6386e-11	4.1366e-07	-2.6523e-06	2.3183e-08	-3.5746e-08	-6.2398e-06	7.6349e-07	7.0656e-12	-8.8347e-06	1.2005e-07	-1.6252e-07	-8.185e-11	3.5794e-06	4.0404e-06	-3.5679e-06	3.4259e-07	-6.7175e-06	0.00090211	-2.1586e-06	2.9091e-09	3.7246e-14	-5.4199e-06	1.0534e-07	-1.439e-05	0.00019509	-4.3569e-05	-1.0637e-07	2.2204e-07	4.5405e-05	-3.3364e-05	0.00032227	9.6249e-07	-5.9949e-07	5.9673e-06	1.7116e-07	-1.363e-07	8.7044e-07	-2.2843e-07	2.3631e-07	-3.2131e-08	-0.0003325	0.00010866	-0.00083613	1.6593e-05
13.8349	2.9403e-06	8.0449e-06	-9.0504e-07	4.3849e-06	7.4847e-07	4.5812e-11	4.3286e-07	-2.7723e-06	1.7541e-08	-3.3827e-08	-6.6267e-06	8.2221e-07	7.5749e-12	-9.2999e-06	9.1736e-08	-1.6802e-07	-8.7861e-11	3.7525e-06	4.2262e-06	-3.7527e-06	3.5766e-07	-7.1123e-06	0.00094791	-2.2975e-06	3.1307e-09	4.1667e-14	-5.7268e-06	1.1231e-07	-1.5316e-05	0.00021114	-4.7819e-05	-1.1488e-07	2.4134e-07	4.8173e-05	-3.5486e-05	0.00034226	1.0331e-06	-6.4633e-07	6.3953e-06	1.9651e-07	-1.7106e-07	9.741e-07	-2.7329e-07	2.5598e-07	-3.5143e-08	-0.00035791	0.00011855	-0.0008908	1.7811e-05
13.9758	3.0753e-06	8.4174e-06	-9.478e-07	4.5464e-06	8.1613e-07	3.4152e-11	4.5277e-07	-2.8965e-06	1.135e-08	-3.1617e-08	-7.031e-06	8.8457e-07	8.1118e-12	-9.7824e-06	6.0659e-08	-1.7349e-07	-9.4226e-11	3.9321e-06	4.4178e-06	-3.9442e-06	3.7317e-07	-7.5246e-06	0.00099536	-2.4434e-06	3.3661e-09	4.6407e-14	-6.0466e-06	1.1963e-07	-1.6289e-05	0.00022791	-5.2303e-05	-1.2388e-07	2.6185e-07	5.1056e-05	-3.7701e-05	0.00036308	1.1073e-06	-6.9578e-07	6.8451e-06	2.2341e-07	-2.0841e-07	1.0839e-06	-3.2156e-07	2.7684e-07	-3.8369e-08	-0.00038495	0.00012922	-0.00094768	1.9086e-05
14.1166	3.2141e-06	8.8017e-06	-9.9197e-07	4.7114e-06	8.8649e-07	2.1369e-11	4.734e-07	-3.0251e-06	4.5914e-09	-2.9106e-08	-7.4533e-06	9.5071e-07	8.6776e-12	-1.0283e-05	2.6721e-08	-1.789e-07	-1.0096e-10	4.1185e-06	4.615e-06	-4.1425e-06	3.8912e-07	-7.9549e-06	0.0010445	-2.5966e-06	3.6159e-09	5.1474e-14	-6.3796e-06	1.2733e-07	-1.731e-05	0.00024542	-5.7027e-05	-1.3337e-07	2.8362e-07	5.4057e-05	-4.0011e-05	0.00038476	1.1853e-06	-7.4791e-07	7.317e-06	2.519e-07	-2.4843e-07	1.2001e-06	-3.7336e-07	2.9894e-07	-4.182e-08	-0.00041372	0.00014072	-0.0010068	2.0418e-05
14.2574	3.3567e-06	9.1982e-06	-1.0376e-06	4.8798e-06	9.5955e-07	7.4283e-12	4.9479e-07	-3.1582e-06	-2.7529e-09	-2.628e-08	-7.894e-06	1.0208e-06	9.2731e-12	-1.0801e-05	-1.0172e-08	-1.8424e-07	-1.0809e-10	4.3117e-06	4.8181e-06	-4.3476e-06	4.055e-07	-8.4038e-06	0.0010954	-2.7572e-06	3.8808e-09	5.6875e-14	-6.7262e-06	1.3543e-07	-1.8381e-05	0.00026367	-6.1996e-05	-1.4336e-07	3.0668e-07	5.7177e-05	-4.2418e-05	0.00040731	1.2671e-06	-8.028e-07	7.8117e-06	2.8201e-07	-2.9119e-07	1.3226e-06	-4.2882e-07	3.2233e-07	-4.5506e-08	-0.0004443	0.00015313	-0.0010681	2.1806e-05
14.3983	3.5033e-06	9.607e-06	-1.0846e-06	5.0516e-06	1.0353e-06	-7.7066e-12	5.1694e-07	-3.2961e-06	-1.0702e-08	-2.3126e-08	-8.3536e-06	1.0951e-06	9.8994e-12	-1.1339e-05	-5.0118e-08	-1.8952e-07	-1.1562e-10	4.5121e-06	5.027e-06	-4.5598e-06	4.2233e-07	-8.8717e-06	0.001148	-2.9256e-06	4.1616e-09	6.2618e-14	-7.0866e-06	1.4393e-07	-1.9504e-05	0.00028269	-6.7217e-05	-1.5388e-07	3.311e-07	6.0419e-05	-4.4924e-05	0.00043074	1.3528e-06	-8.6055e-07	8.3298e-06	3.1378e-07	-3.3677e-07	1.4519e-06	-4.8807e-07	3.4705e-07	-4.9438e-08	-0.00047679	0.00016648	-0.0011316	2.3253e-05
14.5095	3.6219e-06	9.9387e-06	-1.1228e-06	5.1898e-06	1.0971e-06	-2.0529e-11	5.35e-07	-3.4083e-06	-1.7421e-08	-2.0395e-08	-8.7302e-06	1.1567e-06	1.0416e-11	-1.1776e-05	-8.389e-08	-1.9362e-07	-1.2186e-10	4.6756e-06	5.1962e-06	-4.7324e-06	4.3595e-07	-9.255e-06	0.0011909	-3.0643e-06	4.395e-09	6.7397e-14	-7.3814e-06	1.5094e-07	-2.0428e-05	0.00029825	-7.1522e-05	-1.6257e-07	3.5137e-07	6.3067e-05	-4.6974e-05	0.00044988	1.4233e-06	-9.0823e-07	8.7559e-06	3.4007e-07	-3.7482e-07	1.5587e-06	-5.3762e-07	3.6755e-07	-5.2725e-08	-0.00050387	0.00017774	-0.0011834	2.4436e-05
14.6207	3.7428e-06	1.0278e-05	-1.1619e-06	5.3302e-06	1.1606e-06	-3.4137e-11	5.5356e-07	-3.5236e-06	-2.4539e-08	-1.7444e-08	-9.1191e-06	1.2212e-06	1.0954e-11	-1.2226e-05	-1.1968e-07	-1.9765e-07	-1.2838e-10	4.8438e-06	5.3691e-06	-4.9095e-06	4.4984e-07	-9.6509e-06	0.0012349	-3.2081e-06	4.6391e-09	7.2393e-14	-7.6853e-06	1.5823e-07	-2.1387e-05	0.0003143	-7.5991e-05	-1.716e-07	3.7254e-07	6.5793e-05	-4.9089e-05	0.00046959	1.4964e-06	-9.5779e-07	9.1972e-06	3.6744e-07	-4.1473e-07	1.6698e-06	-5.8967e-07	3.8894e-07	-5.6181e-08	-0.00053224	0.00018967	-0.0012366	2.5655e-05
14.732	3.8663e-06	1.0626e-05	-1.202e-06	5.4727e-06	1.2258e-06	-4.8549e-11	5.7265e-07	-3.6421e-06	-3.2067e-08	-1.4268e-08	-9.5206e-06	1.2886e-06	1.1512e-11	-1.2688e-05	-1.5753e-07	-2.0162e-07	-1.3518e-10	5.0168e-06	5.5458e-06	-5.0912e-06	4.6402e-07	-1.006e-05	0.00128	-3.3573e-06	4.8943e-09	7.7608e-14	-7.9984e-06	1.6579e-07	-2.2381e-05	0.00033084	-8.0627e-05	-1.8099e-07	3.9463e-07	6.8599e-05	-5.1268e-05	0.00048988	1.5721e-06	-1.0093e-06	9.6541e-06	3.9591e-07	-4.5653e-07	1.7853e-06	-6.4431e-07	4.1124e-07	-5.981e-08	-0.00056196	0.0002023	-0.0012912	2.691e-05
14.8432	3.9923e-06	1.0982e-05	-1.243e-06	5.6174e-06	1.2927e-06	-6.3785e-11	5.9226e-07	-3.7638e-06	-4.0015e-08	-1.0857e-08	-9.9348e-06	1.3589e-06	1.2092e-11	-1.3162e-05	-1.975e-07	-2.055e-07	-1.4227e-10	5.1947e-06	5.7263e-06	-5.2775e-06	4.7849e-07	-1.0481e-05	0.0013264	-3.5118e-06	5.161e-09	8.3041e-14	-8.3209e-06	1.7364e-07	-2.3411e-05	0.00034788	-8.5434e-05	-1.9074e-07	4.1769e-07	7.1487e-05	-5.3514e-05	0.00051076	1.6504e-06	-1.0627e-06	1.0127e-05	4.2549e-07	-5.0027e-07	1.9052e-06	-7.0158e-07	4.3449e-07	-6.362e-08	-0.00059308	0.00021567	-0.0013471	2.8201e-05
14.9544	4.1207e-06	1.1346e-05	-1.285e-06	5.7642e-06	1.3614e-06	-7.9864e-11	6.1242e-07	-3.8888e-06	-4.8393e-08	-7.2058e-09	-1.0362e-05	1.4324e-06	1.2694e-11	-1.3649e-05	-2.3965e-07	-2.0929e-07	-1.4966e-10	5.3777e-06	5.9107e-06	-5.4685e-06	4.9325e-07	-1.0916e-05	0.0013739	-3.6719e-06	5.4395e-09	8.8693e-14	-8.6531e-06	1.8178e-07	-2.4478e-05	0.00036543	-9.0414e-05	-2.0085e-07	4.4172e-07	7.4456e-05	-5.5827e-05	0.00053223	1.7315e-06	-1.1182e-06	1.0616e-05	4.562e-07	-5.46e-07	2.0297e-06	-7.6158e-07	4.587e-07	-6.7618e-08	-0.00062566	0.0002298	-0.0014045	2.9529e-05
15.0657	4.2516e-06	1.1718e-05	-1.328e-06	5.9133e-06	1.4318e-06	-9.6805e-11	6.3314e-07	-4.0171e-06	-5.7212e-08	-3.3059e-09	-1.0803e-05	1.509e-06	1.3318e-11	-1.4149e-05	-2.8402e-07	-2.1299e-07	-1.5736e-10	5.5659e-06	6.0989e-06	-5.6642e-06	5.0831e-07	-1.1365e-05	0.0014226	-3.8377e-06	5.7303e-09	9.4562e-14	-8.995e-06	1.9022e-07	-2.5584e-05	0.00038349	-9.5572e-05	-2.1135e-07	4.6678e-07	7.7509e-05	-5.8209e-05	0.00055431	1.8154e-06	-1.1758e-06	1.1121e-05	4.8807e-07	-5.9375e-07	2.1588e-06	-8.2438e-07	4.8392e-07	-7.1812e-08	-0.00065974	0.00024475	-0.0014633	3.0893e-05
15.1774	4.3857e-06	1.2101e-05	-1.3722e-06	6.0653e-06	1.5042e-06	-1.1471e-10	6.5452e-07	-4.1495e-06	-6.6526e-08	8.6961e-10	-1.1259e-05	1.5893e-06	1.3968e-11	-1.4665e-05	-3.3089e-07	-2.1658e-07	-1.6541e-10	5.7602e-06	6.2919e-06	-5.8656e-06	5.2373e-07	-1.1829e-05	0.0014728	-4.0101e-06	6.0352e-09	1.0067e-13	-9.3485e-06	1.9901e-07	-2.6733e-05	0.00040216	-0.00010094	-2.2229e-07	4.93e-07	8.0662e-05	-6.0672e-05	0.0005771	1.9026e-06	-1.2357e-06	1.1646e-05	5.2127e-07	-6.4381e-07	2.2933e-06	-8.9035e-07	5.103e-07	-7.623e-08	-0.00069555	0.00026061	-0.0015239	3.23e-05
15.2891	4.5223e-06	1.2492e-05	-1.4174e-06	6.2194e-06	1.5784e-06	-1.3353e-10	6.7648e-07	-4.2854e-06	-7.6309e-08	5.3122e-09	-1.1729e-05	1.673e-06	1.4642e-11	-1.5193e-05	-3.8012e-07	-2.2005e-07	-1.7379e-10	5.96e-06	6.4889e-06	-6.072e-06	5.3944e-07	-1.2308e-05	0.0015243	-4.1886e-06	6.3533e-09	1.07e-13	-9.7123e-06	2.0813e-07	-2.7923e-05	0.00042135	-0.00010648	-2.3363e-07	5.2031e-07	8.3901e-05	-6.3206e-05	0.00060052	1.9927e-06	-1.2979e-06	1.2188e-05	5.5567e-07	-6.9601e-07	2.4325e-06	-9.5932e-07	5.3774e-07	-8.0862e-08	-0.00073299	0.00027737	-0.0015858	3.3744e-05
15.4009	4.6615e-06	1.2892e-05	-1.4636e-06	6.3758e-06	1.6544e-06	-1.5327e-10	6.9904e-07	-4.4249e-06	-8.6572e-08	1.003e-08	-1.2213e-05	1.7603e-06	1.534e-11	-1.5735e-05	-4.3178e-07	-2.2338e-07	-1.8252e-10	6.1653e-06	6.6899e-06	-6.2832e-06	5.5546e-07	-1.2801e-05	0.001577	-4.3734e-06	6.6851e-09	1.1354e-13	-1.0086e-05	2.1758e-07	-2.9155e-05	0.00044109	-0.00011223	-2.4539e-07	5.4875e-07	8.723e-05	-6.5814e-05	0.00062457	2.0858e-06	-1.3623e-06	1.2748e-05	5.9131e-07	-7.504e-07	2.5767e-06	-1.0314e-06	5.663e-07	-8.5717e-08	-0.00077212	0.00029507	-0.0016492	3.5225e-05
15.5126	4.8032e-06	1.3301e-05	-1.5109e-06	6.5344e-06	1.7322e-06	-1.7398e-10	7.2221e-07	-4.568e-06	-9.7327e-08	1.5033e-08	-1.2711e-05	1.8512e-06	1.6063e-11	-1.6291e-05	-4.8593e-07	-2.2656e-07	-1.9159e-10	6.3763e-06	6.8949e-06	-6.4996e-06	5.7179e-07	-1.331e-05	0.0016311	-4.5644e-06	7.031e-09	1.2028e-13	-1.0471e-05	2.2736e-07	-3.0428e-05	0.00046137	-0.00011816	-2.5757e-07	5.7836e-07	9.0649e-05	-6.8496e-05	0.00064928	2.182e-06	-1.429e-06	1.3327e-05	6.2819e-07	-8.0705e-07	2.726e-06	-1.1066e-06	5.96e-07	-9.0805e-08	-0.000813	0.00031376	-0.0017141	3.6744e-05
15.6243	4.9476e-06	1.3719e-05	-1.5593e-06	6.6952e-06	1.8117e-06	-1.9565e-10	7.46e-07	-4.7149e-06	-1.0859e-07	2.0328e-08	-1.3224e-05	1.9459e-06	1.6812e-11	-1.6861e-05	-5.4263e-07	-2.2957e-07	-2.0102e-10	6.593e-06	7.104e-06	-6.721e-06	5.8842e-07	-1.3833e-05	0.0016864	-4.762e-06	7.3916e-09	1.2722e-13	-1.0867e-05	2.3749e-07	-3.1746e-05	0.00048221	-0.00012429	-2.7019e-07	6.0917e-07	9.4159e-05	-7.1254e-05	0.00067465	2.2814e-06	-1.4981e-06	1.3923e-05	6.6636e-07	-8.6599e-07	2.8803e-06	-1.185e-06	6.2689e-07	-9.6135e-08	-0.0008557	0.00033347	-0.0017805	3.83e-05
15.7361	5.0945e-06	1.4146e-05	-1.6087e-06	6.8583e-06	1.893e-06	-2.1832e-10	7.7043e-07	-4.8657e-06	-1.2037e-07	2.5926e-08	-1.3752e-05	2.0445e-06	1.7586e-11	-1.7444e-05	-6.0194e-07	-2.324e-07	-2.1082e-10	6.8157e-06	7.3173e-06	-6.9475e-06	6.0536e-07	-1.4372e-05	0.0017431	-4.9663e-06	7.7672e-09	1.3436e-13	-1.1274e-05	2.4799e-07	-3.3107e-05	0.00050361	-0.00013063	-2.8326e-07	6.4122e-07	9.7764e-05	-7.409e-05	0.00070069	2.384e-06	-1.5697e-06	1.4539e-05	7.0583e-07	-9.2728e-07	3.0399e-06	-1.2669e-06	6.59e-07	-1.0172e-07	-0.00090027	0.00035426	-0.0018483	3.9895e-05
15.8897	5.3008e-06	1.4748e-05	-1.6784e-06	7.0861e-06	2.0078e-06	-2.5117e-10	8.0508e-07	-5.0794e-06	-1.3743e-07	3.4136e-08	-1.4503e-05	2.1868e-06	1.8695e-11	-1.8271e-05	-6.8791e-07	-2.3595e-07	-2.2492e-10	7.1318e-06	7.6172e-06	-7.2675e-06	6.2917e-07	-1.5139e-05	0.0018233	-5.2585e-06	8.3092e-09	1.4447e-13	-1.1851e-05	2.6301e-07	-3.5055e-05	0.00053397	-0.00013969	-3.0199e-07	6.8741e-07	0.00010288	-7.8119e-05	0.00073762	2.5306e-06	-1.6723e-06	1.5418e-05	7.6227e-07	-1.0155e-06	3.268e-06	-1.385e-06	7.0523e-07	-1.0983e-07	-0.00096474	0.0003847	-0.0019441	4.215e-05
16.0433	5.5121e-06	1.5368e-05	-1.7502e-06	7.3183e-06	2.126e-06	-2.86e-10	8.4098e-07	-5.3006e-06	-1.5554e-07	4.296e-08	-1.5283e-05	2.3369e-06	1.9855e-11	-1.9124e-05	-7.7912e-07	-2.3909e-07	-2.3975e-10	7.4595e-06	7.9251e-06	-7.5974e-06	6.5357e-07	-1.5936e-05	0.001906	-5.564e-06	8.8819e-09	1.549e-13	-1.245e-05	2.7875e-07	-3.7092e-05	0.00056543	-0.00014915	-3.2163e-07	7.3615e-07	0.00010818	-8.2302e-05	0.00077586	2.6836e-06	-1.7798e-06	1.6334e-05	8.2128e-07	-1.1084e-06	3.5065e-06	-1.5101e-06	7.5396e-07	-1.1847e-07	-0.001033	0.0004174	-0.0020428	4.4478e-05
16.197	5.7283e-06	1.6006e-05	-1.8242e-06	7.5546e-06	2.2477e-06	-3.2288e-10	8.7817e-07	-5.5296e-06	-1.7472e-07	5.2424e-08	-1.6093e-05	2.4954e-06	2.1068e-11	-2.0006e-05	-8.7576e-07	-2.4175e-07	-2.5536e-10	7.7993e-06	8.2409e-06	-7.9375e-06	6.7857e-07	-1.6765e-05	0.0019915	-5.8833e-06	9.4868e-09	1.6563e-13	-1.3072e-05	2.9524e-07	-3.922e-05	0.00059802	-0.00015903	-3.422e-07	7.8755e-07	0.00011367	-8.6644e-05	0.00081547	2.8434e-06	-1.8924e-06	1.729e-05	8.8293e-07	-1.2062e-06	3.7557e-06	-1.6422e-06	8.0531e-07	-1.2767e-07	-0.0011053	0.00045249	-0.0021444	4.6881e-05
16.3506	5.9496e-06	1.6662e-05	-1.9002e-06	7.7953e-06	2.3728e-06	-3.6185e-10	9.1669e-07	-5.7666e-06	-1.9501e-07	6.2554e-08	-1.6934e-05	2.6625e-06	2.2336e-11	-2.0917e-05	-9.78e-07	-2.4389e-07	-2.7175e-10	8.1513e-06	8.5648e-06	-8.2878e-06	7.0418e-07	-1.7626e-05	0.0020796	-6.2169e-06	1.0125e-08	1.7661e-13	-1.3716e-05	3.125e-07	-4.1444e-05	0.00063175	-0.00016935	-3.6376e-07	8.4175e-07	0.00011935	-9.1148e-05	0.00085646	3.0101e-06	-2.0104e-06	1.8286e-05	9.4728e-07	-1.309e-06	4.0157e-06	-1.7817e-06	8.5939e-07	-1.3746e-07	-0.0011818	0.00049013	-0.002249	4.936e-05
16.5043	6.1759e-06	1.7336e-05	-1.9785e-06	8.0402e-06	2.5014e-06	-4.0298e-10	9.5656e-07	-6.0117e-06	-2.1645e-07	7.3376e-08	-1.7806e-05	2.8386e-06	2.366e-11	-2.1857e-05	-1.086e-06	-2.4547e-07	-2.8897e-10	8.516e-06	8.8969e-06	-8.6485e-06	7.3039e-07	-1.852e-05	0.0021705	-6.5652e-06	1.0798e-08	1.8782e-13	-1.4384e-05	3.3054e-07	-4.3766e-05	0.00066666	-0.00018011	-3.8633e-07	8.9887e-07	0.00012524	-9.582e-05	0.00089887	3.184e-06	-2.1339e-06	1.9324e-05	1.0144e-06	-1.417e-06	4.2869e-06	-1.9289e-06	9.1634e-07	-1.4789e-07	-0.0012626	0.00053046	-0.0023566	5.1916e-05
16.7146	6.4941e-06	1.829e-05	-2.0893e-06	8.3824e-06	2.6832e-06	-4.6291e-10	1.0134e-06	-6.361e-06	-2.4773e-07	8.9365e-08	-1.9053e-05	3.095e-06	2.5568e-11	-2.3192e-05	-1.2437e-06	-2.466e-07	-3.1392e-10	9.0365e-06	9.3649e-06	-9.1596e-06	7.673e-07	-1.9799e-05	0.0022995	-7.0668e-06	1.1779e-08	2.0342e-13	-1.5336e-05	3.566e-07	-4.711e-05	0.00071642	-0.00019559	-4.1896e-07	9.8209e-07	0.00013363	-0.0001025	0.00095932	3.4343e-06	-2.3124e-06	2.0814e-05	1.111e-06	-1.5735e-06	4.6769e-06	-2.1436e-06	9.9923e-07	-1.6326e-07	-0.0013807	0.00059032	-0.0025092	5.5544e-05
16.925	6.8218e-06	1.9281e-05	-2.2044e-06	8.7328e-06	2.8717e-06	-5.2712e-10	1.073e-06	-6.7265e-06	-2.8131e-07	1.0677e-07	-2.0361e-05	3.3701e-06	2.7587e-11	-2.4585e-05	-1.413e-06	-2.4644e-07	-3.4053e-10	9.5821e-06	9.8486e-06	-9.6909e-06	8.0537e-07	-2.1144e-05	0.0024339	-7.5981e-06	1.2832e-08	2.1921e-13	-1.6335e-05	3.8426e-07	-5.0652e-05	0.00076848	-0.00021197	-4.5368e-07	1.0714e-06	0.00014243	-0.00010951	0.0010226	3.6991e-06	-2.5023e-06	2.2389e-05	1.213e-06	-1.7403e-06	5.0891e-06	-2.3741e-06	1.0881e-06	-1.7998e-07	-0.0015076	0.00065593	-0.0026677	5.9324e-05
17.1354	7.1592e-06	2.0308e-05	-2.3238e-06	9.0912e-06	3.0669e-06	-5.9576e-10	1.1353e-06	-7.1087e-06	-3.1728e-07	1.2564e-07	-2.1733e-05	3.6647e-06	2.9724e-11	-2.6036e-05	-1.5944e-06	-2.4485e-07	-3.6888e-10	1.0154e-05	1.0348e-05	-1.0243e-05	8.4463e-07	-2.2556e-05	0.0025738	-8.1604e-06	1.3961e-08	2.3502e-13	-1.7381e-05	4.1361e-07	-5.44e-05	0.00082293	-0.00022929	-4.9058e-07	1.1672e-06	0.00015164	-0.00011688	0.0010888	3.9792e-06	-2.7041e-06	2.405e-05	1.3207e-06	-1.918e-06	5.5243e-06	-2.6213e-06	1.1833e-06	-1.9818e-07	-0.001644	0.00072769	-0.0028326	6.3261e-05
17.3458	7.5063e-06	2.1372e-05	-2.4477e-06	9.4577e-06	3.269e-06	-6.6892e-10	1.2006e-06	-7.5083e-06	-3.5571e-07	1.4605e-07	-2.3171e-05	3.98e-06	3.198e-11	-2.7547e-05	-1.7882e-06	-2.4171e-07	-3.9904e-10	1.0753e-05	1.0864e-05	-1.0815e-05	8.8509e-07	-2.4039e-05	0.0027193	-8.7549e-06	1.5171e-08	2.5065e-13	-1.8476e-05	4.4472e-07	-5.8363e-05	0.00087981	-0.00024759	-5.2977e-07	1.27e-06	0.00016129	-0.00012461	0.001158	4.2753e-06	-2.9184e-06	2.5803e-05	1.4343e-06	-2.1067e-06	5.9832e-06	-2.886e-06	1.2853e-06	-2.1795e-07	-0.0017901	0.00080606	-0.0030039	6.736e-05
17.5562	7.8632e-06	2.2475e-05	-2.5761e-06	9.8323e-06	3.4778e-06	-7.4672e-10	1.2688e-06	-7.9259e-06	-3.9669e-07	1.6804e-07	-2.4676e-05	4.3171e-06	3.4362e-11	-2.912e-05	-1.9949e-06	-2.3692e-07	-4.3112e-10	1.1379e-05	1.1395e-05	-1.1409e-05	9.2677e-07	-2.5594e-05	0.0028707	-9.3829e-06	1.6464e-08	2.659e-13	-1.9621e-05	4.7766e-07	-6.255e-05	0.0009392	-0.0002669	-5.7138e-07	1.38e-06	0.00017139	-0.00013272	0.0012303	4.588e-06	-3.1459e-06	2.7649e-05	1.5538e-06	-2.307e-06	6.4665e-06	-3.1691e-06	1.3944e-06	-2.3944e-07	-0.0019465	0.00089146	-0.003182	7.1628e-05
17.7666	8.2299e-06	2.3617e-05	-2.7092e-06	1.0215e-05	3.6936e-06	-8.2924e-10	1.3402e-06	-8.3619e-06	-4.4027e-07	1.9167e-07	-2.6249e-05	4.677e-06	3.6872e-11	-3.0755e-05	-2.2148e-06	-2.3039e-07	-4.6519e-10	1.2035e-05	1.1943e-05	-1.2025e-05	9.6967e-07	-2.7224e-05	0.0030279	-1.0046e-05	1.7848e-08	2.8051e-13	-2.0817e-05	5.1252e-07	-6.6969e-05	0.0010012	-0.00028725	-6.1549e-07	1.4976e-06	0.00018195	-0.00014122	0.0013058	4.918e-06	-3.3872e-06	2.9593e-05	1.6795e-06	-2.5192e-06	6.9747e-06	-3.4713e-06	1.511e-06	-2.6275e-07	-0.0021135	0.00098436	-0.0033672	7.6071e-05
17.977	8.6066e-06	2.48e-05	-2.847e-06	1.0606e-05	3.9164e-06	-9.1653e-10	1.4147e-06	-8.8172e-06	-4.865e-07	2.1698e-07	-2.7894e-05	5.061e-06	3.9516e-11	-3.2456e-05	-2.448e-06	-2.2206e-07	-5.0138e-10	1.2722e-05	1.2508e-05	-1.2662e-05	1.0138e-06	-2.893e-05	0.0031912	-1.0745e-05	1.9325e-08	2.9422e-13	-2.2067e-05	5.4937e-07	-7.1629e-05	0.0010657	-0.00030869	-6.6223e-07	1.6235e-06	0.00019299	-0.00015012	0.0013846	5.2661e-06	-3.6428e-06	3.1637e-05	1.8114e-06	-2.7434e-06	7.5084e-06	-3.7935e-06	1.6356e-06	-2.8803e-07	-0.0022915	0.0010852	-0.0035597	8.0697e-05
18.1873	8.9932e-06	2.6023e-05	-2.9897e-06	1.1005e-05	4.1462e-06	-1.0086e-09	1.4926e-06	-9.2924e-06	-5.3541e-07	2.4397e-07	-2.961e-05	5.4703e-06	4.2297e-11	-3.4222e-05	-2.6948e-06	-2.119e-07	-5.3979e-10	1.344e-05	1.3089e-05	-1.3322e-05	1.0592e-06	-3.0716e-05	0.0033607	-1.1482e-05	2.09e-08	3.067e-13	-2.3371e-05	5.8831e-07	-7.6541e-05	0.001133	-0.00033125	-7.1169e-07	1.7578e-06	0.00020452	-0.00015945	0.0014667	5.6328e-06	-3.9134e-06	3.3785e-05	1.9497e-06	-2.9801e-06	8.0682e-06	-4.1363e-06	1.7686e-06	-3.1541e-07	-0.0024808	0.0011944	-0.0037598	8.5513e-05
18.3977	9.3898e-06	2.7288e-05	-3.1373e-06	1.1412e-05	4.3831e-06	-1.1055e-09	1.5739e-06	-9.7881e-06	-5.8702e-07	2.7268e-07	-3.1401e-05	5.906e-06	4.5221e-11	-3.6056e-05	-2.9553e-06	-1.9995e-07	-5.8056e-10	1.4191e-05	1.3687e-05	-1.4004e-05	1.1059e-06	-3.2584e-05	0.0035364	-1.2258e-05	2.258e-08	3.1762e-13	-2.4732e-05	6.2942e-07	-8.1714e-05	0.001203	-0.00035495	-7.6397e-07	1.901e-06	0.00021657	-0.0001692	0.0015524	6.0188e-06	-4.1994e-06	3.6039e-05	2.0945e-06	-3.2294e-06	8.6544e-06	-4.5004e-06	1.9103e-06	-3.4502e-07	-0.0026817	0.0013124	-0.003968	9.0528e-05
18.6081	9.7964e-06	2.8596e-05	-3.29e-06	1.1828e-05	4.6271e-06	-1.2072e-09	1.6588e-06	-1.0305e-05	-6.4132e-07	3.0309e-07	-3.3267e-05	6.3693e-06	4.8292e-11	-3.7959e-05	-3.2294e-06	-1.8628e-07	-6.2384e-10	1.4977e-05	1.4303e-05	-1.4709e-05	1.1538e-06	-3.4536e-05	0.0037187	-1.3074e-05	2.4368e-08	3.2659e-13	-2.615e-05	6.7278e-07	-8.7158e-05	0.0012757	-0.00037982	-8.1915e-07	2.0534e-06	0.00022914	-0.0001794	0.0016415	6.4246e-06	-4.5015e-06	3.8403e-05	2.2458e-06	-3.4914e-06	9.2674e-06	-4.8863e-06	2.0611e-06	-3.7701e-07	-0.0028944	0.0014396	-0.0041847	9.5751e-05
18.8338	1.0244e-05	3.0048e-05	-3.4596e-06	1.2283e-05	4.8969e-06	-1.3214e-09	1.754e-06	-1.0885e-05	-7.0252e-07	3.3758e-07	-3.5354e-05	6.8985e-06	5.1755e-11	-4.008e-05	-3.5383e-06	-1.6987e-07	-6.7325e-10	1.586e-05	1.4982e-05	-1.5492e-05	1.2067e-06	-3.6727e-05	0.0039215	-1.3997e-05	2.6414e-08	3.3356e-13	-2.7736e-05	7.219e-07	-9.3311e-05	0.0013568	-0.00040781	-8.8166e-07	2.2277e-06	0.00024322	-0.00019085	0.0017411	6.8826e-06	-4.8438e-06	4.1062e-05	2.4153e-06	-3.7866e-06	9.9549e-06	-5.3248e-06	2.2334e-06	-4.141e-07	-0.0031357	0.0015868	-0.0044268	0.00010159
19.0595	1.0703e-05	3.1551e-05	-3.6354e-06	1.2747e-05	5.175e-06	-1.4409e-09	1.8536e-06	-1.149e-05	-7.6672e-07	3.7395e-07	-3.7532e-05	7.4626e-06	5.5399e-11	-4.2286e-05	-3.8624e-06	-1.5189e-07	-7.2598e-10	1.6788e-05	1.5681e-05	-1.6302e-05	1.2611e-06	-3.902e-05	0.0041321	-1.4971e-05	2.8599e-08	3.3721e-13	-2.9393e-05	7.7384e-07	-9.9799e-05	0.0014412	-0.0004372	-9.4769e-07	2.4133e-06	0.00025793	-0.00020283	0.0018449	7.3645e-06	-5.2057e-06	4.385e-05	2.5923e-06	-4.0964e-06	1.0673e-05	-5.7892e-06	2.417e-06	-4.5422e-07	-0.0033909	0.0017453	-0.0046795	0.0001077
19.2851	1.1174e-05	3.3108e-05	-3.8174e-06	1.3221e-05	5.4614e-06	-1.5654e-09	1.9579e-06	-1.2124e-05	-8.338e-07	4.1213e-07	-3.9801e-05	8.0632e-06	5.923e-11	-4.4577e-05	-4.201e-06	-1.3273e-07	-7.8231e-10	1.7762e-05	1.6401e-05	-1.7139e-05	1.317e-06	-4.142e-05	0.0043506	-1.5996e-05	3.093e-08	3.3692e-13	-3.1122e-05	8.2872e-07	-0.00010664	0.0015288	-0.00046797	-1.0173e-06	2.6105e-06	0.00027328	-0.00021536	0.0019529	7.8708e-06	-5.5873e-06	4.677e-05	2.7767e-06	-4.4207e-06	1.1423e-05	-6.2793e-06	2.6122e-06	-4.9752e-07	-0.0036597	0.0019156	-0.0049434	0.00011408
19.5108	1.1656e-05	3.4718e-05	-4.0059e-06	1.3705e-05	5.7562e-06	-1.6947e-09	2.0671e-06	-1.2786e-05	-9.0362e-07	4.52e-07	-4.2165e-05	8.7019e-06	6.3255e-11	-4.6958e-05	-4.5535e-06	-1.1286e-07	-8.4254e-10	1.8786e-05	1.7141e-05	-1.8005e-05	1.3744e-06	-4.3928e-05	0.0045772	-1.7077e-05	3.3414e-08	3.3197e-13	-3.2925e-05	8.8666e-07	-0.00011384	0.0016197	-0.00050013	-1.0905e-06	2.8197e-06	0.00028928	-0.00022845	0.0020652	8.4017e-06	-5.9892e-06	4.9821e-05	2.9684e-06	-4.7592e-06	1.2202e-05	-6.7949e-06	2.8193e-06	-5.4411e-07	-0.003942	0.002098	-0.0052188	0.00012075
19.7365	1.215e-05	3.6385e-05	-4.201e-06	1.4198e-05	6.0595e-06	-1.8284e-09	2.1813e-06	-1.3479e-05	-9.7601e-07	4.9343e-07	-4.4623e-05	9.3804e-06	6.7479e-11	-4.943e-05	-4.919e-06	-9.2895e-08	-9.0703e-10	1.9862e-05	1.7903e-05	-1.89e-05	1.4334e-06	-4.655e-05	0.0048121	-1.8213e-05	3.6059e-08	3.2161e-13	-3.4803e-05	9.4779e-07	-0.00012142	0.0017138	-0.00053365	-1.1672e-06	3.0408e-06	0.00030594	-0.00024209	0.0021817	8.9573e-06	-6.4113e-06	5.3003e-05	3.1672e-06	-5.1114e-06	1.3012e-05	-7.3356e-06	3.0384e-06	-5.9411e-07	-0.0042375	0.0022926	-0.0055064	0.00012771
19.9622	1.2656e-05	3.8109e-05	-4.4029e-06	1.4701e-05	6.3711e-06	-1.9662e-09	2.3007e-06	-1.4202e-05	-1.0507e-06	5.3625e-07	-4.7179e-05	1.01e-05	7.1912e-11	-5.1996e-05	-5.2963e-06	-7.3551e-08	-9.7617e-10	2.0993e-05	1.8685e-05	-1.9823e-05	1.494e-06	-4.9288e-05	0.0050555	-1.9409e-05	3.8874e-08	3.0497e-13	-3.676e-05	1.0122e-06	-0.00012939	0.0018111	-0.00056853	-1.2476e-06	3.2739e-06	0.00032325	-0.00025628	0.0023024	9.5375e-06	-6.8536e-06	5.6316e-05	3.3729e-06	-5.4768e-06	1.3851e-05	-7.9004e-06	3.2696e-06	-6.4759e-07	-0.0045457	0.0024995	-0.0058065	0.00013499
20.2002	1.3203e-05	3.9991e-05	-4.6235e-06	1.5242e-05	6.709e-06	-2.1155e-09	2.4327e-06	-1.5001e-05	-1.1318e-06	5.8272e-07	-4.9981e-05	1.0906e-05	7.6819e-11	-5.4808e-05	-5.7058e-06	-5.4747e-08	-1.0546e-09	2.2251e-05	1.9532e-05	-2.0829e-05	1.5596e-06	-5.2305e-05	0.0053216	-2.0736e-05	4.2035e-08	2.7963e-13	-3.8911e-05	1.084e-06	-0.00013824	0.0019171	-0.00060672	-1.3361e-06	3.5326e-06	0.00034222	-0.00027186	0.0024343	1.0176e-05	-7.342e-06	5.9948e-05	3.5969e-06	-5.8757e-06	1.4766e-05	-8.521e-06	3.5266e-06	-7.0784e-07	-0.0048838	0.0027309	-0.0061373	0.00014301
20.3984	1.3668e-05	4.161e-05	-4.8133e-06	1.5701e-05	6.9976e-06	-2.2425e-09	2.5475e-06	-1.5695e-05	-1.2009e-06	6.2227e-07	-5.2399e-05	1.1616e-05	8.1094e-11	-5.7234e-05	-6.0545e-06	-4.1127e-08	-1.1246e-09	2.3351e-05	2.0257e-05	-2.1692e-05	1.6156e-06	-5.4922e-05	0.0055507	-2.1895e-05	4.4826e-08	2.516e-13	-4.0772e-05	1.1467e-06	-0.00014596	0.002008	-0.00063958	-1.4128e-06	3.758e-06	0.00035857	-0.00028531	0.0025476	1.0728e-05	-7.7655e-06	6.308e-05	3.7888e-06	-6.2179e-06	1.555e-05	-9.056e-06	3.7508e-06	-7.6102e-07	-0.0051751	0.002934	-0.0064242	0.00014998
20.5967	1.4142e-05	4.3277e-05	-5.0088e-06	1.6168e-05	7.2927e-06	-2.3717e-09	2.6669e-06	-1.6417e-05	-1.2712e-06	6.6241e-07	-5.4895e-05	1.2362e-05	8.5546e-11	-5.974e-05	-6.4093e-06	-3.0113e-08	-1.1993e-09	2.4502e-05	2.0998e-05	-2.2578e-05	1.6729e-06	-5.7637e-05	0.0057868	-2.3105e-05	4.7768e-08	2.1649e-13	-4.2699e-05	1.2124e-06	-0.00015402	0.0021012	-0.00067337	-1.492e-06	3.992e-06	0.00037542	-0.00029917	0.002664	1.1298e-05	-8.2039e-06	6.6304e-05	3.9853e-06	-6.5684e-06	1.6355e-05	-9.6062e-06	3.9841e-06	-8.1694e-07	-0.0054744	0.0031462	-0.0067218	0.00015721
20.7949	1.4626e-05	4.4992e-05	-5.2101e-06	1.6642e-05	7.5943e-06	-2.5026e-09	2.791e-06	-1.7167e-05	-1.3424e-06	7.0299e-07	-5.7469e-05	1.3144e-05	9.0179e-11	-6.2326e-05	-6.7691e-06	-2.2461e-08	-1.279e-09	2.5706e-05	2.1756e-05	-2.3489e-05	1.7315e-06	-6.0452e-05	0.00603	-2.4366e-05	5.0866e-08	1.7353e-13	-4.4691e-05	1.281e-06	-0.00016244	0.0021966	-0.00070802	-1.5736e-06	4.2345e-06	0.00039275	-0.00031344	0.0027835	1.1886e-05	-8.6569e-06	6.9619e-05	4.186e-06	-6.9265e-06	1.7177e-05	-1.017e-05	4.2261e-06	-8.7555e-07	-0.0057812	0.0033674	-0.0070303	0.00016471
20.9931	1.5118e-05	4.6758e-05	-5.4173e-06	1.7124e-05	7.9024e-06	-2.6349e-09	2.9201e-06	-1.7946e-05	-1.4144e-06	7.4383e-07	-6.0124e-05	1.3966e-05	9.4998e-11	-6.4995e-05	-7.1327e-06	-1.8964e-08	-1.3641e-09	2.6966e-05	2.2531e-05	-2.4423e-05	1.7913e-06	-6.337e-05	0.0062805	-2.5682e-05	5.4127e-08	1.2187e-13	-4.6752e-05	1.3527e-06	-0.0001712	0.0022942	-0.00074348	-1.6576e-06	4.4849e-06	0.00041056	-0.00032812	0.0029059	1.2491e-05	-9.1238e-06	7.3021e-05	4.3907e-06	-7.2917e-06	1.8018e-05	-1.0746e-05	4.4766e-06	-9.368e-07	-0.0060947	0.0035972	-0.00735	0.00017249
21.1914	1.562e-05	4.8575e-05	-5.6307e-06	1.7613e-05	8.2171e-06	-2.7683e-09	3.0543e-06	-1.8755e-05	-1.487e-06	7.8477e-07	-6.2859e-05	1.4827e-05	1.0001e-10	-6.7748e-05	-7.499e-06	-2.0444e-08	-1.455e-09	2.8285e-05	2.3323e-05	-2.5381e-05	1.8525e-06	-6.6392e-05	0.0065383	-2.7052e-05	5.7557e-08	6.0647e-14	-4.8883e-05	1.4276e-06	-0.00018034	0.0023939	-0.00077969	-1.7438e-06	4.7429e-06	0.00042884	-0.00034319	0.0030311	1.3112e-05	-9.6042e-06	7.6506e-05	4.5991e-06	-7.6631e-06	1.8875e-05	-1.1333e-05	4.7353e-06	-1.0006e-06	-0.0064142	0.0038353	-0.007681	0.00018055
21.3896	1.6131e-05	5.0445e-05	-5.8503e-06	1.811e-05	8.5384e-06	-2.9025e-09	3.1937e-06	-1.9595e-05	-1.5599e-06	8.2564e-07	-6.5676e-05	1.5729e-05	1.0522e-10	-7.0589e-05	-7.867e-06	-2.7736e-08	-1.552e-09	2.9665e-05	2.4133e-05	-2.6364e-05	1.9149e-06	-6.9522e-05	0.0068036	-2.848e-05	6.1165e-08	-1.1104e-14	-5.1085e-05	1.5058e-06	-0.00018986	0.0024957	-0.00081658	-1.832e-06	5.0079e-06	0.00044756	-0.00035864	0.0031591	1.3748e-05	-1.0097e-05	8.007e-05	4.8109e-06	-8.04e-06	1.9747e-05	-1.1928e-05	5.0017e-06	-1.0669e-06	-0.0067389	0.0040813	-0.0080236	0.00018889
21.6696	1.6869e-05	5.3177e-05	-6.1714e-06	1.8825e-05	9.0034e-06	-3.0927e-09	3.4e-06	-2.0838e-05	-1.6631e-06	8.8294e-07	-6.9798e-05	1.7077e-05	1.1293e-10	-7.4754e-05	-8.3878e-06	-4.9556e-08	-1.7005e-09	3.1723e-05	2.5306e-05	-2.7795e-05	2.0054e-06	-7.4132e-05	0.0071914	-3.0598e-05	6.6576e-08	-1.3236e-13	-5.432e-05	1.622e-06	-0.00020398	0.0026426	-0.00086972	-1.9598e-06	5.393e-06	0.00047476	-0.00038109	0.0033444	1.4672e-05	-1.0814e-05	8.523e-05	5.1154e-06	-8.5805e-06	2.1003e-05	-1.2779e-05	5.3901e-06	-1.1643e-06	-0.0072048	0.0044411	-0.0085273	0.00020117
21.9497	1.7625e-05	5.602e-05	-6.5055e-06	1.9557e-05	9.4817e-06	-3.2829e-09	3.6176e-06	-2.2147e-05	-1.766e-06	9.3935e-07	-7.4088e-05	1.8515e-05	1.2105e-10	-7.9102e-05	-8.9072e-06	-8.6949e-08	-1.8634e-09	3.3914e-05	2.6515e-05	-2.9276e-05	2.0985e-06	-7.897e-05	0.007595	-3.2839e-05	7.2375e-08	-2.7969e-13	-5.7705e-05	1.7453e-06	-0.00021892	0.0027933	-0.00092385	-2.0908e-06	5.7892e-06	0.00050278	-0.00040423	0.0035346	1.5623e-05	-1.1553e-05	9.0526e-05	5.4253e-06	-9.1285e-06	2.2284e-05	-1.3637e-05	5.7913e-06	-1.266e-06	-0.007677	0.0048143	-0.0090545	0.00021404
22.2297	1.84e-05	5.8976e-05	-6.8532e-06	2.0303e-05	9.9734e-06	-3.4726e-09	3.8469e-06	-2.3525e-05	-1.8682e-06	9.9448e-07	-7.8551e-05	2.0047e-05	1.2961e-10	-8.3639e-05	-9.4228e-06	-1.4211e-07	-2.0419e-09	3.6247e-05	2.7759e-05	-3.0809e-05	2.1944e-06	-8.4043e-05	0.0080145	-3.5208e-05	7.8583e-08	-4.5641e-13	-6.1244e-05	1.8761e-06	-0.00023471	0.0029473	-0.00097878	-2.2246e-06	6.1943e-06	0.00053159	-0.00042803	0.0037296	1.6598e-05	-1.2311e-05	9.5945e-05	5.7399e-06	-9.6822e-06	2.3587e-05	-1.4495e-05	6.2036e-06	-1.3713e-06	-0.0081532	0.0051991	-0.0096054	0.0002275
22.5097	1.9194e-05	6.2048e-05	-7.2147e-06	2.1066e-05	1.0479e-05	-3.6611e-09	4.0883e-06	-2.4975e-05	-1.9693e-06	1.048e-06	-8.319e-05	2.1678e-05	1.3863e-10	-8.837e-05	-9.9327e-06	-2.1706e-07	-2.2371e-09	3.8726e-05	2.904e-05	-3.2394e-05	2.293e-06	-8.936e-05	0.0084506	-3.7711e-05	8.5223e-08	-6.6612e-13	-6.4943e-05	2.0146e-06	-0.0002514	0.0031047	-0.0010343	-2.3606e-06	6.6063e-06	0.00056114	-0.00045243	0.0039289	1.7595e-05	-1.3087e-05	0.00010147	6.0586e-06	-1.024e-05	2.4909e-05	-1.5348e-05	6.625e-06	-1.4796e-06	-0.0086309	0.0055939	-0.01018	0.00024156
22.7898	2.0008e-05	6.524e-05	-7.5905e-06	2.1844e-05	1.0998e-05	-3.8481e-09	4.3422e-06	-2.6499e-05	-2.069e-06	1.0997e-06	-8.8011e-05	2.3413e-05	1.4811e-10	-9.3301e-05	-1.0436e-05	-3.1355e-07	-2.4501e-09	4.1358e-05	3.0358e-05	-3.4033e-05	2.3944e-06	-9.4929e-05	0.0089036	-4.0353e-05	9.2318e-08	-9.1271e-13	-6.8806e-05	2.1613e-06	-0.00026901	0.0032652	-0.0010901	-2.4983e-06	7.0229e-06	0.00059139	-0.00047741	0.0041323	1.861e-05	-1.3877e-05	0.0001071	6.381e-06	-1.08e-05	2.6249e-05	-1.6187e-05	7.0535e-06	-1.5903e-06	-0.0091081	0.0059969	-0.010779	0.00025623
23.0698	2.0841e-05	6.8554e-05	-7.9809e-06	2.2639e-05	1.1532e-05	-4.0333e-09	4.609e-06	-2.8099e-05	-2.1672e-06	1.1494e-06	-9.3018e-05	2.5258e-05	1.5807e-10	-9.8438e-05	-1.093e-05	-4.3303e-07	-2.682e-09	4.4148e-05	3.1713e-05	-3.5725e-05	2.4987e-06	-0.00010076	0.0093739	-4.314e-05	9.9894e-08	-1.2004e-12	-7.2839e-05	2.3165e-06	-0.00028759	0.0034287	-0.0011461	-2.6372e-06	7.4419e-06	0.0006223	-0.00050292	0.0043397	1.9642e-05	-1.468e-05	0.00011282	6.7066e-06	-1.1361e-05	2.7604e-05	-1.7008e-05	7.487e-06	-1.7024e-06	-0.0095825	0.0064062	-0.011402	0.0002715
23.3574	2.1717e-05	7.2088e-05	-8.3973e-06	2.3472e-05	1.2096e-05	-4.2216e-09	4.8968e-06	-2.9824e-05	-2.2663e-06	1.1982e-06	-9.8359e-05	2.7274e-05	1.6883e-10	-0.00010393	-1.143e-05	-5.808e-07	-2.9407e-09	4.7183e-05	3.3144e-05	-3.752e-05	2.6087e-06	-0.00010702	0.0098754	-4.6159e-05	1.082e-07	-1.5432e-12	-7.7161e-05	2.485e-06	-0.00030772	0.0035998	-0.0012036	-2.7806e-06	7.8721e-06	0.0006547	-0.00052964	0.0045566	2.0717e-05	-1.5515e-05	0.00011877	7.0441e-06	-1.1938e-05	2.901e-05	-1.7823e-05	7.9352e-06	-1.8183e-06	-0.010065	0.0068313	-0.012068	0.00028783
23.6449	2.2615e-05	7.5757e-05	-8.8298e-06	2.4322e-05	1.2676e-05	-4.4081e-09	5.1988e-06	-3.1633e-05	-2.3638e-06	1.2449e-06	-0.00010391	2.942e-05	1.8012e-10	-0.00010965	-1.1921e-05	-7.5473e-07	-3.221e-09	5.0393e-05	3.4615e-05	-3.9374e-05	2.7219e-06	-0.00011358	0.010396	-4.9345e-05	1.1707e-07	-1.9394e-12	-8.1673e-05	2.6634e-06	-0.00032896	0.0037739	-0.0012607	-2.9241e-06	8.2999e-06	0.00068773	-0.00055687	0.0047773	2.1804e-05	-1.6358e-05	0.0001248	7.3849e-06	-1.2515e-05	3.043e-05	-1.8604e-05	8.384e-06	-1.934e-06	-0.01054	0.0072594	-0.012759	0.00030483
23.9325	2.3535e-05	7.9565e-05	-9.2788e-06	2.519e-05	1.3274e-05	-4.5933e-09	5.5154e-06	-3.3528e-05	-2.4599e-06	1.2894e-06	-0.00010967	3.1702e-05	1.9197e-10	-0.00011561	-1.2406e-05	-9.5507e-07	-3.5237e-09	5.3784e-05	3.6127e-05	-4.1287e-05	2.8381e-06	-0.00012044	0.010937	-5.2703e-05	1.2653e-07	-2.3946e-12	-8.638e-05	2.8519e-06	-0.00035134	0.0039513	-0.0013175	-3.0673e-06	8.7228e-06	0.00072138	-0.00058457	0.0050018	2.2902e-05	-1.7208e-05	0.0001309	7.7289e-06	-1.3092e-05	3.1865e-05	-1.9344e-05	8.8311e-06	-2.0484e-06	-0.011007	0.0076885	-0.013477	0.0003225
24.22	2.4478e-05	8.3514e-05	-9.7446e-06	2.6075e-05	1.389e-05	-4.7776e-09	5.8469e-06	-3.551e-05	-2.555e-06	1.3322e-06	-0.00011566	3.413e-05	2.044e-10	-0.0001218	-1.2884e-05	-1.1815e-06	-3.8493e-09	5.7357e-05	3.768e-05	-4.3262e-05	2.9576e-06	-0.00012761	0.011497	-5.6242e-05	1.3661e-07	-2.9147e-12	-9.1288e-05	3.0512e-06	-0.00037493	0.004132	-0.0013736	-3.2098e-06	9.1383e-06	0.00075564	-0.00061274	0.0052301	2.4009e-05	-1.8063e-05	0.00013707	8.0767e-06	-1.3668e-05	3.3314e-05	-2.0036e-05	9.274e-06	-2.1604e-06	-0.011463	0.008117	-0.014223	0.00034087
24.5076	2.5444e-05	8.7606e-05	-1.0228e-05	2.6977e-05	1.4526e-05	-4.9618e-09	6.1934e-06	-3.7581e-05	-2.6496e-06	1.3734e-06	-0.00012188	3.6712e-05	2.1742e-10	-0.00012824	-1.336e-05	-1.4332e-06	-4.198e-09	6.1116e-05	3.9275e-05	-4.5298e-05	3.0802e-06	-0.0001351	0.012079	-5.9968e-05	1.4735e-07	-3.5064e-12	-9.6404e-05	3.2615e-06	-0.00039978	0.0043163	-0.0014289	-3.3511e-06	9.5442e-06	0.00079052	-0.00064138	0.0054625	2.5125e-05	-1.892e-05	0.0001433	8.4287e-06	-1.4245e-05	3.478e-05	-2.0674e-05	9.7104e-06	-2.2689e-06	-0.011907	0.0085433	-0.014997	0.00035996
24.7952	2.6435e-05	9.1846e-05	-1.0728e-05	2.7898e-05	1.5184e-05	-5.1469e-09	6.5552e-06	-3.9742e-05	-2.7442e-06	1.4135e-06	-0.00012834	3.9456e-05	2.3104e-10	-0.00013493	-1.3837e-05	-1.7086e-06	-4.5697e-09	6.5062e-05	4.0913e-05	-4.7398e-05	3.2061e-06	-0.00014292	0.012681	-6.3889e-05	1.5878e-07	-4.1765e-12	-0.00010173	3.4835e-06	-0.00042592	0.0045044	-0.0014833	-3.4911e-06	9.9382e-06	0.00082602	-0.00067049	0.0056991	2.6248e-05	-1.978e-05	0.0001496	8.7857e-06	-1.4824e-05	3.6264e-05	-2.1251e-05	1.0138e-05	-2.3725e-06	-0.012339	0.0089658	-0.015801	0.00037981
25.138	2.7649e-05	9.7095e-05	-1.1348e-05	2.902e-05	1.5999e-05	-5.3703e-09	7.0066e-06	-4.2437e-05	-2.8584e-06	1.4608e-06	-0.00013636	4.2955e-05	2.4811e-10	-0.00014324	-1.4411e-05	-2.0648e-06	-5.0425e-09	7.0012e-05	4.2922e-05	-4.9985e-05	3.3606e-06	-0.0001527	0.013428	-6.8829e-05	1.7335e-07	-5.0883e-12	-0.00010837	3.7641e-06	-0.00045885	0.0047343	-0.0015469	-3.6557e-06	1.0389e-05	0.00086923	-0.00070585	0.0059871	2.7596e-05	-2.0807e-05	0.0001572	9.2194e-06	-1.5517e-05	3.8062e-05	-2.1852e-05	1.0633e-05	-2.488e-06	-0.012836	0.009463	-0.016801	0.00040452
25.4808	2.8902e-05	0.00010256	-1.1994e-05	3.0167e-05	1.685e-05	-5.5989e-09	7.4802e-06	-4.5261e-05	-2.9756e-06	1.5086e-06	-0.00014475	4.6717e-05	2.6609e-10	-0.00015192	-1.5001e-05	-2.4463e-06	-5.5463e-09	7.523e-05	4.4993e-05	-5.2664e-05	3.5199e-06	-0.00016298	0.014207	-7.4072e-05	1.8902e-07	-6.1355e-12	-0.00011534	4.0627e-06	-0.00049381	0.004971	-0.001609	-3.8176e-06	1.0817e-05	0.00091347	-0.00074197	0.0062823	2.8956e-05	-2.1836e-05	0.00016492	9.6638e-06	-1.6219e-05	3.9898e-05	-2.2349e-05	1.1107e-05	-2.5924e-06	-0.013312	0.009951	-0.017848	0.00043044
25.8237	3.0194e-05	0.00010825	-1.2666e-05	3.134e-05	1.7743e-05	-5.8357e-09	7.9759e-06	-4.8215e-05	-3.0978e-06	1.5582e-06	-0.00015353	5.0762e-05	2.8502e-10	-0.00016097	-1.5615e-05	-2.8459e-06	-6.0789e-09	8.0713e-05	4.7128e-05	-5.5438e-05	3.6841e-06	-0.00017379	0.015019	-7.9631e-05	2.0584e-07	-7.3326e-12	-0.00012263	4.3804e-06	-0.00053087	0.0052158	-0.0016693	-3.9765e-06	1.1218e-05	0.00095887	-0.00077895	0.0065858	3.0329e-05	-2.2866e-05	0.00017278	1.0122e-05	-1.6932e-05	4.178e-05	-2.2731e-05	1.1558e-05	-2.6829e-06	-0.013766	0.010428	-0.018947	0.0004577
26.1665	3.1529e-05	0.00011416	-1.3365e-05	3.254e-05	1.8682e-05	-6.0838e-09	8.4937e-06	-5.1298e-05	-3.2276e-06	1.6116e-06	-0.00016271	5.511e-05	3.0492e-10	-0.00017042	-1.6268e-05	-3.2545e-06	-6.6369e-09	8.6459e-05	4.9326e-05	-5.8308e-05	3.8532e-06	-0.00018514	0.015864	-8.5521e-05	2.2389e-07	-8.6953e-12	-0.00013028	4.7181e-06	-0.00057014	0.0054698	-0.001728	-4.1323e-06	1.1588e-05	0.0010056	-0.0008169	0.006899	3.1718e-05	-2.39e-05	0.00018081	1.0597e-05	-1.7664e-05	4.372e-05	-2.299e-05	1.1979e-05	-2.7566e-06	-0.014198	0.010894	-0.020104	0.00048642
26.5093	3.291e-05	0.0001203	-1.4092e-05	3.3767e-05	1.9675e-05	-6.3473e-09	9.0334e-06	-5.4508e-05	-3.3677e-06	1.6707e-06	-0.00017231	5.9785e-05	3.2582e-10	-0.00018026	-1.6973e-05	-3.6605e-06	-7.2155e-09	9.2459e-05	5.159e-05	-6.1276e-05	4.0275e-06	-0.00019706	0.016745	-9.1758e-05	2.4324e-07	-1.024e-11	-0.00013828	5.0768e-06	-0.00061172	0.0057348	-0.001785	-4.2853e-06	1.1926e-05	0.0010539	-0.000856	0.0072235	3.3129e-05	-2.494e-05	0.00018904	1.1092e-05	-1.842e-05	4.5731e-05	-2.3117e-05	1.2368e-05	-2.81e-06	-0.014608	0.011346	-0.021325	0.00051678
26.7612	3.3956e-05	0.00012495	-1.4643e-05	3.4686e-05	2.0443e-05	-6.5534e-09	9.4436e-06	-5.6946e-05	-3.4793e-06	1.7192e-06	-0.00017966	6.3442e-05	3.4183e-10	-0.00018774	-1.7535e-05	-3.9488e-06	-7.6502e-09	9.7025e-05	5.3295e-05	-6.352e-05	4.1588e-06	-0.00020618	0.017414	-9.657e-05	2.5832e-07	-1.1502e-11	-0.00014439	5.3542e-06	-0.0006438	0.0059378	-0.0018259	-4.3959e-06	1.2151e-05	0.0010905	-0.00088557	0.0074704	3.4183e-05	-2.5709e-05	0.00019524	1.1473e-05	-1.8996e-05	4.7264e-05	-2.312e-05	1.2629e-05	-2.834e-06	-0.014895	0.01167	-0.022268	0.00054025
27.0131	3.503e-05	0.00012974	-1.5209e-05	3.562e-05	2.1247e-05	-6.7725e-09	9.8652e-06	-5.945e-05	-3.6001e-06	1.7733e-06	-0.00018725	6.7299e-05	3.5841e-10	-0.00019545	-1.8143e-05	-4.2209e-06	-8.0894e-09	0.00010172	5.5037e-05	-6.582e-05	4.2929e-06	-0.00021563	0.018104	-0.00010159	2.7417e-07	-1.288e-11	-0.00015071	5.6441e-06	-0.00067723	0.0061488	-0.001866	-4.5054e-06	1.2355e-05	0.0011282	-0.00091599	0.0077256	3.5256e-05	-2.6487e-05	0.00020161	1.187e-05	-1.9594e-05	4.8853e-05	-2.3043e-05	1.2868e-05	-2.8431e-06	-0.01517	0.011986	-0.023255	0.00056484
27.2649	3.6135e-05	0.00013465	-1.5791e-05	3.6569e-05	2.2093e-05	-7.0072e-09	1.0298e-05	-6.2017e-05	-3.7318e-06	1.8343e-06	-0.00019511	7.1367e-05	3.7557e-10	-0.00020338	-1.8807e-05	-4.4686e-06	-8.5291e-09	0.00010654	5.6815e-05	-6.8175e-05	4.43e-06	-0.00022541	0.018813	-0.00010681	2.9083e-07	-1.4381e-11	-0.00015724	5.9467e-06	-0.00071206	0.006369	-0.0019054	-4.614e-06	1.2538e-05	0.0011672	-0.00094738	0.0079905	3.6353e-05	-2.7274e-05	0.00020816	1.2287e-05	-2.022e-05	5.0507e-05	-2.2883e-05	1.3081e-05	-2.8352e-06	-0.015433	0.012295	-0.024291	0.00059067
27.358	3.6552e-05	0.00013649	-1.6009e-05	3.6924e-05	2.2417e-05	-7.0985e-09	1.0461e-05	-6.2981e-05	-3.7837e-06	1.859e-06	-0.00019809	7.2927e-05	3.8207e-10	-0.00020636	-1.9068e-05	-4.552e-06	-8.6908e-09	0.00010834	5.7482e-05	-6.906e-05	4.4814e-06	-0.00022911	0.019081	-0.0001088	2.972e-07	-1.4969e-11	-0.0001597	6.0618e-06	-0.0007253	0.0064531	-0.0019199	-4.6539e-06	1.26e-05	0.001182	-0.00095926	0.0080911	3.6766e-05	-2.7568e-05	0.00021064	1.2447e-05	-2.0459e-05	5.1137e-05	-2.2802e-05	1.3153e-05	-2.8275e-06	-0.015528	0.012408	-0.024688	0.00060056
27.4511	3.6973e-05	0.00013836	-1.623e-05	3.728e-05	2.2748e-05	-7.1925e-09	1.0625e-05	-6.3954e-05	-3.8376e-06	1.8848e-06	-0.0002011	7.4518e-05	3.8864e-10	-0.00020938	-1.934e-05	-4.6303e-06	-8.8517e-09	0.00011017	5.8154e-05	-6.9953e-05	4.5331e-06	-0.00023286	0.019351	-0.00011081	3.0369e-07	-1.5575e-11	-0.0001622	6.1789e-06	-0.00073874	0.0065387	-0.0019343	-4.6938e-06	1.2658e-05	0.001197	-0.00097131	0.0081934	3.7183e-05	-2.7865e-05	0.00021315	1.2609e-05	-2.0702e-05	5.1779e-05	-2.271e-05	1.3221e-05	-2.817e-06	-0.015621	0.012519	-0.025092	0.00061065
27.5442	3.7399e-05	0.00014024	-1.6453e-05	3.7639e-05	2.3087e-05	-7.2893e-09	1.079e-05	-6.4934e-05	-3.8935e-06	1.9121e-06	-0.00020415	7.6141e-05	3.953e-10	-0.00021243	-1.9621e-05	-4.7028e-06	-9.0113e-09	0.00011201	5.8831e-05	-7.0854e-05	4.5853e-06	-0.00023666	0.019625	-0.00011286	3.1029e-07	-1.62e-11	-0.00016473	6.2977e-06	-0.00075238	0.0066259	-0.0019486	-4.7338e-06	1.2714e-05	0.0012123	-0.00098352	0.0082973	3.7604e-05	-2.8164e-05	0.00021569	1.2776e-05	-2.0951e-05	5.2433e-05	-2.2604e-05	1.3285e-05	-2.8036e-06	-0.015712	0.012629	-0.025505	0.00062095
27.6373	3.783e-05	0.00014214	-1.6678e-05	3.8e-05	2.3432e-05	-7.3892e-09	1.0957e-05	-6.5921e-05	-3.9516e-06	1.9407e-06	-0.00020724	7.7797e-05	4.0203e-10	-0.00021552	-1.9914e-05	-4.7689e-06	-9.1695e-09	0.00011386	5.9514e-05	-7.1762e-05	4.638e-06	-0.00024051	0.019901	-0.00011493	3.1701e-07	-1.6845e-11	-0.00016728	6.4185e-06	-0.00076622	0.0067149	-0.0019629	-4.7737e-06	1.2766e-05	0.0012277	-0.00099593	0.008403	3.8031e-05	-2.8465e-05	0.00021827	1.2946e-05	-2.1206e-05	5.3099e-05	-2.2487e-05	1.3345e-05	-2.7871e-06	-0.015802	0.012739	-0.025926	0.00063147
27.7304	3.8266e-05	0.00014405	-1.6906e-05	3.8363e-05	2.3786e-05	-7.4924e-09	1.1125e-05	-6.6916e-05	-4.012e-06	1.9709e-06	-0.00021037	7.9486e-05	4.0886e-10	-0.00021863	-2.0219e-05	-4.8279e-06	-9.3258e-09	0.00011573	6.0201e-05	-7.2679e-05	4.691e-06	-0.0002444	0.02018	-0.00011704	3.2386e-07	-1.751e-11	-0.00016987	6.5412e-06	-0.00078028	0.0068057	-0.0019771	-4.8136e-06	1.2814e-05	0.0012435	-0.0010085	0.0085107	3.8463e-05	-2.8769e-05	0.00022089	1.312e-05	-2.1466e-05	5.3779e-05	-2.2357e-05	1.34e-05	-2.7674e-06	-0.01589	0.012847	-0.026356	0.00064223
27.8235	3.8707e-05	0.00014599	-1.7135e-05	3.8728e-05	2.4148e-05	-7.5991e-09	1.1294e-05	-6.7919e-05	-4.0749e-06	2.0027e-06	-0.00021355	8.1209e-05	4.1576e-10	-0.00022177	-2.0536e-05	-4.8791e-06	-9.4798e-09	0.0001176	6.0894e-05	-7.3604e-05	4.7444e-06	-0.00024835	0.020462	-0.00011918	3.3083e-07	-1.8195e-11	-0.00017249	6.6658e-06	-0.00079454	0.0068985	-0.0019914	-4.8537e-06	1.286e-05	0.0012595	-0.0010213	0.0086204	3.8901e-05	-2.9077e-05	0.00022355	1.3299e-05	-2.1733e-05	5.4474e-05	-2.2215e-05	1.3451e-05	-2.7443e-06	-0.015977	0.012954	-0.026797	0.00065323
27.9373	3.9255e-05	0.00014838	-1.7418e-05	3.9178e-05	2.4602e-05	-7.7348e-09	1.1503e-05	-6.9153e-05	-4.1556e-06	2.0441e-06	-0.00021749	8.3364e-05	4.2432e-10	-0.00022566	-2.0942e-05	-4.9302e-06	-9.6646e-09	0.00011992	6.1749e-05	-7.4746e-05	4.8103e-06	-0.00025324	0.020811	-0.00012184	3.3952e-07	-1.9061e-11	-0.00017574	6.8209e-06	-0.00081228	0.0070149	-0.0020088	-4.9029e-06	1.2911e-05	0.0012795	-0.0010373	0.0087576	3.9446e-05	-2.9457e-05	0.00022687	1.3523e-05	-2.2069e-05	5.5345e-05	-2.2024e-05	1.3506e-05	-2.7111e-06	-0.016081	0.013084	-0.027349	0.00066704
28.0512	3.9811e-05	0.00015079	-1.7705e-05	3.9631e-05	2.5071e-05	-7.8765e-09	1.1713e-05	-7.0397e-05	-4.2406e-06	2.0883e-06	-0.00022149	8.5572e-05	4.3301e-10	-0.0002296	-2.1371e-05	-4.967e-06	-9.8446e-09	0.00012225	6.2612e-05	-7.59e-05	4.8769e-06	-0.00025821	0.021165	-0.00012455	3.4841e-07	-1.996e-11	-0.00017903	6.979e-06	-0.00083034	0.0071346	-0.0020264	-4.9523e-06	1.2957e-05	0.0013	-0.0010537	0.0088983	4.0002e-05	-2.9844e-05	0.00023026	1.3755e-05	-2.2416e-05	5.6241e-05	-2.1814e-05	1.3554e-05	-2.6723e-06	-0.016183	0.013213	-0.027918	0.00068127
28.1651	4.0376e-05	0.00015323	-1.7994e-05	4.0087e-05	2.5555e-05	-8.0247e-09	1.1925e-05	-7.165e-05	-4.3303e-06	2.1357e-06	-0.00022556	8.7836e-05	4.4183e-10	-0.00023358	-2.1824e-05	-4.9879e-06	-1.0019e-08	0.00012459	6.3482e-05	-7.7066e-05	4.9441e-06	-0.00026325	0.021523	-0.00012731	3.5749e-07	-2.0892e-11	-0.00018238	7.1402e-06	-0.00084873	0.007258	-0.002044	-5.0022e-06	1.2997e-05	0.001321	-0.0010704	0.0090429	4.0569e-05	-3.0237e-05	0.00023373	1.3995e-05	-2.2775e-05	5.7164e-05	-2.1585e-05	1.3595e-05	-2.6273e-06	-0.016283	0.01334	-0.028504	0.00069594
28.2789	4.0952e-05	0.0001557	-1.8287e-05	4.0547e-05	2.6055e-05	-8.1802e-09	1.2139e-05	-7.291e-05	-4.4252e-06	2.1866e-06	-0.0002297	9.0156e-05	4.5078e-10	-0.00023761	-2.2302e-05	-4.9912e-06	-1.0187e-08	0.00012694	6.4361e-05	-7.8245e-05	5.0119e-06	-0.00026838	0.021886	-0.00013012	3.6678e-07	-2.1857e-11	-0.00018577	7.3044e-06	-0.00086746	0.0073853	-0.0020617	-5.0525e-06	1.3033e-05	0.0013425	-0.0010876	0.0091916	4.115e-05	-3.0638e-05	0.0002373	1.4244e-05	-2.3148e-05	5.8118e-05	-2.1337e-05	1.3627e-05	-2.5759e-06	-0.016381	0.013466	-0.02911	0.0007111
28.3928	4.1537e-05	0.0001582	-1.8583e-05	4.101e-05	2.6573e-05	-8.3435e-09	1.2354e-05	-7.4177e-05	-4.5256e-06	2.2412e-06	-0.00023391	9.2535e-05	4.5986e-10	-0.00024169	-2.2809e-05	-4.9751e-06	-1.0347e-08	0.00012931	6.5248e-05	-7.9437e-05	5.0804e-06	-0.00027358	0.022254	-0.00013298	3.7626e-07	-2.2858e-11	-0.00018921	7.4718e-06	-0.00088652	0.007517	-0.0020797	-5.1035e-06	1.3063e-05	0.0013647	-0.0011052	0.0093448	4.1745e-05	-3.1047e-05	0.00024095	1.4503e-05	-2.3536e-05	5.9104e-05	-2.1069e-05	1.365e-05	-2.5175e-06	-0.016477	0.013591	-0.029736	0.00072678
28.5067	4.2133e-05	0.00016071	-1.8882e-05	4.1476e-05	2.7111e-05	-8.5154e-09	1.257e-05	-7.545e-05	-4.6321e-06	2.2998e-06	-0.00023819	9.4975e-05	4.6908e-10	-0.00024582	-2.3346e-05	-4.9373e-06	-1.0498e-08	0.00013168	6.6144e-05	-8.0641e-05	5.1496e-06	-0.00027886	0.022626	-0.00013589	3.8595e-07	-2.3895e-11	-0.0001927	7.6424e-06	-0.00090594	0.0076534	-0.0020979	-5.1553e-06	1.3088e-05	0.0013875	-0.0011234	0.009503	4.2357e-05	-3.1466e-05	0.00024472	1.4771e-05	-2.394e-05	6.0127e-05	-2.0783e-05	1.3665e-05	-2.4517e-06	-0.016571	0.013714	-0.030385	0.00074303
28.6271	4.2777e-05	0.00016341	-1.9202e-05	4.1973e-05	2.7703e-05	-8.7074e-09	1.2799e-05	-7.68e-05	-4.7521e-06	2.3667e-06	-0.00024281	9.7624e-05	4.7897e-10	-0.00025024	-2.3952e-05	-4.8714e-06	-1.0647e-08	0.0001342	6.7101e-05	-8.1929e-05	5.2235e-06	-0.00028454	0.023025	-0.00013903	3.9644e-07	-2.5032e-11	-0.00019645	7.8265e-06	-0.00092686	0.0078033	-0.0021176	-5.2112e-06	1.3109e-05	0.0014125	-0.0011432	0.0096763	4.3024e-05	-3.1921e-05	0.00024883	1.5068e-05	-2.4387e-05	6.1251e-05	-2.0459e-05	1.3671e-05	-2.3735e-06	-0.016668	0.013843	-0.031097	0.0007609
28.7258	4.3315e-05	0.00016563	-1.9466e-05	4.2384e-05	2.8206e-05	-8.8732e-09	1.2988e-05	-7.7909e-05	-4.8564e-06	2.4256e-06	-0.00024666	9.9847e-05	4.8719e-10	-0.00025389	-2.4478e-05	-4.7955e-06	-1.0759e-08	0.00013626	6.7891e-05	-8.2996e-05	5.2846e-06	-0.00028926	0.023357	-0.00014164	4.0521e-07	-2.5996e-11	-0.00019956	7.98e-06	-0.00094431	0.0079308	-0.0021341	-5.258e-06	1.3121e-05	0.0014336	-0.0011599	0.0098232	4.3587e-05	-3.2304e-05	0.0002523	1.5322e-05	-2.477e-05	6.2209e-05	-2.0179e-05	1.3667e-05	-2.3023e-06	-0.016746	0.013948	-0.031703	0.00077609
28.8245	4.3862e-05	0.00016788	-1.9733e-05	4.2796e-05	2.8729e-05	-9.0473e-09	1.3177e-05	-7.9019e-05	-4.9666e-06	2.4884e-06	-0.00025057	0.00010212	4.9551e-10	-0.00025759	-2.5034e-05	-4.698e-06	-1.0862e-08	0.00013832	6.8689e-05	-8.4072e-05	5.3462e-06	-0.00029404	0.023691	-0.0001443	4.1415e-07	-2.699e-11	-0.00020272	8.1361e-06	-0.00096202	0.008063	-0.002151	-5.3058e-06	1.313e-05	0.0014554	-0.0011772	0.009975	4.4167e-05	-3.2697e-05	0.00025588	1.5586e-05	-2.5169e-05	6.3202e-05	-1.9885e-05	1.3656e-05	-2.2244e-06	-0.016823	0.014051	-0.032331	0.00079184
28.9066	4.4325e-05	0.00016976	-1.9956e-05	4.3142e-05	2.9179e-05	-9.1988e-09	1.3334e-05	-7.9941e-05	-5.063e-06	2.5438e-06	-0.00025386	0.00010405	5.025e-10	-0.00026069	-2.5521e-05	-4.5992e-06	-1.0939e-08	0.00014003	6.9356e-05	-8.4974e-05	5.3978e-06	-0.00029807	0.023973	-0.00014654	4.217e-07	-2.7838e-11	-0.00020537	8.2678e-06	-0.00097696	0.0081766	-0.0021654	-5.3464e-06	1.3135e-05	0.0014741	-0.001192	0.010105	4.4663e-05	-3.3032e-05	0.00025894	1.5814e-05	-2.5514e-05	6.4056e-05	-1.9632e-05	1.3641e-05	-2.1541e-06	-0.016886	0.014137	-0.03287	0.00080537
28.9886	4.4796e-05	0.00017165	-2.0181e-05	4.3488e-05	2.9643e-05	-9.3571e-09	1.3491e-05	-8.0861e-05	-5.1641e-06	2.6024e-06	-0.0002572	0.00010601	5.0957e-10	-0.00026381	-2.6031e-05	-4.483e-06	-1.1008e-08	0.00014173	7.0028e-05	-8.5882e-05	5.4497e-06	-0.00030213	0.024256	-0.00014881	4.2938e-07	-2.8708e-11	-0.00020805	8.4013e-06	-0.00099208	0.008294	-0.0021803	-5.388e-06	1.3137e-05	0.0014933	-0.0012072	0.010239	4.5173e-05	-3.3376e-05	0.00026208	1.605e-05	-2.5872e-05	6.4939e-05	-1.9369e-05	1.362e-05	-2.0787e-06	-0.016947	0.014222	-0.033427	0.00081934
29.0706	4.5275e-05	0.00017355	-2.0407e-05	4.3837e-05	3.0123e-05	-9.5224e-09	1.3647e-05	-8.178e-05	-5.2701e-06	2.6644e-06	-0.00026059	0.00010801	5.167e-10	-0.00026695	-2.6567e-05	-4.3484e-06	-1.1068e-08	0.00014343	7.0705e-05	-8.6798e-05	5.502e-06	-0.00030625	0.024543	-0.00015111	4.3717e-07	-2.9599e-11	-0.00021075	8.5367e-06	-0.0010074	0.0084153	-0.0021955	-5.4307e-06	1.3137e-05	0.0015131	-0.0012228	0.010377	4.5698e-05	-3.3729e-05	0.00026532	1.6295e-05	-2.6245e-05	6.5853e-05	-1.9098e-05	1.3593e-05	-1.9978e-06	-0.017008	0.014307	-0.034001	0.00083379
29.1526	4.5763e-05	0.00017547	-2.0635e-05	4.4188e-05	3.0621e-05	-9.6954e-09	1.3804e-05	-8.2696e-05	-5.3816e-06	2.7299e-06	-0.00026403	0.00011005	5.2391e-10	-0.00027012	-2.7129e-05	-4.194e-06	-1.1119e-08	0.00014512	7.1386e-05	-8.7721e-05	5.5547e-06	-0.0003104	0.024832	-0.00015344	4.4508e-07	-3.0513e-11	-0.00021349	8.6738e-06	-0.0010229	0.0085408	-0.0022112	-5.4746e-06	1.3135e-05	0.0015334	-0.0012389	0.01052	4.6238e-05	-3.4092e-05	0.00026865	1.6549e-05	-2.6632e-05	6.68e-05	-1.882e-05	1.3561e-05	-1.9111e-06	-0.017068	0.014391	-0.034596	0.00084873
29.2346	4.626e-05	0.00017739	-2.0864e-05	4.4541e-05	3.1137e-05	-9.8764e-09	1.396e-05	-8.3609e-05	-5.4986e-06	2.7992e-06	-0.00026751	0.00011213	5.312e-10	-0.00027332	-2.7721e-05	-4.0185e-06	-1.1159e-08	0.0001468	7.2072e-05	-8.8651e-05	5.6078e-06	-0.00031461	0.025124	-0.0001558	4.5312e-07	-3.1449e-11	-0.00021625	8.8129e-06	-0.0010387	0.0086709	-0.0022276	-5.5198e-06	1.313e-05	0.0015545	-0.0012555	0.010668	4.6796e-05	-3.4466e-05	0.00027209	1.6814e-05	-2.7036e-05	6.7781e-05	-1.8534e-05	1.3522e-05	-1.8184e-06	-0.017128	0.014474	-0.035212	0.0008642
29.3166	4.6766e-05	0.00017933	-2.1095e-05	4.4895e-05	3.1671e-05	-1.0066e-08	1.4116e-05	-8.4516e-05	-5.6217e-06	2.8725e-06	-0.00027105	0.00011425	5.3855e-10	-0.00027653	-2.8342e-05	-3.8207e-06	-1.1188e-08	0.00014847	7.2763e-05	-8.9589e-05	5.6612e-06	-0.00031886	0.025419	-0.00015819	4.6128e-07	-3.2409e-11	-0.00021905	8.9539e-06	-0.0010546	0.0088058	-0.0022445	-5.5664e-06	1.3124e-05	0.0015762	-0.0012726	0.01082	4.7373e-05	-3.4852e-05	0.00027564	1.7089e-05	-2.7457e-05	6.8801e-05	-1.8241e-05	1.3477e-05	-1.7193e-06	-0.017186	0.014557	-0.035849	0.00088025
29.3987	4.7282e-05	0.00018128	-2.1327e-05	4.5252e-05	3.2227e-05	-1.0265e-08	1.427e-05	-8.5419e-05	-5.7511e-06	2.9501e-06	-0.00027464	0.00011641	5.4598e-10	-0.00027977	-2.8996e-05	-3.5992e-06	-1.1206e-08	0.00015013	7.3458e-05	-9.0533e-05	5.715e-06	-0.00032316	0.025716	-0.00016061	4.6957e-07	-3.3392e-11	-0.00022187	9.0968e-06	-0.0010707	0.0089459	-0.0022621	-5.6146e-06	1.3115e-05	0.0015987	-0.0012903	0.010978	4.7969e-05	-3.525e-05	0.00027931	1.7375e-05	-2.7897e-05	6.986e-05	-1.7943e-05	1.3426e-05	-1.6137e-06	-0.017243	0.01464	-0.036511	0.0008969
29.4807	4.7809e-05	0.00018324	-2.156e-05	4.561e-05	3.2804e-05	-1.0473e-08	1.4424e-05	-8.6314e-05	-5.8871e-06	3.0321e-06	-0.00027828	0.00011861	5.5348e-10	-0.00028304	-2.9683e-05	-3.3526e-06	-1.121e-08	0.00015177	7.4159e-05	-9.1485e-05	5.7692e-06	-0.00032751	0.026016	-0.00016306	4.7799e-07	-3.4399e-11	-0.00022472	9.2417e-06	-0.0010871	0.0090914	-0.0022805	-5.6646e-06	1.3105e-05	0.001622	-0.0013087	0.011142	4.8587e-05	-3.5662e-05	0.00028311	1.7674e-05	-2.8356e-05	7.0961e-05	-1.7639e-05	1.3368e-05	-1.5012e-06	-0.0173	0.014722	-0.037198	0.00091419
29.5627	4.8347e-05	0.00018521	-2.1795e-05	4.5971e-05	3.3403e-05	-1.0692e-08	1.4577e-05	-8.7202e-05	-6.0302e-06	3.1189e-06	-0.00028198	0.00012085	5.6106e-10	-0.00028632	-3.0405e-05	-3.0798e-06	-1.1202e-08	0.00015339	7.4864e-05	-9.2445e-05	5.8238e-06	-0.0003319	0.026319	-0.00016554	4.8654e-07	-3.5431e-11	-0.0002276	9.3886e-06	-0.0011036	0.0092426	-0.0022997	-5.7165e-06	1.3093e-05	0.001646	-0.0013276	0.011312	4.9227e-05	-3.6088e-05	0.00028704	1.7986e-05	-2.8836e-05	7.2107e-05	-1.733e-05	1.3303e-05	-1.3816e-06	-0.017356	0.014804	-0.03791	0.00093215
29.6171	4.871e-05	0.00018653	-2.1951e-05	4.6211e-05	3.3814e-05	-1.0842e-08	1.4678e-05	-8.7787e-05	-6.1289e-06	3.179e-06	-0.00028446	0.00012236	5.6613e-10	-0.00028852	-3.0904e-05	-2.884e-06	-1.1188e-08	0.00015445	7.5334e-05	-9.3085e-05	5.8602e-06	-0.00033484	0.026522	-0.00016721	4.9228e-07	-3.6129e-11	-0.00022953	9.4871e-06	-0.0011147	0.0093461	-0.0023129	-5.7519e-06	1.3085e-05	0.0016625	-0.0013406	0.011428	4.9663e-05	-3.6378e-05	0.00028972	1.8199e-05	-2.9165e-05	7.2892e-05	-1.7123e-05	1.3257e-05	-1.2983e-06	-0.017393	0.014858	-0.038398	0.00094444
29.6599	4.9e-05	0.00018756	-2.2075e-05	4.6401e-05	3.4145e-05	-1.0964e-08	1.4757e-05	-8.8245e-05	-6.2091e-06	3.228e-06	-0.00028644	0.00012356	5.7015e-10	-0.00029025	-3.131e-05	-2.7208e-06	-1.1173e-08	0.00015529	7.5706e-05	-9.3592e-05	5.889e-06	-0.00033718	0.026682	-0.00016853	4.9685e-07	-3.6688e-11	-0.00023106	9.5654e-06	-0.0011236	0.0094296	-0.0023236	-5.7805e-06	1.3078e-05	0.0016757	-0.001351	0.011521	5.0015e-05	-3.6612e-05	0.00029187	1.8372e-05	-2.9432e-05	7.3525e-05	-1.6958e-05	1.3218e-05	-1.2302e-06	-0.017422	0.0149	-0.038791	0.00095435
29.7028	4.9293e-05	0.0001886	-2.2199e-05	4.6592e-05	3.4482e-05	-1.1089e-08	1.4836e-05	-8.8701e-05	-6.2914e-06	3.2783e-06	-0.00028843	0.00012478	5.7419e-10	-0.00029199	-3.1725e-05	-2.5499e-06	-1.1154e-08	0.00015612	7.608e-05	-9.4102e-05	5.918e-06	-0.00033952	0.026844	-0.00016986	5.0145e-07	-3.7253e-11	-0.0002326	9.6442e-06	-0.0011325	0.0095147	-0.0023345	-5.8097e-06	1.307e-05	0.0016892	-0.0013616	0.011616	5.0374e-05	-3.6851e-05	0.00029407	1.8548e-05	-2.9705e-05	7.4171e-05	-1.6793e-05	1.3177e-05	-1.16e-06	-0.01745	0.014943	-0.039191	0.00096447
29.7457	4.9589e-05	0.00018965	-2.2323e-05	4.6783e-05	3.4827e-05	-1.1217e-08	1.4914e-05	-8.9155e-05	-6.3757e-06	3.33e-06	-0.00029044	0.00012601	5.7825e-10	-0.00029374	-3.2151e-05	-2.371e-06	-1.113e-08	0.00015694	7.6455e-05	-9.4613e-05	5.947e-06	-0.00034188	0.027006	-0.00017121	5.061e-07	-3.7826e-11	-0.00023415	9.7237e-06	-0.0011414	0.0096015	-0.0023457	-5.8394e-06	1.3062e-05	0.0017029	-0.0013723	0.011713	5.0739e-05	-3.7093e-05	0.0002963	1.8728e-05	-2.9984e-05	7.4831e-05	-1.6627e-05	1.3134e-05	-1.0877e-06	-0.017478	0.014985	-0.0396	0.00097478
29.7886	4.9888e-05	0.0001907	-2.2448e-05	4.6975e-05	3.5178e-05	-1.1348e-08	1.4992e-05	-8.9607e-05	-6.4621e-06	3.3831e-06	-0.00029246	0.00012725	5.8233e-10	-0.0002955	-3.2588e-05	-2.184e-06	-1.1102e-08	0.00015776	7.6832e-05	-9.5127e-05	5.9762e-06	-0.00034426	0.027169	-0.00017256	5.1078e-07	-3.8405e-11	-0.0002357	9.8037e-06	-0.0011504	0.0096901	-0.0023571	-5.8697e-06	1.3054e-05	0.0017169	-0.0013833	0.011812	5.1111e-05	-3.734e-05	0.00029857	1.8912e-05	-3.0269e-05	7.5504e-05	-1.6459e-05	1.3089e-05	-1.0133e-06	-0.017507	0.015027	-0.040016	0.00098529
29.8314	5.0191e-05	0.00019175	-2.2573e-05	4.7167e-05	3.5536e-05	-1.1482e-08	1.507e-05	-9.0056e-05	-6.5506e-06	3.4376e-06	-0.0002945	0.00012851	5.8643e-10	-0.00029726	-3.3035e-05	-1.9889e-06	-1.107e-08	0.00015857	7.721e-05	-9.5643e-05	6.0054e-06	-0.00034665	0.027333	-0.00017392	5.155e-07	-3.8992e-11	-0.00023727	9.8843e-06	-0.0011595	0.0097803	-0.0023688	-5.9007e-06	1.3045e-05	0.0017311	-0.0013945	0.011912	5.1489e-05	-3.7591e-05	0.00030089	1.91e-05	-3.056e-05	7.619e-05	-1.6291e-05	1.3043e-05	-9.3669e-07	-0.017535	0.015069	-0.04044	0.00099601
29.8757	5.0506e-05	0.00019283	-2.2702e-05	4.7366e-05	3.5912e-05	-1.1623e-08	1.515e-05	-9.0517e-05	-6.6441e-06	3.4953e-06	-0.00029663	0.00012982	5.9069e-10	-0.00029909	-3.3507e-05	-1.7789e-06	-1.1033e-08	0.0001594	7.7601e-05	-9.6178e-05	6.0358e-06	-0.00034913	0.027503	-0.00017533	5.2041e-07	-3.9606e-11	-0.00023889	9.9681e-06	-0.0011689	0.0098753	-0.0023812	-5.9332e-06	1.3036e-05	0.001746	-0.0014062	0.012018	5.1887e-05	-3.7855e-05	0.00030332	1.9298e-05	-3.0867e-05	7.6912e-05	-1.6117e-05	1.2992e-05	-8.553e-07	-0.017563	0.015112	-0.040886	0.0010073
29.9199	5.0826e-05	0.00019392	-2.2832e-05	4.7566e-05	3.6296e-05	-1.1768e-08	1.523e-05	-9.0975e-05	-6.7398e-06	3.5546e-06	-0.00029877	0.00013114	5.9497e-10	-0.00030092	-3.3991e-05	-1.56e-06	-1.099e-08	0.00016023	7.7994e-05	-9.6715e-05	6.0662e-06	-0.00035163	0.027674	-0.00017675	5.2536e-07	-4.0228e-11	-0.00024053	1.0052e-05	-0.0011784	0.009972	-0.0023938	-5.9664e-06	1.3027e-05	0.0017612	-0.0014181	0.012126	5.2292e-05	-3.8124e-05	0.00030579	1.9499e-05	-3.1181e-05	7.7648e-05	-1.5942e-05	1.2939e-05	-7.7155e-07	-0.017592	0.015156	-0.041341	0.0010188
29.9642	5.1148e-05	0.00019502	-2.2963e-05	4.7766e-05	3.6686e-05	-1.1916e-08	1.5309e-05	-9.1432e-05	-6.8378e-06	3.6153e-06	-0.00030093	0.00013248	5.9928e-10	-0.00030276	-3.4486e-05	-1.3322e-06	-1.0943e-08	0.00016105	7.8389e-05	-9.7254e-05	6.0968e-06	-0.00035414	0.027845	-0.00017819	5.3036e-07	-4.0858e-11	-0.00024217	1.0138e-05	-0.0011879	0.010071	-0.0024067	-6.0001e-06	1.3017e-05	0.0017767	-0.0014303	0.012235	5.2704e-05	-3.8397e-05	0.0003083	1.9705e-05	-3.1501e-05	7.8399e-05	-1.5766e-05	1.2884e-05	-6.8542e-07	-0.01762	0.015199	-0.041804	0.0010305
30.0085	5.1474e-05	0.00019611	-2.3094e-05	4.7967e-05	3.7084e-05	-1.2067e-08	1.5388e-05	-9.1886e-05	-6.938e-06	3.6775e-06	-0.0003031	0.00013383	6.0361e-10	-0.00030461	-3.4992e-05	-1.0955e-06	-1.0891e-08	0.00016186	7.8785e-05	-9.7796e-05	6.1275e-06	-0.00035667	0.028018	-0.00017963	5.354e-07	-4.1495e-11	-0.00024382	1.0223e-05	-0.0011976	0.010171	-0.0024199	-6.0346e-06	1.3006e-05	0.0017924	-0.0014426	0.012347	5.3123e-05	-3.8675e-05	0.00031085	1.9915e-05	-3.1828e-05	7.9163e-05	-1.5589e-05	1.2827e-05	-5.9688e-07	-0.017648	0.015242	-0.042275	0.0010424
30.0527	5.1804e-05	0.00019721	-2.3225e-05	4.8169e-05	3.7489e-05	-1.2221e-08	1.5467e-05	-9.2338e-05	-7.0404e-06	3.7412e-06	-0.0003053	0.00013519	6.0796e-10	-0.00030647	-3.551e-05	-8.498e-07	-1.0833e-08	0.00016267	7.9183e-05	-9.834e-05	6.1583e-06	-0.00035921	0.028192	-0.00018108	5.4048e-07	-4.2141e-11	-0.00024548	1.031e-05	-0.0012073	0.010273	-0.0024333	-6.0696e-06	1.2996e-05	0.0018084	-0.0014551	0.01246	5.355e-05	-3.8957e-05	0.00031345	2.0129e-05	-3.2161e-05	7.9941e-05	-1.5411e-05	1.2768e-05	-5.0593e-07	-0.017676	0.015285	-0.042754	0.0010545
30.097	5.2137e-05	0.00019832	-2.3357e-05	4.8371e-05	3.79e-05	-1.2378e-08	1.5545e-05	-9.2788e-05	-7.145e-06	3.8064e-06	-0.00030751	0.00013657	6.1234e-10	-0.00030833	-3.6038e-05	-5.9508e-07	-1.0771e-08	0.00016348	7.9582e-05	-9.8886e-05	6.1893e-06	-0.00036177	0.028366	-0.00018255	5.456e-07	-4.2796e-11	-0.00024716	1.0397e-05	-0.001217	0.010377	-0.002447	-6.1052e-06	1.2984e-05	0.0018246	-0.0014679	0.012575	5.3983e-05	-3.9244e-05	0.00031608	2.0346e-05	-3.25e-05	8.0733e-05	-1.5232e-05	1.2706e-05	-4.1255e-07	-0.017704	0.015328	-0.043241	0.0010669
30.1549	5.2577e-05	0.00019977	-2.353e-05	4.8637e-05	3.8449e-05	-1.2587e-08	1.5647e-05	-9.3374e-05	-7.285e-06	3.8939e-06	-0.00031043	0.0001384	6.181e-10	-0.00031078	-3.6746e-05	-2.4812e-07	-1.0683e-08	0.00016452	8.0107e-05	-9.9605e-05	6.23e-06	-0.00036514	0.028596	-0.00018448	5.5237e-07	-4.3665e-11	-0.00024936	1.0511e-05	-0.0012299	0.010515	-0.0024652	-6.1527e-06	1.2969e-05	0.0018462	-0.0014848	0.012728	5.456e-05	-3.9626e-05	0.00031959	2.0637e-05	-3.2954e-05	8.1789e-05	-1.4997e-05	1.2621e-05	-2.8666e-07	-0.01774	0.015384	-0.04389	0.0010834
30.2128	5.3024e-05	0.00020123	-2.3704e-05	4.8904e-05	3.9009e-05	-1.2802e-08	1.5749e-05	-9.3957e-05	-7.4287e-06	3.9838e-06	-0.00031338	0.00014025	6.2391e-10	-0.00031324	-3.7472e-05	1.1429e-07	-1.0585e-08	0.00016556	8.0634e-05	-0.00010033	6.2709e-06	-0.00036854	0.028827	-0.00018643	5.5921e-07	-4.4549e-11	-0.00025158	1.0627e-05	-0.0012429	0.010657	-0.0024839	-6.2013e-06	1.2953e-05	0.0018682	-0.001502	0.012885	5.5149e-05	-4.0016e-05	0.00032317	2.0934e-05	-3.3418e-05	8.2867e-05	-1.476e-05	1.2533e-05	-1.5657e-07	-0.017775	0.01544	-0.044553	0.0011002
30.2707	5.3475e-05	0.00020269	-2.3878e-05	4.9172e-05	3.958e-05	-1.3022e-08	1.5851e-05	-9.4538e-05	-7.5759e-06	4.0761e-06	-0.00031635	0.00014212	6.2976e-10	-0.00031572	-3.8216e-05	4.9213e-07	-1.0479e-08	0.00016659	8.1165e-05	-0.00010105	6.312e-06	-0.00037196	0.02906	-0.0001884	5.6613e-07	-4.5447e-11	-0.00025381	1.0744e-05	-0.001256	0.010801	-0.002503	-6.2507e-06	1.2937e-05	0.0018906	-0.0015196	0.013044	5.5748e-05	-4.0412e-05	0.0003268	2.1237e-05	-3.3893e-05	8.3967e-05	-1.4521e-05	1.2439e-05	-2.2252e-08	-0.017811	0.015496	-0.045229	0.0011173
30.3287	5.3932e-05	0.00020416	-2.4054e-05	4.9441e-05	4.0162e-05	-1.3247e-08	1.5952e-05	-9.5117e-05	-7.7265e-06	4.1708e-06	-0.00031936	0.00014402	6.3565e-10	-0.00031821	-3.8977e-05	8.8536e-07	-1.0364e-08	0.00016762	8.1698e-05	-0.00010179	6.3533e-06	-0.00037541	0.029295	-0.00019039	5.7313e-07	-4.6361e-11	-0.00025607	1.0863e-05	-0.0012693	0.010948	-0.0025225	-6.3011e-06	1.2919e-05	0.0019134	-0.0015375	0.013206	5.6359e-05	-4.0816e-05	0.0003305	2.1546e-05	-3.4377e-05	8.5088e-05	-1.428e-05	1.2342e-05	1.163e-07	-0.017846	0.015552	-0.045917	0.0011348
30.3866	5.4394e-05	0.00020564	-2.423e-05	4.9712e-05	4.0754e-05	-1.3476e-08	1.6054e-05	-9.5694e-05	-7.8806e-06	4.2678e-06	-0.0003224	0.00014594	6.4159e-10	-0.00032072	-3.9755e-05	1.2939e-06	-1.0241e-08	0.00016864	8.2234e-05	-0.00010252	6.3949e-06	-0.0003789	0.029531	-0.00019239	5.8021e-07	-4.729e-11	-0.00025834	1.0982e-05	-0.0012827	0.011097	-0.0025423	-6.3524e-06	1.29e-05	0.0019366	-0.0015556	0.013371	5.698e-05	-4.1227e-05	0.00033426	2.1862e-05	-3.4871e-05	8.6229e-05	-1.4038e-05	1.224e-05	2.5909e-07	-0.017881	0.015608	-0.046617	0.0011526
30.4445	5.4862e-05	0.00020712	-2.4408e-05	4.9983e-05	4.1356e-05	-1.3709e-08	1.6155e-05	-9.627e-05	-8.0379e-06	4.367e-06	-0.00032547	0.00014789	6.4757e-10	-0.00032324	-4.055e-05	1.7177e-06	-1.0108e-08	0.00016965	8.2772e-05	-0.00010326	6.4367e-06	-0.0003824	0.029769	-0.00019442	5.8736e-07	-4.8235e-11	-0.00026063	1.1103e-05	-0.0012962	0.011249	-0.0025625	-6.4045e-06	1.2881e-05	0.0019601	-0.0015741	0.013538	5.761e-05	-4.1644e-05	0.00033808	2.2183e-05	-3.5374e-05	8.739e-05	-1.3793e-05	1.2134e-05	4.0614e-07	-0.017916	0.015664	-0.047329	0.0011707
30.5162	5.5447e-05	0.00020897	-2.4628e-05	5.0321e-05	4.2114e-05	-1.4004e-08	1.628e-05	-9.6982e-05	-8.237e-06	4.4928e-06	-0.0003293	0.00015034	6.5503e-10	-0.00032638	-4.1557e-05	2.2631e-06	-9.9324e-09	0.0001709	8.3443e-05	-0.00010418	6.4887e-06	-0.00038679	0.030065	-0.00019695	5.9632e-07	-4.9426e-11	-0.00026348	1.1253e-05	-0.001313	0.011441	-0.0025879	-6.4702e-06	1.2855e-05	0.0019897	-0.0015973	0.013749	5.8404e-05	-4.2168e-05	0.00034288	2.2587e-05	-3.601e-05	8.8852e-05	-1.3486e-05	1.1996e-05	5.94e-07	-0.017958	0.015733	-0.048226	0.0011936
30.5749	5.5932e-05	0.00021049	-2.481e-05	5.0599e-05	4.2745e-05	-1.425e-08	1.6382e-05	-9.7565e-05	-8.4035e-06	4.5983e-06	-0.00033247	0.00015238	6.612e-10	-0.00032897	-4.2399e-05	2.7272e-06	-9.7781e-09	0.00017192	8.3996e-05	-0.00010494	6.5316e-06	-0.00039041	0.03031	-0.00019905	6.0375e-07	-5.0419e-11	-0.00026584	1.1378e-05	-0.001327	0.0116	-0.002609	-6.5248e-06	1.2833e-05	0.0020143	-0.0016165	0.013924	5.9065e-05	-4.2605e-05	0.00034687	2.2925e-05	-3.654e-05	9.0071e-05	-1.3233e-05	1.1877e-05	7.5277e-07	-0.017993	0.015789	-0.048972	0.0012126
30.6336	5.6421e-05	0.00021203	-2.4994e-05	5.0878e-05	4.3385e-05	-1.45e-08	1.6485e-05	-9.8148e-05	-8.5732e-06	4.706e-06	-0.00033568	0.00015444	6.6742e-10	-0.00033158	-4.3256e-05	3.2065e-06	-9.6148e-09	0.00017294	8.4551e-05	-0.00010571	6.5747e-06	-0.00039406	0.030557	-0.00020116	6.1127e-07	-5.143e-11	-0.00026822	1.1505e-05	-0.0013411	0.011762	-0.0026304	-6.5802e-06	1.281e-05	0.0020393	-0.0016361	0.014102	5.9735e-05	-4.3048e-05	0.00035092	2.3268e-05	-3.7079e-05	9.1307e-05	-1.2976e-05	1.1754e-05	9.1592e-07	-0.018027	0.015846	-0.04973	0.0012319
30.6923	5.6915e-05	0.00021357	-2.5178e-05	5.1159e-05	4.4034e-05	-1.4754e-08	1.6588e-05	-9.8731e-05	-8.7458e-06	4.8156e-06	-0.00033891	0.00015653	6.7368e-10	-0.0003342	-4.4128e-05	3.7011e-06	-9.4425e-09	0.00017395	8.511e-05	-0.00010648	6.6181e-06	-0.00039774	0.030805	-0.0002033	6.1887e-07	-5.2458e-11	-0.00027062	1.1632e-05	-0.0013554	0.011926	-0.0026521	-6.6363e-06	1.2785e-05	0.0020645	-0.0016558	0.014282	6.0414e-05	-4.3496e-05	0.00035501	2.3615e-05	-3.7625e-05	9.2561e-05	-1.2717e-05	1.1626e-05	1.0835e-06	-0.018061	0.015902	-0.050497	0.0012515
30.751	5.7413e-05	0.00021512	-2.5363e-05	5.1441e-05	4.469e-05	-1.5011e-08	1.6691e-05	-9.9316e-05	-8.9213e-06	4.9273e-06	-0.00034217	0.00015865	6.7999e-10	-0.00033684	-4.5015e-05	4.2108e-06	-9.261e-09	0.00017497	8.5671e-05	-0.00010725	6.6617e-06	-0.00040146	0.031055	-0.00020546	6.2656e-07	-5.3503e-11	-0.00027304	1.1761e-05	-0.0013698	0.012092	-0.002674	-6.693e-06	1.2759e-05	0.0020901	-0.0016758	0.014464	6.1101e-05	-4.395e-05	0.00035915	2.3968e-05	-3.818e-05	9.383e-05	-1.2455e-05	1.1493e-05	1.2554e-06	-0.018095	0.015959	-0.051275	0.0012714
30.8098	5.7916e-05	0.00021668	-2.5549e-05	5.1724e-05	4.5355e-05	-1.5272e-08	1.6794e-05	-9.9903e-05	-9.0995e-06	5.0409e-06	-0.00034546	0.00016079	6.8635e-10	-0.0003395	-4.5916e-05	4.7355e-06	-9.0705e-09	0.00017599	8.6236e-05	-0.00010803	6.7056e-06	-0.0004052	0.031307	-0.00020764	6.3434e-07	-5.4565e-11	-0.00027547	1.1891e-05	-0.0013843	0.01226	-0.0026961	-6.7504e-06	1.2732e-05	0.0021159	-0.001696	0.014648	6.1795e-05	-4.4409e-05	0.00036333	2.4325e-05	-3.8742e-05	9.5114e-05	-1.219e-05	1.1354e-05	1.4317e-06	-0.018128	0.016015	-0.052061	0.0012915
30.8895	5.8606e-05	0.00021881	-2.5804e-05	5.211e-05	4.6269e-05	-1.5631e-08	1.6936e-05	-0.0001007	-9.3458e-06	5.1982e-06	-0.00034997	0.00016375	6.9508e-10	-0.00034314	-4.7161e-05	5.4719e-06	-8.7973e-09	0.00017737	8.7008e-05	-0.00010909	6.7655e-06	-0.00041034	0.031653	-0.00021063	6.4504e-07	-5.6037e-11	-0.00027881	1.207e-05	-0.0014042	0.012491	-0.0027264	-6.8292e-06	1.2693e-05	0.0021514	-0.0017238	0.014902	6.2751e-05	-4.5039e-05	0.00036908	2.4816e-05	-3.9517e-05	9.6882e-05	-1.1824e-05	1.1158e-05	1.6782e-06	-0.018174	0.016092	-0.053143	0.0013191
30.9693	5.9302e-05	0.00022096	-2.6062e-05	5.2499e-05	4.7195e-05	-1.5996e-08	1.7078e-05	-0.00010151	-9.5968e-06	5.3588e-06	-0.00035453	0.00016675	7.0389e-10	-0.00034682	-4.843e-05	6.2354e-06	-8.5073e-09	0.00017875	8.7785e-05	-0.00011017	6.8259e-06	-0.00041553	0.032001	-0.00021366	6.5591e-07	-5.7542e-11	-0.00028219	1.2251e-05	-0.0014244	0.012725	-0.0027571	-6.909e-06	1.2651e-05	0.0021874	-0.001752	0.015158	6.3718e-05	-4.5678e-05	0.0003749	2.5316e-05	-4.0304e-05	9.8674e-05	-1.1452e-05	1.0951e-05	1.9328e-06	-0.018219	0.016169	-0.054241	0.0013472
31.049	6.0006e-05	0.00022313	-2.6321e-05	5.289e-05	4.8134e-05	-1.6366e-08	1.7221e-05	-0.00010232	-9.8522e-06	5.5226e-06	-0.00035914	0.00016981	7.128e-10	-0.00035053	-4.9721e-05	7.0256e-06	-8.2008e-09	0.00018014	8.8569e-05	-0.00011125	6.8868e-06	-0.00042078	0.032353	-0.00021673	6.6694e-07	-5.9082e-11	-0.0002856	1.2435e-05	-0.0014449	0.012962	-0.002788	-6.9897e-06	1.2606e-05	0.0022237	-0.0017804	0.015418	6.4698e-05	-4.6325e-05	0.00038079	2.5822e-05	-4.1102e-05	0.00010049	-1.1074e-05	1.0735e-05	2.1954e-06	-0.018263	0.016246	-0.055352	0.0013757
31.1288	6.0716e-05	0.00022532	-2.6583e-05	5.3284e-05	4.9082e-05	-1.674e-08	1.7366e-05	-0.00010314	-1.0112e-05	5.6893e-06	-0.00036381	0.00017293	7.2181e-10	-0.00035428	-5.1033e-05	7.8421e-06	-7.8776e-09	0.00018154	8.9358e-05	-0.00011234	6.9481e-06	-0.0004261	0.032709	-0.00021984	6.7814e-07	-6.0656e-11	-0.00028905	1.2621e-05	-0.0014657	0.013202	-0.0028191	-7.0711e-06	1.2558e-05	0.0022605	-0.0018091	0.015681	6.5688e-05	-4.6979e-05	0.00038674	2.6334e-05	-4.1911e-05	0.00010233	-1.0688e-05	1.0509e-05	2.4662e-06	-0.018308	0.016323	-0.056476	0.0014046
31.2086	6.1432e-05	0.00022753	-2.6847e-05	5.368e-05	5.004e-05	-1.7119e-08	1.7512e-05	-0.00010396	-1.0375e-05	5.8589e-06	-0.00036852	0.00017609	7.3092e-10	-0.00035806	-5.2365e-05	8.6847e-06	-7.5379e-09	0.00018295	9.0153e-05	-0.00011344	7.01e-06	-0.00043147	0.033068	-0.00022299	6.8952e-07	-6.2266e-11	-0.00029254	1.281e-05	-0.0014867	0.013445	-0.0028503	-7.1532e-06	1.2507e-05	0.0022976	-0.0018381	0.015946	6.6689e-05	-4.7639e-05	0.00039274	2.6853e-05	-4.273e-05	0.00010418	-1.0296e-05	1.0272e-05	2.7449e-06	-0.018352	0.0164	-0.057612	0.0014337
31.3009	6.2268e-05	0.00023012	-2.7157e-05	5.4143e-05	5.1161e-05	-1.7563e-08	1.7683e-05	-0.00010493	-1.0685e-05	6.0587e-06	-0.00037404	0.00017982	7.4159e-10	-0.00036248	-5.3931e-05	9.6924e-06	-7.124e-09	0.00018459	9.1081e-05	-0.00011472	7.0821e-06	-0.00043777	0.033488	-0.0002267	7.0291e-07	-6.4176e-11	-0.00029662	1.3032e-05	-0.0015114	0.013729	-0.0028866	-7.2489e-06	1.2444e-05	0.0023409	-0.001872	0.016255	6.7858e-05	-4.841e-05	0.00039974	2.746e-05	-4.369e-05	0.00010635	-9.8315e-06	9.9846e-06	3.0778e-06	-0.018402	0.01649	-0.058942	0.0014679
31.3933	6.3112e-05	0.00023274	-2.7469e-05	5.4608e-05	5.2292e-05	-1.8011e-08	1.7857e-05	-0.00010592	-1.1e-05	6.262e-06	-0.00037963	0.00018363	7.524e-10	-0.00036696	-5.5521e-05	1.0734e-05	-6.6881e-09	0.00018626	9.2018e-05	-0.00011602	7.155e-06	-0.00044414	0.033913	-0.00023045	7.1654e-07	-6.6135e-11	-0.00030076	1.3257e-05	-0.0015364	0.014015	-0.0029231	-7.3454e-06	1.2377e-05	0.0023846	-0.0019062	0.016568	6.9038e-05	-4.9189e-05	0.00040681	2.8074e-05	-4.4661e-05	0.00010855	-9.3566e-06	9.6831e-06	3.4215e-06	-0.018453	0.01658	-0.060284	0.0015025
31.4856	6.3963e-05	0.00023538	-2.7786e-05	5.5077e-05	5.3433e-05	-1.8463e-08	1.8034e-05	-0.00010691	-1.1318e-05	6.4684e-06	-0.00038528	0.00018751	7.6335e-10	-0.0003715	-5.7133e-05	1.1809e-05	-6.2303e-09	0.00018794	9.2962e-05	-0.00011733	7.2285e-06	-0.00045061	0.034342	-0.00023427	7.3042e-07	-6.8145e-11	-0.00030495	1.3486e-05	-0.0015619	0.014304	-0.0029595	-7.4423e-06	1.2305e-05	0.0024287	-0.0019406	0.016883	7.0227e-05	-4.9974e-05	0.00041393	2.8694e-05	-4.5641e-05	0.00011076	-8.8708e-06	9.367e-06	3.7759e-06	-0.018502	0.016671	-0.061638	0.0015373
31.578	6.482e-05	0.00023806	-2.8106e-05	5.5549e-05	5.4581e-05	-1.8918e-08	1.8213e-05	-0.00010793	-1.1641e-05	6.678e-06	-0.00039099	0.00019146	7.7444e-10	-0.00037608	-5.8765e-05	1.2917e-05	-5.7507e-09	0.00018965	9.3915e-05	-0.00011866	7.3026e-06	-0.00045716	0.034777	-0.00023814	7.4454e-07	-7.0208e-11	-0.00030919	1.3719e-05	-0.0015877	0.014595	-0.0029959	-7.5396e-06	1.2228e-05	0.002473	-0.0019752	0.0172	7.1425e-05	-5.0764e-05	0.00042109	2.9319e-05	-4.6631e-05	0.00011298	-8.3735e-06	9.0362e-06	4.1412e-06	-0.018552	0.016761	-0.063002	0.0015725
31.6703	6.5684e-05	0.00024077	-2.843e-05	5.6025e-05	5.5736e-05	-1.9377e-08	1.8396e-05	-0.00010896	-1.1968e-05	6.8903e-06	-0.00039677	0.00019549	7.8567e-10	-0.00038072	-6.0416e-05	1.4057e-05	-5.2494e-09	0.00019138	9.4876e-05	-0.00011999	7.3774e-06	-0.00046379	0.035217	-0.00024208	7.5891e-07	-7.2323e-11	-0.00031348	1.3956e-05	-0.0016139	0.014888	-0.0030322	-7.6372e-06	1.2147e-05	0.0025175	-0.00201	0.017519	7.2629e-05	-5.1558e-05	0.00042828	2.9948e-05	-4.7629e-05	0.00011522	-7.8645e-06	8.6905e-06	4.5172e-06	-0.018601	0.016853	-0.064376	0.001608
31.7453	6.6388e-05	0.00024299	-2.8696e-05	5.6414e-05	5.6679e-05	-1.9751e-08	1.8546e-05	-0.00010982	-1.2236e-05	7.0647e-06	-0.00040151	0.00019881	7.949e-10	-0.00038453	-6.1769e-05	1.5006e-05	-4.8265e-09	0.00019281	9.5662e-05	-0.00012108	7.4386e-06	-0.00046924	0.035577	-0.00024531	7.7077e-07	-7.4081e-11	-0.00031701	1.415e-05	-0.0016355	0.015127	-0.0030616	-7.7166e-06	1.2076e-05	0.0025539	-0.0020384	0.017779	7.3611e-05	-5.2206e-05	0.00043415	3.0463e-05	-4.8444e-05	0.00011705	-7.4422e-06	8.3986e-06	4.8303e-06	-0.018641	0.016927	-0.065496	0.001637
31.8203	6.7097e-05	0.00024523	-2.8964e-05	5.6805e-05	5.7624e-05	-2.0126e-08	1.8699e-05	-0.00011068	-1.2505e-05	7.2408e-06	-0.00040628	0.00020219	8.0422e-10	-0.00038838	-6.3133e-05	1.5976e-05	-4.3895e-09	0.00019426	9.6454e-05	-0.00012219	7.5003e-06	-0.00047475	0.035941	-0.00024859	7.8279e-07	-7.5875e-11	-0.00032057	1.4348e-05	-0.0016573	0.015367	-0.0030908	-7.796e-06	1.2003e-05	0.0025903	-0.0020668	0.01804	7.4597e-05	-5.2856e-05	0.00044003	3.0979e-05	-4.9263e-05	0.00011889	-7.0118e-06	8.0967e-06	5.1506e-06	-0.018681	0.017002	-0.066621	0.0016661
31.8953	6.7808e-05	0.0002475	-2.9235e-05	5.7198e-05	5.8572e-05	-2.0503e-08	1.8855e-05	-0.00011157	-1.2777e-05	7.4184e-06	-0.0004111	0.00020562	8.1365e-10	-0.00039226	-6.4507e-05	1.6967e-05	-3.9383e-09	0.00019574	9.7251e-05	-0.0001233	7.5624e-06	-0.00048032	0.036309	-0.00025191	7.9499e-07	-7.7706e-11	-0.00032417	1.4547e-05	-0.0016795	0.015608	-0.0031199	-7.8753e-06	1.1926e-05	0.0026268	-0.0020953	0.018301	7.5585e-05	-5.3507e-05	0.00044592	3.1498e-05	-5.0086e-05	0.00012073	-6.5731e-06	7.7845e-06	5.478e-06	-0.018721	0.017077	-0.06775	0.0016953
31.9703	6.8523e-05	0.00024979	-2.9509e-05	5.7594e-05	5.9522e-05	-2.088e-08	1.9013e-05	-0.00011246	-1.3051e-05	7.5975e-06	-0.00041597	0.0002091	8.2317e-10	-0.00039619	-6.589e-05	1.7977e-05	-3.4732e-09	0.00019723	9.8054e-05	-0.00012442	7.625e-06	-0.00048595	0.036679	-0.00025527	8.0737e-07	-7.9575e-11	-0.00032781	1.475e-05	-0.0017018	0.015849	-0.0031488	-7.9546e-06	1.1845e-05	0.0026633	-0.0021239	0.018563	7.6575e-05	-5.416e-05	0.00045182	3.2019e-05	-5.0912e-05	0.00012257	-6.1257e-06	7.4619e-06	5.8125e-06	-0.01876	0.017153	-0.068882	0.0017246
32.0453	6.924e-05	0.0002521	-2.9785e-05	5.7992e-05	6.0474e-05	-2.1258e-08	1.9173e-05	-0.00011338	-1.3326e-05	7.7779e-06	-0.00042087	0.00021263	8.3279e-10	-0.00040015	-6.7282e-05	1.9008e-05	-2.9941e-09	0.00019875	9.8863e-05	-0.00012555	7.6881e-06	-0.00049163	0.037054	-0.00025866	8.1992e-07	-8.1482e-11	-0.00033148	1.4955e-05	-0.0017245	0.016091	-0.0031775	-8.0338e-06	1.176e-05	0.0027	-0.0021525	0.018826	7.7566e-05	-5.4814e-05	0.00045773	3.2541e-05	-5.1741e-05	0.00012442	-5.6697e-06	7.129e-06	6.154e-06	-0.0188	0.017229	-0.070017	0.001754
32.1478	7.0226e-05	0.0002553	-3.0168e-05	5.8541e-05	6.1778e-05	-2.1775e-08	1.9398e-05	-0.00011465	-1.3705e-05	8.0269e-06	-0.00042764	0.00021755	8.4612e-10	-0.00040564	-6.9198e-05	2.0449e-05	-2.3162e-09	0.00020087	9.9979e-05	-0.0001271	7.775e-06	-0.00049951	0.037571	-0.00026338	8.3738e-07	-8.4154e-11	-0.00033656	1.524e-05	-0.001756	0.016422	-0.0032164	-8.1418e-06	1.1639e-05	0.0027501	-0.0021916	0.019185	7.8924e-05	-5.5709e-05	0.00046581	3.3257e-05	-5.2879e-05	0.00012695	-5.0315e-06	6.6565e-06	6.6327e-06	-0.018853	0.017333	-0.071572	0.0017944
32.2504	7.1216e-05	0.00025855	-3.0557e-05	5.9094e-05	6.3082e-05	-2.2293e-08	1.9627e-05	-0.00011596	-1.4087e-05	8.2781e-06	-0.00043448	0.00022257	8.5964e-10	-0.00041121	-7.1127e-05	2.1926e-05	-1.6125e-09	0.00020304	0.00010111	-0.00012868	7.8629e-06	-0.0005075	0.038095	-0.00026818	8.5518e-07	-8.6901e-11	-0.00034172	1.5529e-05	-0.0017879	0.016753	-0.0032547	-8.2493e-06	1.151e-05	0.0028002	-0.0022307	0.019545	8.0283e-05	-5.6605e-05	0.00047389	3.3974e-05	-5.4019e-05	0.00012948	-4.3763e-06	6.164e-06	7.1247e-06	-0.018907	0.017439	-0.073129	0.0018349
32.353	7.221e-05	0.00026184	-3.095e-05	5.9651e-05	6.4386e-05	-2.281e-08	1.9863e-05	-0.0001173	-1.447e-05	8.5313e-06	-0.0004414	0.00022769	8.7336e-10	-0.00041685	-7.3068e-05	2.3439e-05	-8.8315e-10	0.00020526	0.00010224	-0.00013027	7.9516e-06	-0.00051561	0.038626	-0.00027305	8.7333e-07	-8.9724e-11	-0.00034694	1.5824e-05	-0.0018205	0.017085	-0.0032926	-8.3562e-06	1.1374e-05	0.0028503	-0.0022698	0.019904	8.1641e-05	-5.7501e-05	0.00048197	3.4693e-05	-5.5161e-05	0.00013202	-3.7039e-06	5.6514e-06	7.6299e-06	-0.01896	0.017545	-0.074687	0.0018754
32.4556	7.3207e-05	0.00026518	-3.1349e-05	6.0213e-05	6.5689e-05	-2.3326e-08	2.0104e-05	-0.00011867	-1.4856e-05	8.7863e-06	-0.0004484	0.00023291	8.8727e-10	-0.00042257	-7.5018e-05	2.4987e-05	-1.2844e-10	0.00020754	0.00010339	-0.00013187	8.0412e-06	-0.00052383	0.039163	-0.00027801	8.9183e-07	-9.2626e-11	-0.00035224	1.6124e-05	-0.0018535	0.017416	-0.0033298	-8.4624e-06	1.123e-05	0.0029003	-0.0023088	0.020263	8.2998e-05	-5.8395e-05	0.00049003	3.5412e-05	-5.6305e-05	0.00013455	-3.0138e-06	5.1185e-06	8.1484e-06	-0.019014	0.017653	-0.076245	0.001916
32.5582	7.4208e-05	0.00026857	-3.1754e-05	6.078e-05	6.6988e-05	-2.3841e-08	2.0351e-05	-0.00012009	-1.5243e-05	9.043e-06	-0.00045547	0.00023823	9.0138e-10	-0.00042837	-7.6977e-05	2.6568e-05	6.5145e-10	0.00020988	0.00010455	-0.0001335	8.1317e-06	-0.00053217	0.039707	-0.00028305	9.1069e-07	-9.5607e-11	-0.00035761	1.6429e-05	-0.0018871	0.017747	-0.0033664	-8.5677e-06	1.1078e-05	0.0029502	-0.0023477	0.020621	8.4351e-05	-5.9287e-05	0.00049806	3.613e-05	-5.7448e-05	0.00013708	-2.3057e-06	4.5649e-06	8.6801e-06	-0.019067	0.017761	-0.0778	0.0019566
32.6898	7.5496e-05	0.00027299	-3.2283e-05	6.1514e-05	6.8651e-05	-2.4499e-08	2.0678e-05	-0.00012195	-1.5742e-05	9.3744e-06	-0.00046465	0.00024522	9.198e-10	-0.00043594	-7.95e-05	2.8647e-05	1.6889e-09	0.00021297	0.00010605	-0.00013561	8.2491e-06	-0.00054305	0.040415	-0.00028964	9.3543e-07	-9.9552e-11	-0.00036461	1.6828e-05	-0.0019311	0.018171	-0.0034123	-8.7015e-06	1.0872e-05	0.0030139	-0.0023975	0.021079	8.6082e-05	-6.0427e-05	0.00050833	3.7051e-05	-5.8914e-05	0.00014031	-1.3704e-06	3.8242e-06	9.3818e-06	-0.019136	0.017902	-0.079792	0.0020086
32.8214	7.6788e-05	0.00027749	-3.282e-05	6.2255e-05	7.0305e-05	-2.5152e-08	2.1015e-05	-0.00012389	-1.6243e-05	9.7077e-06	-0.00047394	0.00025239	9.3855e-10	-0.00044364	-8.2031e-05	3.0779e-05	2.7669e-09	0.00021616	0.00010757	-0.00013774	8.368e-06	-0.00055413	0.041135	-0.00029637	9.6077e-07	-1.0364e-10	-0.00037173	1.7236e-05	-0.0019759	0.018592	-0.003457	-8.8335e-06	1.0653e-05	0.0030773	-0.0024469	0.021535	8.7804e-05	-6.1562e-05	0.00051854	3.7969e-05	-6.0377e-05	0.00014352	-4.0451e-07	3.0488e-06	1.0105e-05	-0.019204	0.018045	-0.081776	0.0020606
32.9531	7.8082e-05	0.00028207	-3.3368e-05	6.3004e-05	7.1948e-05	-2.58e-08	2.1364e-05	-0.00012588	-1.6745e-05	1.0043e-05	-0.00048336	0.00025973	9.5764e-10	-0.00045148	-8.4567e-05	3.2963e-05	3.8851e-09	0.00021947	0.00010911	-0.00013991	8.4883e-06	-0.00056541	0.041865	-0.00030324	9.8674e-07	-1.0786e-10	-0.00037898	1.7654e-05	-0.0020217	0.019011	-0.0035003	-8.9636e-06	1.042e-05	0.0031403	-0.002496	0.021988	8.9515e-05	-6.2689e-05	0.00052867	3.8883e-05	-6.1834e-05	0.00014672	5.9235e-07	2.2387e-06	1.085e-05	-0.019273	0.01819	-0.083751	0.0021123
33.0847	7.9379e-05	0.00028673	-3.3926e-05	6.3761e-05	7.3579e-05	-2.6442e-08	2.1724e-05	-0.00012795	-1.7247e-05	1.0379e-05	-0.0004929	0.00026725	9.7708e-10	-0.00045946	-8.7106e-05	3.5198e-05	5.0429e-09	0.00022289	0.00011067	-0.0001421	8.6102e-06	-0.00057689	0.042608	-0.00031026	1.0133e-06	-1.1223e-10	-0.00038635	1.808e-05	-0.0020685	0.019428	-0.0035422	-9.0914e-06	1.0174e-05	0.0032028	-0.0025447	0.022437	9.1213e-05	-6.3808e-05	0.00053873	3.9792e-05	-6.3284e-05	0.00014989	1.6206e-06	1.3933e-06	1.1617e-05	-0.019341	0.018336	-0.085713	0.0021638
33.2164	8.0677e-05	0.00029149	-3.4493e-05	6.4525e-05	7.5196e-05	-2.7076e-08	2.2096e-05	-0.0001301	-1.7749e-05	1.0716e-05	-0.00050255	0.00027496	9.9688e-10	-0.00046758	-8.9644e-05	3.7483e-05	6.2398e-09	0.00022643	0.00011225	-0.00014433	8.7335e-06	-0.00058858	0.043362	-0.00031742	1.0406e-06	-1.1675e-10	-0.00039385	1.8515e-05	-0.0021162	0.019841	-0.0035825	-9.2169e-06	9.9134e-06	0.0032647	-0.002593	0.022883	9.2896e-05	-6.4917e-05	0.00054868	4.0695e-05	-6.4726e-05	0.00015304	2.6806e-06	5.1249e-07	1.2406e-05	-0.01941	0.018485	-0.087661	0.002215
33.3786	8.2278e-05	0.00029747	-3.5208e-05	6.5477e-05	7.7168e-05	-2.7848e-08	2.2572e-05	-0.00013284	-1.8366e-05	1.1132e-05	-0.00051461	0.00028472	1.0218e-09	-0.0004778	-9.2769e-05	4.0364e-05	7.768e-09	0.00023097	0.00011422	-0.00014711	8.8877e-06	-0.00060327	0.044307	-0.00032645	1.0751e-06	-1.2253e-10	-0.00040326	1.9065e-05	-0.0021764	0.020345	-0.0036301	-9.368e-06	9.5728e-06	0.0033401	-0.0026518	0.023426	9.4947e-05	-6.6268e-05	0.00056081	4.1799e-05	-6.6488e-05	0.00015688	4.0312e-06	-6.2224e-07	1.3407e-05	-0.019495	0.018672	-0.09004	0.0022776
33.5409	8.3879e-05	0.00030358	-3.5938e-05	6.6441e-05	7.9112e-05	-2.8607e-08	2.3068e-05	-0.0001357	-1.8983e-05	1.1549e-05	-0.00052685	0.00029476	1.0472e-09	-0.00048823	-9.5885e-05	4.3316e-05	9.3537e-09	0.0002357	0.00011621	-0.00014993	9.0441e-06	-0.00061828	0.04527	-0.0003357	1.1106e-06	-1.2855e-10	-0.00041288	1.963e-05	-0.0022382	0.020843	-0.0036751	-9.5149e-06	9.2103e-06	0.0034145	-0.0027097	0.023962	9.6971e-05	-6.76e-05	0.00057276	4.2891e-05	-6.8232e-05	0.00016066	5.4309e-06	-1.8115e-06	1.4441e-05	-0.019581	0.018862	-0.09239	0.0023397
33.7031	8.5479e-05	0.00030983	-3.6685e-05	6.7416e-05	8.1026e-05	-2.935e-08	2.3583e-05	-0.00013868	-1.9596e-05	1.1965e-05	-0.00053926	0.0003051	1.0732e-09	-0.0004989	-9.8989e-05	4.6335e-05	1.0996e-08	0.00024064	0.00011824	-0.0001528	9.2028e-06	-0.00063362	0.046252	-0.00034519	1.1471e-06	-1.3481e-10	-0.00042269	2.0209e-05	-0.0023014	0.021333	-0.0037175	-9.6574e-06	8.8256e-06	0.0034877	-0.0027667	0.02449	9.8963e-05	-6.8911e-05	0.00058452	4.397e-05	-6.9956e-05	0.00016439	6.8799e-06	-3.0556e-06	1.5507e-05	-0.019667	0.019056	-0.09471	0.002401
33.8654	8.7076e-05	0.00031622	-3.7448e-05	6.8403e-05	8.2908e-05	-3.0078e-08	2.4119e-05	-0.00014178	-2.0206e-05	1.238e-05	-0.00055185	0.00031574	1.0998e-09	-0.00050979	-0.00010207	4.942e-05	1.2693e-08	0.00024579	0.00012029	-0.00015571	9.3638e-06	-0.00064929	0.047252	-0.00035492	1.1847e-06	-1.4133e-10	-0.0004327	2.0803e-05	-0.0023663	0.021816	-0.0037572	-9.7952e-06	8.4185e-06	0.0035596	-0.0028227	0.025009	0.00010092	-7.02e-05	0.00059608	4.5033e-05	-7.1656e-05	0.00016806	8.3785e-06	-4.3546e-06	1.6606e-05	-0.019754	0.019254	-0.096994	0.0024615
34.0277	8.867e-05	0.00032275	-3.8227e-05	6.9402e-05	8.4756e-05	-3.0789e-08	2.4675e-05	-0.00014501	-2.0813e-05	1.2794e-05	-0.00056461	0.00032668	1.1269e-09	-0.00052092	-0.00010514	5.2567e-05	1.4445e-08	0.00025116	0.00012237	-0.00015866	9.5271e-06	-0.00066528	0.04827	-0.00036488	1.2233e-06	-1.4811e-10	-0.00044292	2.1413e-05	-0.0024327	0.022291	-0.003794	-9.928e-06	7.9888e-06	0.0036302	-0.0028777	0.025519	0.00010284	-7.1465e-05	0.00060741	4.608e-05	-7.3331e-05	0.00017166	9.9266e-06	-5.7088e-06	1.7736e-05	-0.019841	0.019455	-0.099242	0.0025212
34.2268	9.0622e-05	0.00033097	-3.9208e-05	7.0643e-05	8.6972e-05	-3.1637e-08	2.5388e-05	-0.00014915	-2.155e-05	1.33e-05	-0.00058051	0.00034053	1.161e-09	-0.0005349	-0.00010887	5.6512e-05	1.6667e-08	0.00025805	0.00012497	-0.00016235	9.7308e-06	-0.00068537	0.049545	-0.00037744	1.2723e-06	-1.568e-10	-0.00045574	2.2183e-05	-0.0025164	0.022861	-0.0038352	-1.0084e-05	7.4302e-06	0.0037148	-0.0029435	0.026131	0.00010515	-7.2981e-05	0.00062099	4.7341e-05	-7.5349e-05	0.00017598	1.1894e-05	-7.4464e-06	1.9167e-05	-0.019948	0.019709	-0.10195	0.0025931
34.426	9.2565e-05	0.0003394	-4.0214e-05	7.1901e-05	8.913e-05	-3.2456e-08	2.6133e-05	-0.00015349	-2.2279e-05	1.3802e-05	-0.00059667	0.00035485	1.1959e-09	-0.00054924	-0.00011256	6.0542e-05	1.8966e-08	0.00026529	0.00012761	-0.00016611	9.9379e-06	-0.00070597	0.050848	-0.00039037	1.323e-06	-1.6591e-10	-0.00046886	2.2976e-05	-0.0026027	0.023417	-0.0038719	-1.0232e-05	6.8372e-06	0.0037972	-0.0030076	0.026727	0.00010739	-7.4457e-05	0.00063421	4.8574e-05	-7.7322e-05	0.00018019	1.3936e-05	-9.267e-06	2.0646e-05	-0.020057	0.019968	-0.10459	0.0026635
34.6252	9.45e-05	0.00034805	-4.1246e-05	7.3177e-05	9.1225e-05	-3.3244e-08	2.6913e-05	-0.00015804	-2.2998e-05	1.43e-05	-0.00061309	0.00036965	1.2318e-09	-0.00056394	-0.0001162	6.4654e-05	2.1342e-08	0.00027289	0.00013028	-0.00016993	1.0149e-05	-0.00072708	0.052179	-0.00040368	1.3753e-06	-1.7544e-10	-0.00048231	2.3794e-05	-0.0026914	0.023958	-0.003904	-1.0371e-05	6.2097e-06	0.0038772	-0.0030698	0.027307	0.00010957	-7.5889e-05	0.00064703	4.9775e-05	-7.9247e-05	0.00018428	1.6052e-05	-1.1171e-05	2.2171e-05	-0.020167	0.020234	-0.10716	0.0027323
34.8243	9.6424e-05	0.00035692	-4.2304e-05	7.4469e-05	9.3254e-05	-3.4001e-08	2.7727e-05	-0.00016279	-2.3707e-05	1.4793e-05	-0.00062977	0.00038495	1.2685e-09	-0.00057901	-0.00011978	6.8843e-05	2.379e-08	0.00028084	0.000133	-0.00017382	1.0363e-05	-0.00074871	0.053538	-0.00041737	1.4295e-06	-1.8542e-10	-0.00049606	2.4636e-05	-0.0027827	0.024483	-0.0039314	-1.0502e-05	5.5477e-06	0.0039547	-0.00313	0.027868	0.00011168	-7.7275e-05	0.00065945	5.0945e-05	-8.1121e-05	0.00018824	1.824e-05	-1.3157e-05	2.3742e-05	-0.020278	0.020506	-0.10966	0.0027994
35.0235	9.8338e-05	0.00036602	-4.3389e-05	7.5779e-05	9.5216e-05	-3.4724e-08	2.8575e-05	-0.00016776	-2.4405e-05	1.528e-05	-0.0006467	0.00040074	1.3062e-09	-0.00059445	-0.00012331	7.3104e-05	2.631e-08	0.00028917	0.00013577	-0.00017777	1.058e-05	-0.00077086	0.054927	-0.00043144	1.4854e-06	-1.9586e-10	-0.00051014	2.5504e-05	-0.0028765	0.024992	-0.003954	-1.0624e-05	4.8513e-06	0.0040296	-0.0031882	0.028412	0.00011373	-7.8614e-05	0.00067144	5.2081e-05	-8.2942e-05	0.00019207	2.05e-05	-1.5225e-05	2.5359e-05	-0.02039	0.020784	-0.11208	0.0028647
35.2227	0.00010024	0.00037534	-4.4501e-05	7.7105e-05	9.7108e-05	-3.5412e-08	2.9459e-05	-0.00017294	-2.509e-05	1.5761e-05	-0.00066389	0.00041705	1.3447e-09	-0.00061025	-0.00012678	7.7435e-05	2.8898e-08	0.00029788	0.00013857	-0.0001818	1.0801e-05	-0.00079354	0.056343	-0.00044591	1.5431e-06	-2.0677e-10	-0.00052454	2.6397e-05	-0.002973	0.025483	-0.0039719	-1.0737e-05	4.1207e-06	0.0041019	-0.0032443	0.028937	0.00011569	-7.9905e-05	0.00068301	5.3183e-05	-8.4708e-05	0.00019576	2.2831e-05	-1.7374e-05	2.7021e-05	-0.020503	0.02107	-0.11443	0.0029281
35.5546	0.00010338	0.00039139	-4.6414e-05	7.9351e-05	0.0001001	-3.6481e-08	3.1011e-05	-0.00018205	-2.6203e-05	1.6547e-05	-0.0006931	0.00044537	1.411e-09	-0.00063743	-0.00013241	8.4792e-05	3.3359e-08	0.00031325	0.00014334	-0.00018865	1.1177e-05	-0.00083252	0.058768	-0.00047091	1.6435e-06	-2.2604e-10	-0.00054924	2.7943e-05	-0.0031397	0.026264	-0.0039911	-1.0905e-05	2.8281e-06	0.0042162	-0.003333	0.029769	0.00011881	-8.1945e-05	0.00070129	5.4938e-05	-8.7523e-05	0.00020161	2.6868e-05	-2.1136e-05	2.989e-05	-0.020693	0.02156	-0.11817	0.0030294
35.8865	0.00010648	0.00040807	-4.8402e-05	8.1642e-05	0.00010289	-3.7449e-08	3.2664e-05	-0.00019177	-2.7277e-05	1.7313e-05	-0.00072302	0.00047518	1.4798e-09	-0.00066565	-0.00013784	9.2311e-05	3.7996e-08	0.0003297	0.00014822	-0.00019568	1.1563e-05	-0.00087299	0.061273	-0.00049704	1.7492e-06	-2.4671e-10	-0.00057486	2.9562e-05	-0.0033139	0.026995	-0.0039969	-1.1048e-05	1.4429e-06	0.0043228	-0.0034155	0.030547	0.00012171	-8.3844e-05	0.00071833	5.6591e-05	-9.0174e-05	0.00020707	3.109e-05	-2.5118e-05	3.2879e-05	-0.020887	0.022069	-0.12168	0.0031251
36.2184	0.00010954	0.00042539	-5.0465e-05	8.3977e-05	0.00010547	-3.8313e-08	3.4418e-05	-0.0002021	-2.8311e-05	1.8056e-05	-0.00075364	0.0005065	1.5513e-09	-0.00069492	-0.00014307	9.9975e-05	4.28e-08	0.00034726	0.00015321	-0.00020289	1.1958e-05	-0.00091497	0.063859	-0.00052431	1.8604e-06	-2.6887e-10	-0.00060138	3.1256e-05	-0.0034957	0.027675	-0.0039897	-1.1164e-05	-3.2561e-08	0.0044216	-0.003492	0.031269	0.0001244	-8.5599e-05	0.0007341	5.8138e-05	-9.2656e-05	0.00021213	3.549e-05	-2.9316e-05	3.5984e-05	-0.021083	0.022597	-0.12496	0.003215
36.5503	0.00011255	0.00044335	-5.2605e-05	8.6355e-05	0.00010784	-3.9073e-08	3.6275e-05	-0.00021305	-2.9302e-05	1.8775e-05	-0.00078497	0.00053939	1.6253e-09	-0.00072525	-0.00014809	0.00010777	4.7762e-08	0.00036594	0.00015831	-0.00021029	1.2362e-05	-0.00095846	0.066525	-0.00055275	1.9772e-06	-2.9257e-10	-0.00062882	3.3026e-05	-0.0036854	0.028304	-0.0039696	-1.1256e-05	-1.5959e-06	0.0045125	-0.0035622	0.031936	0.00012687	-8.7209e-05	0.00074859	5.9578e-05	-9.4966e-05	0.00021678	4.0057e-05	-3.3726e-05	3.9204e-05	-0.021282	0.023143	-0.128	0.0032991
36.8822	0.00011553	0.00046196	-5.482e-05	8.8774e-05	0.00011001	-3.9726e-08	3.8233e-05	-0.00022462	-3.0249e-05	1.947e-05	-0.00081702	0.00057389	1.702e-09	-0.00075664	-0.00015288	0.00011568	5.2873e-08	0.00038575	0.00016353	-0.00021786	1.2775e-05	-0.0010035	0.069271	-0.00058238	2.0997e-06	-3.1788e-10	-0.00065718	3.4875e-05	-0.003883	0.028883	-0.0039369	-1.1321e-05	-3.2443e-06	0.0045956	-0.0036263	0.032547	0.00012913	-8.8675e-05	0.00076182	6.091e-05	-9.7104e-05	0.00022103	4.4784e-05	-3.8343e-05	4.2535e-05	-0.021484	0.023708	-0.13082	0.0033773
37.2141	0.00011846	0.0004812	-5.7112e-05	9.1235e-05	0.00011196	-4.0275e-08	4.0294e-05	-0.00023681	-3.1153e-05	2.0139e-05	-0.00084978	0.00061003	1.7813e-09	-0.00078908	-0.00015745	0.00012369	5.8126e-08	0.0004067	0.00016885	-0.0002256	1.3198e-05	-0.0010501	0.072098	-0.00061322	2.2281e-06	-3.4486e-10	-0.00068646	3.6804e-05	-0.0040886	0.02941	-0.0038921	-1.1363e-05	-4.9748e-06	0.004671	-0.0036843	0.033103	0.00013118	-8.9999e-05	0.00077381	6.2137e-05	-9.9071e-05	0.00022488	4.9661e-05	-4.3159e-05	4.5974e-05	-0.021687	0.02429	-0.13339	0.0034497
37.5586	0.00012145	0.00050186	-5.9571e-05	9.3832e-05	0.00011378	-4.0733e-08	4.2542e-05	-0.00025012	-3.2044e-05	2.0806e-05	-0.00088455	0.00064934	1.8664e-09	-0.00082388	-0.00016196	0.00013211	6.3722e-08	0.00042964	0.00017448	-0.00023383	1.3646e-05	-0.0011	0.075118	-0.00064654	2.3679e-06	-3.7472e-10	-0.00071785	3.8892e-05	-0.0043107	0.029906	-0.0038333	-1.138e-05	-6.8547e-06	0.0047412	-0.0037382	0.033624	0.00013308	-9.1225e-05	0.00078496	6.3298e-05	-0.00010093	0.00022847	5.4872e-05	-4.8367e-05	4.9654e-05	-0.0219	0.024913	-0.13583	0.0035187
37.9032	0.00012441	0.0005232	-6.2111e-05	9.6471e-05	0.00011538	-4.108e-08	4.4898e-05	-0.00026409	-3.2887e-05	2.1444e-05	-0.00092009	0.00069053	1.9544e-09	-0.00085982	-0.00016623	0.00014061	6.9457e-08	0.00045381	0.00018023	-0.00024224	1.4103e-05	-0.0011517	0.078225	-0.0006812	2.5143e-06	-4.0653e-10	-0.00075025	4.107e-05	-0.0045419	0.030349	-0.0037624	-1.1372e-05	-8.816e-06	0.0048035	-0.0037858	0.034088	0.00013476	-9.2305e-05	0.00079482	6.4349e-05	-0.00010262	0.00023164	6.0222e-05	-5.3778e-05	5.3444e-05	-0.022115	0.025554	-0.13802	0.0035815
38.2478	0.00012732	0.00054522	-6.4732e-05	9.915e-05	0.00011677	-4.1318e-08	4.7363e-05	-0.00027872	-3.3683e-05	2.2055e-05	-0.00095642	0.00073364	2.0453e-09	-0.0008969	-0.00017026	0.0001492	7.5324e-08	0.0004792	0.00018608	-0.00025083	1.457e-05	-0.0012051	0.081419	-0.00071723	2.6675e-06	-4.4038e-10	-0.00078365	4.3338e-05	-0.0047821	0.030741	-0.0036802	-1.134e-05	-1.0855e-05	0.0048581	-0.0038274	0.034497	0.00013624	-9.3242e-05	0.00080345	6.5291e-05	-0.00010413	0.00023441	6.5702e-05	-5.9387e-05	5.734e-05	-0.022331	0.026213	-0.13998	0.0036384
38.5924	0.00013019	0.00056793	-6.7433e-05	0.00010187	0.00011796	-4.1448e-08	4.9936e-05	-0.00029399	-3.4433e-05	2.2637e-05	-0.00099354	0.00077872	2.139e-09	-0.0009351	-0.00017406	0.00015785	8.1317e-08	0.00050581	0.00019204	-0.0002596	1.5046e-05	-0.0012601	0.084698	-0.00075463	2.8278e-06	-4.7633e-10	-0.00081807	4.5698e-05	-0.0050315	0.031084	-0.0035871	-1.1285e-05	-1.2967e-05	0.0049052	-0.0038632	0.034853	0.0001375	-9.4042e-05	0.00081088	6.6129e-05	-0.00010546	0.0002368	7.13e-05	-6.5188e-05	6.134e-05	-0.022547	0.026889	-0.14172	0.0036894
38.9369	0.00013302	0.0005913	-7.0214e-05	0.00010462	0.00011895	-4.1474e-08	5.2615e-05	-0.00030991	-3.5137e-05	2.3192e-05	-0.0010315	0.00082583	2.2356e-09	-0.00097443	-0.00017762	0.00016656	8.7431e-08	0.00053362	0.0001981	-0.00026854	1.5532e-05	-0.0013169	0.088064	-0.00079344	2.9951e-06	-5.1447e-10	-0.0008535	4.8152e-05	-0.0052903	0.03138	-0.003484	-1.1208e-05	-1.515e-05	0.0049452	-0.0038934	0.035158	0.00013857	-9.4711e-05	0.00081717	6.6865e-05	-0.00010664	0.00023882	7.7005e-05	-7.1174e-05	6.544e-05	-0.022764	0.027581	-0.14323	0.0037347
39.2815	0.00013581	0.00061535	-7.3075e-05	0.00010742	0.00011976	-4.1399e-08	5.5399e-05	-0.00032645	-3.5797e-05	2.3719e-05	-0.0010702	0.00087502	2.3351e-09	-0.0010149	-0.00018097	0.00017533	9.3662e-08	0.00056263	0.00020427	-0.00027766	1.6026e-05	-0.0013754	0.091516	-0.00083367	3.1698e-06	-5.5488e-10	-0.00088994	5.0702e-05	-0.0055585	0.03163	-0.0033714	-1.111e-05	-1.7399e-05	0.0049785	-0.0039183	0.035415	0.00013946	-9.5255e-05	0.00082237	6.7504e-05	-0.00010766	0.00024048	8.2808e-05	-7.7339e-05	6.9638e-05	-0.022981	0.028289	-0.14453	0.0037746
39.6522	0.00013877	0.00064195	-7.624e-05	0.00011046	0.00012043	-4.1208e-08	5.8509e-05	-0.00034495	-3.646e-05	2.4258e-05	-0.0011127	0.00093031	2.4453e-09	-0.0010596	-0.00018432	0.00018481	1.0049e-07	0.00059516	0.00021102	-0.00028766	1.6567e-05	-0.0014402	0.095324	-0.00087855	3.366e-06	-6.0096e-10	-0.00093029	5.3553e-05	-0.0058578	0.031852	-0.0032404	-1.0983e-05	-1.9889e-05	0.0050071	-0.0039394	0.03564	0.00014021	-9.5708e-05	0.0008268	6.8088e-05	-0.00010858	0.00024189	8.9148e-05	-8.4164e-05	7.4261e-05	-0.023214	0.029068	-0.14571	0.0038118
40.0228	0.0001417	0.00066932	-7.9495e-05	0.00011355	0.00012091	-4.0907e-08	6.1739e-05	-0.00036417	-3.7075e-05	2.4766e-05	-0.0011562	0.00098813	2.5589e-09	-0.0011057	-0.00018744	0.00019435	1.0745e-07	0.00062905	0.00021788	-0.00029785	1.7118e-05	-0.001507	0.099231	-0.00092512	3.5711e-06	-6.4985e-10	-0.00097181	5.6518e-05	-0.0061683	0.032027	-0.0031001	-1.0834e-05	-2.2447e-05	0.0050286	-0.003955	0.035814	0.00014077	-9.6032e-05	0.00083011	6.8571e-05	-0.00010934	0.00024293	9.5577e-05	-9.1185e-05	7.8992e-05	-0.023446	0.029863	-0.14667	0.0038432
40.3935	0.0001446	0.00069744	-8.2841e-05	0.00011667	0.0001212	-4.05e-08	6.5085e-05	-0.00038409	-3.7645e-05	2.5246e-05	-0.0012007	0.0010486	2.6758e-09	-0.001153	-0.00019032	0.00020393	1.1453e-07	0.00066429	0.00022484	-0.00030824	1.768e-05	-0.0015758	0.10324	-0.0009734	3.7851e-06	-7.0166e-10	-0.0010145	5.9599e-05	-0.0064902	0.032157	-0.0029512	-1.0665e-05	-2.507e-05	0.0050436	-0.0039654	0.03594	0.00014115	-9.6233e-05	0.00083235	6.8957e-05	-0.00010995	0.00024363	0.00010209	-9.8393e-05	8.3828e-05	-0.023677	0.030674	-0.14742	0.0038692
40.7641	0.00014747	0.00072631	-8.6275e-05	0.00011983	0.00012132	-3.9991e-08	6.8546e-05	-0.00040469	-3.8171e-05	2.5699e-05	-0.0012461	0.0011117	2.796e-09	-0.0012016	-0.00019299	0.00021356	1.2174e-07	0.00070086	0.00023192	-0.00031881	1.825e-05	-0.0016467	0.10734	-0.0010234	4.0084e-06	-7.5648e-10	-0.0010584	6.2798e-05	-0.0068237	0.032245	-0.0027944	-1.0478e-05	-2.7753e-05	0.0050523	-0.003971	0.036022	0.00014135	-9.6322e-05	0.00083361	6.9252e-05	-0.00011041	0.000244	0.00010866	-0.00010578	8.8768e-05	-0.023907	0.031501	-0.14797	0.0038901
41.1348	0.00015031	0.00075592	-8.9797e-05	0.00012303	0.00012127	-3.9384e-08	7.2121e-05	-0.00042599	-3.8656e-05	2.6125e-05	-0.0012925	0.0011775	2.9195e-09	-0.0012514	-0.00019545	0.00022323	1.2908e-07	0.00073874	0.0002391	-0.00032957	1.8831e-05	-0.0017196	0.11154	-0.0010752	4.241e-06	-8.1443e-10	-0.0011035	6.6117e-05	-0.007169	0.032294	-0.0026304	-1.0274e-05	-3.0495e-05	0.0050553	-0.0039721	0.036062	0.0001414	-9.6305e-05	0.00083393	6.9462e-05	-0.00011072	0.00024406	0.0001153	-0.00011335	9.381e-05	-0.024134	0.032343	-0.14834	0.0039062
41.5054	0.00015313	0.00078626	-9.3406e-05	0.00012627	0.00012108	-3.8683e-08	7.5808e-05	-0.00044795	-3.9102e-05	2.6527e-05	-0.0013399	0.0012461	3.0464e-09	-0.0013026	-0.00019771	0.00023295	1.3653e-07	0.00077793	0.00024639	-0.0003405	1.942e-05	-0.0017945	0.11584	-0.0011287	4.4833e-06	-8.7559e-10	-0.0011498	6.9558e-05	-0.0075261	0.032307	-0.0024601	-1.0053e-05	-3.329e-05	0.005053	-0.0039691	0.036064	0.0001413	-9.6189e-05	0.0008334	6.9593e-05	-0.00011091	0.00024384	0.00012199	-0.00012109	9.8952e-05	-0.024359	0.033199	-0.14854	0.0039177
41.9396	0.0001564	0.00082273	-9.7745e-05	0.0001301	0.00012067	-3.7748e-08	8.0267e-05	-0.00047451	-3.9578e-05	2.6967e-05	-0.0013966	0.0013302	3.1993e-09	-0.001364	-0.00020012	0.00024437	1.4542e-07	0.00082546	0.00025505	-0.00035354	2.0123e-05	-0.0018848	0.121	-0.0011938	4.7795e-06	-9.5148e-10	-0.0012055	7.3746e-05	-0.0079597	0.03228	-0.0022532	-9.7768e-06	-3.6629e-05	0.0050439	-0.0039605	0.03602	0.00014102	-9.5939e-05	0.00083177	6.9652e-05	-0.00011098	0.00024325	0.00012988	-0.00013037	0.0001051	-0.02462	0.034218	-0.14857	0.0039259
42.3737	0.00015966	0.0008602	-0.0001022	0.00013397	0.00012008	-3.6694e-08	8.4874e-05	-0.00050197	-4.0006e-05	2.7376e-05	-0.0014547	0.0014184	3.3567e-09	-0.0014272	-0.00020229	0.00025586	1.5448e-07	0.00087474	0.00026385	-0.00036682	2.0838e-05	-0.0019779	0.12629	-0.0012613	5.0895e-06	-1.0321e-09	-0.0012628	7.8107e-05	-0.0084101	0.032209	-0.0020394	-9.4817e-06	-4.0034e-05	0.0050286	-0.0039472	0.035931	0.00014056	-9.5576e-05	0.00082914	6.9617e-05	-0.00011089	0.00024233	0.00013782	-0.00013987	0.00011138	-0.024878	0.035257	-0.1484	0.0039287
42.8078	0.00016289	0.00089864	-0.00010677	0.00013789	0.00011933	-3.5528e-08	8.9629e-05	-0.0005303	-4.0391e-05	2.7757e-05	-0.0015143	0.0015108	3.5187e-09	-0.001492	-0.00020424	0.0002674	1.6372e-07	0.00092573	0.00027278	-0.00038034	2.1565e-05	-0.0020739	0.13172	-0.0013314	5.4136e-06	-1.1176e-09	-0.0013219	8.2645e-05	-0.0088775	0.0321	-0.0018195	-9.1701e-06	-4.3501e-05	0.0050077	-0.0039294	0.0358	0.00013994	-9.511e-05	0.0008256	6.9497e-05	-0.00011067	0.0002411	0.00014579	-0.0001496	0.0001178	-0.025132	0.036312	-0.14805	0.0039266
43.242	0.00016612	0.00093806	-0.00011146	0.00014185	0.00011842	-3.4254e-08	9.4528e-05	-0.0005595	-4.0735e-05	2.8111e-05	-0.0015752	0.0016075	3.6853e-09	-0.0015585	-0.00020599	0.00027901	1.7314e-07	0.00097842	0.00028184	-0.00039409	2.2304e-05	-0.0021726	0.13728	-0.0014041	5.7522e-06	-1.2083e-09	-0.0013825	8.7362e-05	-0.0093621	0.031956	-0.0015945	-8.8436e-06	-4.7027e-05	0.0049816	-0.0039077	0.035633	0.00013918	-9.4551e-05	0.00082124	6.9298e-05	-0.00011031	0.0002396	0.00015379	-0.00015953	0.00012435	-0.025381	0.037386	-0.14753	0.00392
43.6761	0.00016934	0.00097845	-0.00011627	0.00014585	0.00011738	-3.2877e-08	9.957e-05	-0.00058955	-4.1042e-05	2.844e-05	-0.0016375	0.0017087	3.8565e-09	-0.0016268	-0.00020754	0.00029068	1.8275e-07	0.0010328	0.00029102	-0.00040808	2.3054e-05	-0.0022743	0.14297	-0.0014794	6.1054e-06	-1.3042e-09	-0.0014448	9.2261e-05	-0.0098643	0.03178	-0.001365	-8.5036e-06	-5.0609e-05	0.004951	-0.0038824	0.035431	0.0001383	-9.3909e-05	0.00081614	6.9027e-05	-0.00010984	0.00023786	0.0001618	-0.00016968	0.00013103	-0.025627	0.038476	-0.14686	0.0039093
44.1102	0.00017255	0.0010198	-0.00012119	0.00014989	0.00011622	-3.1402e-08	0.00010475	-0.00062044	-4.1314e-05	2.8746e-05	-0.0017013	0.0018145	4.0322e-09	-0.0016966	-0.00020892	0.00030242	1.9255e-07	0.0010888	0.00030033	-0.00042228	2.3817e-05	-0.0023788	0.14879	-0.0015574	6.4738e-06	-1.4055e-09	-0.0015088	9.7347e-05	-0.010384	0.031574	-0.0011318	-8.1516e-06	-5.4244e-05	0.0049161	-0.0038539	0.035199	0.0001373	-9.3191e-05	0.00081037	6.8692e-05	-0.00010926	0.00023589	0.00016984	-0.00018004	0.00013784	-0.025869	0.039583	-0.14604	0.0038948
44.7238	0.00017709	0.0010799	-0.00012834	0.00015567	0.00011438	-2.9157e-08	0.00011231	-0.0006655	-4.1644e-05	2.9142e-05	-0.0017938	0.0019721	4.2883e-09	-0.0017983	-0.0002106	0.00031914	2.0673e-07	0.0011708	0.00031368	-0.00044274	2.4914e-05	-0.0025314	0.15724	-0.0016722	7.0209e-06	-1.5584e-09	-0.0016021	0.00010486	-0.01115	0.03124	-0.00079698	-7.6358e-06	-5.9468e-05	0.0048606	-0.0038087	0.034825	0.00013572	-9.2063e-05	0.00080121	6.8119e-05	-0.00010828	0.00023276	0.00018119	-0.00019502	0.0001477	-0.026204	0.041177	-0.14469	0.0038686
45.3374	0.00018163	0.0011418	-0.00013571	0.00016152	0.00011235	-2.6733e-08	0.00012015	-0.00071219	-4.1918e-05	2.9499e-05	-0.0018893	0.0021395	4.5536e-09	-0.0019032	-0.00021199	0.00033601	2.2134e-07	0.001256	0.00032728	-0.00046364	2.6034e-05	-0.0026898	0.16596	-0.0017926	7.5997e-06	-1.723e-09	-0.0016987	0.00011276	-0.011953	0.030861	-0.00045756	-7.1015e-06	-6.4789e-05	0.0047987	-0.0037586	0.034403	0.00013396	-9.0821e-05	0.00079103	6.7445e-05	-0.00010712	0.00022929	0.00019255	-0.00021041	0.00015782	-0.02653	0.042805	-0.14311	0.0038365
45.951	0.00018619	0.0012056	-0.00014331	0.00016744	0.00011014	-2.4139e-08	0.00012825	-0.00076049	-4.2141e-05	2.9822e-05	-0.0019877	0.0023171	4.8281e-09	-0.0020114	-0.00021313	0.00035307	2.3639e-07	0.0013445	0.00034109	-0.00048496	2.7176e-05	-0.002854	0.17493	-0.0019185	8.2112e-06	-1.8999e-09	-0.0017986	0.00012106	-0.012793	0.030443	-0.00011486	-6.5513e-06	-7.0202e-05	0.0047313	-0.0037043	0.033941	0.00013205	-8.948e-05	0.00077997	6.6682e-05	-0.00010582	0.00022552	0.00020388	-0.0002262	0.00016821	-0.026849	0.044467	-0.14135	0.0037991
46.5646	0.00019078	0.0012713	-0.00015113	0.00017342	0.00010778	-2.1382e-08	0.00013663	-0.00081037	-4.2321e-05	3.0114e-05	-0.002089	0.0025053	5.1117e-09	-0.0021229	-0.00021404	0.00037032	2.5191e-07	0.001436	0.00035513	-0.00050671	2.834e-05	-0.0030241	0.18417	-0.0020502	8.8565e-06	-2.0897e-09	-0.001902	0.00012976	-0.013671	0.029993	0.00022995	-5.9877e-06	-7.5706e-05	0.0046594	-0.0036465	0.033445	0.00013001	-8.8057e-05	0.00076817	6.5843e-05	-0.0001044	0.0002215	0.00021519	-0.00024239	0.00017888	-0.02716	0.046164	-0.13943	0.0037574
47.1782	0.00019539	0.0013389	-0.00015917	0.00017947	0.0001053	-1.8468e-08	0.00014526	-0.00086181	-4.2461e-05	3.0378e-05	-0.0021933	0.0027046	5.4045e-09	-0.0022376	-0.00021475	0.00038778	2.6793e-07	0.0015307	0.00036938	-0.00052886	2.9525e-05	-0.0032001	0.19367	-0.0021878	9.5364e-06	-2.2928e-09	-0.0020087	0.00013888	-0.014588	0.029515	0.0005759	-5.4126e-06	-8.1298e-05	0.0045835	-0.0035858	0.03292	0.00012787	-8.6564e-05	0.00075576	6.4939e-05	-0.00010286	0.00021726	0.00022647	-0.00025898	0.00018983	-0.027463	0.047898	-0.13738	0.0037118
47.7918	0.00020004	0.0014082	-0.00016743	0.00018558	0.0001027	-1.5402e-08	0.00015416	-0.00091479	-4.2568e-05	3.0618e-05	-0.0023006	0.0029153	5.7065e-09	-0.0023556	-0.0002153	0.00040548	2.8449e-07	0.0016286	0.00038384	-0.00055142	3.0731e-05	-0.0033821	0.20344	-0.0023313	1.0252e-05	-2.5098e-09	-0.0021188	0.00014843	-0.015545	0.029013	0.00092217	-4.8278e-06	-8.6978e-05	0.0045045	-0.0035225	0.03237	0.00012563	-8.5012e-05	0.00074282	6.3979e-05	-0.00010124	0.00021285	0.0002377	-0.00027597	0.00020106	-0.02776	0.04967	-0.13521	0.0036628
48.8178	0.00020789	0.0015283	-0.00018173	0.00019592	9.8156e-05	-9.9468e-09	0.00016961	-0.0010068	-4.2681e-05	3.0972e-05	-0.0024867	0.0032944	6.232e-09	-0.0025602	-0.00021588	0.00043562	3.1343e-07	0.001799	0.00040848	-0.00059004	3.2794e-05	-0.0036998	0.22034	-0.002585	1.1531e-05	-2.9053e-09	-0.0023107	0.00016537	-0.017237	0.028133	0.0015	-3.8317e-06	-9.6666e-05	0.0043664	-0.0034124	0.031408	0.00012173	-8.2311e-05	0.00072026	6.2273e-05	-9.8339e-05	0.00020516	0.00025639	-0.00030529	0.00022049	-0.028243	0.05272	-0.13137	0.003575
49.8438	0.00021586	0.0016535	-0.00019664	0.00020643	9.3397e-05	-4.0916e-09	0.00018578	-0.0011031	-4.2727e-05	3.1276e-05	-0.0026813	0.0037087	6.7833e-09	-0.0027739	-0.00021611	0.00046653	3.4411e-07	0.0019779	0.00043365	-0.00062973	3.4914e-05	-0.0040344	0.23797	-0.0028561	1.2918e-05	-3.3438e-09	-0.0025122	0.00018358	-0.019045	0.027212	0.0020742	-2.8177e-06	-0.0001066	0.004223	-0.0032982	0.030404	0.00011767	-7.9509e-05	0.00069683	6.0466e-05	-9.527e-05	0.00019716	0.00027493	-0.00033575	0.00024075	-0.02871	0.055886	-0.12733	0.003481
50.8699	0.00022397	0.0017837	-0.00021216	0.00021707	8.8476e-05	2.1553e-09	0.00020266	-0.0012035	-4.2719e-05	3.154e-05	-0.0028844	0.0041603	7.3603e-09	-0.0029965	-0.00021608	0.00049831	3.7669e-07	0.0021653	0.00045935	-0.00067048	3.7088e-05	-0.0043862	0.25632	-0.0031453	1.4416e-05	-3.828e-09	-0.0027234	0.0002031	-0.020973	0.026262	0.0026429	-1.7896e-06	-0.00011677	0.0040757	-0.0031812	0.029371	0.0001135	-7.6635e-05	0.0006728	5.8584e-05	-9.207e-05	0.00018895	0.00029332	-0.00036738	0.00026189	-0.029162	0.059175	-0.12314	0.0033825
51.8959	0.00023221	0.0019189	-0.00022827	0.00022785	8.3429e-05	8.7897e-09	0.00022024	-0.0013081	-4.267e-05	3.1771e-05	-0.0030961	0.0046514	7.9631e-09	-0.0032281	-0.00021584	0.00053101	4.1135e-07	0.0023611	0.00048554	-0.00071225	3.9317e-05	-0.0047552	0.2754	-0.003453	1.6031e-05	-4.3606e-09	-0.0029444	0.00022397	-0.023025	0.025293	0.0032047	-7.5052e-07	-0.00012719	0.003926	-0.0030623	0.028319	0.00010926	-7.3709e-05	0.00064837	5.6649e-05	-8.8772e-05	0.0001806	0.00031156	-0.0004002	0.00028394	-0.029603	0.062595	-0.11886	0.0032806
52.9219	0.0002406	0.0020591	-0.00024498	0.00023875	7.8285e-05	1.5811e-08	0.00023852	-0.0014167	-4.2589e-05	3.1975e-05	-0.0033163	0.0051841	8.5916e-09	-0.0034687	-0.00021543	0.00056474	4.4828e-07	0.0025651	0.00051221	-0.00075501	4.1599e-05	-0.0051416	0.2952	-0.0037797	1.7768e-05	-4.9441e-09	-0.0031752	0.00024625	-0.025204	0.024312	0.0037586	2.9729e-07	-0.00013786	0.0037748	-0.0029424	0.027255	0.00010496	-7.0751e-05	0.00062371	5.4675e-05	-8.5404e-05	0.00017217	0.00032963	-0.00043424	0.00030694	-0.030033	0.066153	-0.1145	0.0031763
53.948	0.00024914	0.0022043	-0.00026229	0.00024977	7.3068e-05	2.322e-08	0.00025749	-0.0015295	-4.2482e-05	3.2158e-05	-0.003545	0.0057606	9.2458e-09	-0.0037181	-0.00021489	0.00059956	4.8768e-07	0.0027774	0.00053934	-0.00079875	4.3932e-05	-0.0055456	0.31571	-0.004126	1.963e-05	-5.5813e-09	-0.0034159	0.00026998	-0.027513	0.023326	0.0043038	1.3522e-06	-0.0001488	0.0036229	-0.0028221	0.026186	0.00010064	-6.7773e-05	0.00059896	5.2676e-05	-8.1986e-05	0.0001637	0.00034753	-0.00046953	0.00033092	-0.030453	0.069854	-0.11011	0.0030703
55.1295	0.00025915	0.0023775	-0.00028294	0.00026259	6.6996e-05	3.2236e-08	0.00028018	-0.0016643	-4.2338e-05	3.2348e-05	-0.003819	0.0064819	1.0031e-08	-0.0040162	-0.00021416	0.00064113	5.3642e-07	0.0030319	0.00057111	-0.00085028	4.668e-05	-0.0060328	0.34021	-0.0045495	2.1936e-05	-6.3849e-09	-0.0037054	0.00029915	-0.030338	0.022188	0.0049201	2.5742e-06	-0.00016172	0.0034482	-0.0026837	0.024954	9.5652e-05	-6.4336e-05	0.00057048	5.0358e-05	-7.8014e-05	0.00015396	0.00036795	-0.00051176	0.00035981	-0.030926	0.074301	-0.10503	0.0029471
56.311	0.00026935	0.0025571	-0.00030437	0.00027554	6.0877e-05	4.1778e-08	0.00030377	-0.0018045	-4.2179e-05	3.2523e-05	-0.0041043	0.0072679	1.085e-08	-0.004326	-0.00021336	0.0006844	5.891e-07	0.0032972	0.00060343	-0.00090301	4.9493e-05	-0.0065435	0.36564	-0.0050002	2.4423e-05	-7.2674e-09	-0.0040081	0.00033036	-0.033344	0.021054	0.0055237	3.8028e-06	-0.00017501	0.0032743	-0.002546	0.023729	9.0677e-05	-6.0903e-05	0.00054216	4.8034e-05	-7.4024e-05	0.00014426	0.00038816	-0.00055575	0.00039014	-0.031389	0.078954	-0.099969	0.0028232
57.4925	0.00027974	0.0027431	-0.00032656	0.00028861	5.473e-05	5.1855e-08	0.00032826	-0.0019498	-4.2012e-05	3.2688e-05	-0.0044009	0.0081223	1.1703e-08	-0.0046472	-0.00021251	0.0007295	6.4613e-07	0.0035732	0.00063627	-0.00095691	5.2369e-05	-0.0070779	0.39201	-0.0054789	2.7097e-05	-8.2326e-09	-0.0043241	0.00036369	-0.036536	0.01993	0.0061142	5.0373e-06	-0.00018869	0.003102	-0.0024096	0.022514	8.5733e-05	-5.7487e-05	0.0005141	4.5716e-05	-7.0033e-05	0.00013466	0.00040815	-0.00060158	0.00042199	-0.031842	0.08382	-0.094934	0.0026994
58.674	0.00029032	0.0029354	-0.00034951	0.00030179	4.857e-05	6.2476e-08	0.00035363	-0.0021004	-4.1843e-05	3.2847e-05	-0.0047087	0.0090487	1.2589e-08	-0.0049799	-0.00021165	0.0007766	7.0793e-07	0.0038596	0.00066959	-0.0010119	5.5306e-05	-0.0076362	0.41929	-0.0059862	2.9964e-05	-9.2846e-09	-0.0046533	0.00039919	-0.039919	0.018818	0.0066915	6.2775e-06	-0.00020277	0.0029318	-0.0022749	0.021314	8.0835e-05	-5.4097e-05	0.0004864	4.3413e-05	-6.6056e-05	0.00012517	0.00042794	-0.00064931	0.00045545	-0.032286	0.088904	-0.089949	0.002576
59.8555	0.00030108	0.0031339	-0.00037321	0.00031506	4.2412e-05	7.3653e-08	0.00037987	-0.0022562	-4.168e-05	3.3005e-05	-0.0050276	0.010051	1.3509e-08	-0.0053239	-0.00021082	0.00082584	7.7498e-07	0.0041565	0.00070338	-0.0010681	5.8302e-05	-0.0082184	0.44749	-0.0065227	3.3032e-05	-1.0427e-08	-0.0049959	0.00043693	-0.043497	0.017723	0.0072557	7.5236e-06	-0.00021728	0.0027643	-0.0021422	0.020132	7.5997e-05	-5.0743e-05	0.00045913	4.1131e-05	-6.2108e-05	0.00011582	0.00044753	-0.00069902	0.00049062	-0.032722	0.09421	-0.08503	0.0024537
61.037	0.00031203	0.0033386	-0.00039765	0.00032841	3.6265e-05	8.5397e-08	0.00040699	-0.002417	-4.1527e-05	3.3166e-05	-0.0053575	0.011133	1.4461e-08	-0.0056792	-0.00021004	0.00087742	8.4782e-07	0.0044637	0.0007376	-0.0011252	6.1356e-05	-0.0088246	0.47659	-0.0070891	3.6307e-05	-1.1665e-08	-0.0053518	0.00047697	-0.047275	0.016646	0.0078068	8.7761e-06	-0.00023223	0.0025996	-0.0020119	0.018971	7.1229e-05	-4.7431e-05	0.00043235	3.8878e-05	-5.8197e-05	0.00010664	0.00046694	-0.00075082	0.00052761	-0.03315	0.099742	-0.080189	0.0023326
62.4635	0.00032547	0.0035939	-0.00042813	0.00034463	2.8873e-05	1.0035e-07	0.00044087	-0.0026179	-4.1363e-05	3.3372e-05	-0.0057704	0.012551	1.5655e-08	-0.0061228	-0.00020921	0.00094307	9.443e-07	0.0048482	0.00077947	-0.0011956	6.5118e-05	-0.0095887	0.51291	-0.0078137	4.0547e-05	-1.3291e-08	-0.0057992	0.00052848	-0.052107	0.015375	0.0084553	1.0298e-05	-0.00025092	0.0024053	-0.0018579	0.017601	6.558e-05	-4.3499e-05	0.00040074	3.6201e-05	-5.354e-05	9.5808e-05	0.00049014	-0.00081628	0.00057488	-0.033655	0.10672	-0.074463	0.0021885
63.8899	0.00033916	0.003858	-0.00045967	0.00036095	2.1523e-05	1.1617e-07	0.00047599	-0.0028261	-4.1231e-05	3.3595e-05	-0.0061992	0.014098	1.6897e-08	-0.0065825	-0.00020853	0.0010128	1.0512e-06	0.0052473	0.00082189	-0.0012674	6.8959e-05	-0.010388	0.55051	-0.0085838	4.511e-05	-1.5067e-08	-0.006266	0.00058354	-0.057243	0.014136	0.0090863	1.1834e-05	-0.00027036	0.0022161	-0.0017081	0.016268	6.0059e-05	-3.9646e-05	0.00037	3.358e-05	-4.8965e-05	8.5262e-05	0.00051311	-0.00088516	0.00062524	-0.03415	0.11404	-0.068881	0.0020471
65.3163	0.00035308	0.0041307	-0.00049225	0.00037735	1.4226e-05	1.3288e-07	0.00051233	-0.0030415	-4.1139e-05	3.3844e-05	-0.0066437	0.015781	1.8186e-08	-0.0070579	-0.00020805	0.001087	1.1699e-06	0.0056609	0.00086485	-0.0013407	7.2877e-05	-0.011223	0.58939	-0.0094005	5.0007e-05	-1.7e-08	-0.0067523	0.00064228	-0.06269	0.012933	0.0097008	1.3386e-05	-0.00029062	0.0020325	-0.0015626	0.014975	5.4678e-05	-3.5881e-05	0.00034016	3.1021e-05	-4.4483e-05	7.5027e-05	0.00053591	-0.0009577	0.00067898	-0.034634	0.1217	-0.063453	0.0019086
66.7428	0.00036724	0.0044119	-0.00052585	0.00039381	6.9882e-06	1.5051e-07	0.00054988	-0.0032639	-4.1095e-05	3.4125e-05	-0.0071037	0.017607	1.9521e-08	-0.0075489	-0.00020781	0.0011662	1.3017e-06	0.0060887	0.00090829	-0.0014152	7.687e-05	-0.012093	0.62953	-0.010265	5.5249e-05	-1.9096e-08	-0.0072581	0.00070478	-0.068454	0.011768	0.0103	1.4959e-05	-0.00031176	0.0018547	-0.0014216	0.013723	4.9443e-05	-3.2207e-05	0.00031128	2.8526e-05	-4.0101e-05	6.5114e-05	0.00055856	-0.0010342	0.00073642	-0.035106	0.12969	-0.058188	0.0017733
68.1692	0.00038161	0.0047016	-0.00056047	0.00041033	-1.8472e-07	1.6908e-07	0.00058863	-0.0034934	-4.1109e-05	3.4446e-05	-0.007579	0.019583	2.0902e-08	-0.0080554	-0.00020786	0.0012509	1.4485e-06	0.0065306	0.00095219	-0.001491	8.0935e-05	-0.012999	0.6709	-0.011178	6.0847e-05	-2.1363e-08	-0.0077832	0.00077117	-0.074543	0.010641	0.010886	1.6558e-05	-0.00033388	0.0016827	-0.0012853	0.012513	4.4359e-05	-2.863e-05	0.00028337	2.6101e-05	-3.5827e-05	5.5535e-05	0.00058112	-0.001115	0.00079794	-0.035569	0.13802	-0.053091	0.0016413
69.5956	0.00039619	0.0049996	-0.00059609	0.0004269	-7.2896e-06	1.8861e-07	0.00062856	-0.0037298	-4.1189e-05	3.4814e-05	-0.0080696	0.021719	2.233e-08	-0.0085771	-0.00020825	0.0013418	1.6119e-06	0.0069862	0.00099653	-0.0015681	8.5072e-05	-0.01394	0.71349	-0.01214	6.6812e-05	-2.3805e-08	-0.0083279	0.00084155	-0.080962	0.0095535	0.011461	1.8189e-05	-0.00035707	0.0015168	-0.0011536	0.011347	3.9431e-05	-2.5151e-05	0.00025644	2.3745e-05	-3.1666e-05	4.6293e-05	0.00060365	-0.0012004	0.00086395	-0.036022	0.14669	-0.048166	0.0015126
71.0221	0.00041098	0.0053059	-0.0006327	0.0004435	-1.4325e-05	2.0914e-07	0.00066966	-0.0039731	-4.1343e-05	3.5239e-05	-0.0085752	0.02402	2.3802e-08	-0.0091139	-0.00020901	0.0014396	1.7943e-06	0.0074553	0.0010413	-0.0016464	8.9277e-05	-0.014917	0.7573	-0.013153	7.3155e-05	-2.6429e-08	-0.008892	0.00091601	-0.087719	0.0085049	0.012027	1.9859e-05	-0.00038143	0.001357	-0.0010267	0.010223	3.4658e-05	-2.1771e-05	0.00023052	2.1462e-05	-2.7622e-05	3.7392e-05	0.0006262	-0.0012909	0.00093492	-0.036464	0.15568	-0.043414	0.0013875
72.8636	0.00043036	0.0057133	-0.00068141	0.00046498	-2.3304e-05	2.3715e-07	0.00072443	-0.0042972	-4.167e-05	3.5884e-05	-0.00925	0.027249	2.5769e-08	-0.0098289	-0.00021064	0.0015772	2.0614e-06	0.0080807	0.0010996	-0.0017492	9.4807e-05	-0.016232	0.81562	-0.014537	8.1919e-05	-3.0096e-08	-0.009649	0.0010184	-0.09695	0.0072092	0.012747	2.2084e-05	-0.00041481	0.0011596	-0.00086986	0.008837	2.8728e-05	-1.7557e-05	0.00019851	1.862e-05	-2.2577e-05	2.6404e-05	0.00065548	-0.001416	0.0010348	-0.037022	0.16779	-0.037535	0.0012309
74.7051	0.00045005	0.0061341	-0.00073173	0.00048649	-3.2169e-05	2.6692e-07	0.00078111	-0.0046324	-4.2161e-05	3.6657e-05	-0.0099494	0.030786	2.7811e-08	-0.010568	-0.00021308	0.0017293	2.3696e-06	0.0087279	0.0011586	-0.001854	0.00010045	-0.017606	0.87591	-0.01601	9.1353e-05	-3.4089e-08	-0.010438	0.0011279	-0.10677	0.0059778	0.013462	2.4405e-05	-0.00045063	0.00097202	-0.00072074	0.0075216	2.3057e-05	-1.3508e-05	0.00016812	1.5899e-05	-1.7735e-05	1.5978e-05	0.00068508	-0.0015513	0.001145	-0.037565	0.18044	-0.031941	0.00108
76.5466	0.00047005	0.0065681	-0.00078364	0.00050803	-4.0923e-05	2.9851e-07	0.00083968	-0.0049788	-4.2838e-05	3.7579e-05	-0.010673	0.034648	2.9925e-08	-0.011332	-0.00021647	0.0018981	2.7254e-06	0.0093963	0.0012181	-0.0019606	0.0001062	-0.019041	0.93814	-0.017572	0.00010148	-3.842e-08	-0.011261	0.001245	-0.11719	0.0048093	0.014177	2.6843e-05	-0.00048918	0.00079416	-0.00057919	0.0062755	1.7639e-05	-9.623e-06	0.00013932	1.3295e-05	-1.3099e-05	6.1047e-06	0.00071517	-0.0016982	0.0012671	-0.038093	0.19363	-0.026625	0.00093445
78.3881	0.00049033	0.0070151	-0.00083713	0.00052959	-4.9574e-05	3.3198e-07	0.00090012	-0.0053361	-4.3726e-05	3.8674e-05	-0.011421	0.038855	3.2112e-08	-0.01212	-0.00022092	0.0020859	3.1364e-06	0.010086	0.0012781	-0.002069	0.00011205	-0.020536	1.0023	-0.019226	0.00011232	-4.31e-08	-0.012115	0.0013696	-0.12822	0.0037019	0.0149	2.942e-05	-0.00053082	0.0006257	-0.00044499	0.0050966	1.2467e-05	-5.897e-06	0.00011206	1.0807e-05	-8.6715e-06	-3.2288e-06	0.00074592	-0.0018579	0.0014027	-0.038608	0.20734	-0.021582	0.00079418
80.2296	0.00051089	0.0074752	-0.00089217	0.00055116	-5.8128e-05	3.6741e-07	0.00096241	-0.0057043	-4.4853e-05	3.9966e-05	-0.012193	0.043423	3.4372e-08	-0.012932	-0.00022658	0.0022953	3.6109e-06	0.010795	0.0013387	-0.0021793	0.00011802	-0.022092	1.0684	-0.020974	0.00012389	-4.8142e-08	-0.013003	0.0015022	-0.13988	0.0026534	0.015638	3.2161e-05	-0.00057588	0.00046633	-0.00031789	0.0039828	7.5342e-06	-2.3255e-06	8.6295e-05	8.4309e-06	-4.4535e-06	-1.2037e-05	0.00077751	-0.0020318	0.0015535	-0.03911	0.22157	-0.016801	0.00065889
82.0712	0.00053172	0.0079482	-0.00094877	0.00057274	-6.6595e-05	4.0485e-07	0.0010266	-0.0060834	-4.6246e-05	4.148e-05	-0.012988	0.048374	3.6703e-08	-0.013767	-0.00023357	0.002529	4.1582e-06	0.011525	0.0013998	-0.0022913	0.00012409	-0.023709	1.1363	-0.022819	0.00013623	-5.3557e-08	-0.013923	0.001643	-0.15218	0.0016615	0.016397	3.5092e-05	-0.00062475	0.00031568	-0.00019762	0.0029315	2.8316e-06	1.0967e-06	6.1956e-05	6.1626e-06	-4.4718e-07	-2.0334e-05	0.00081008	-0.0022214	0.0017215	-0.0396	0.23632	-0.012272	0.0005283
83.9754	0.00055354	0.0084508	-0.0010089	0.00059506	-7.5267e-05	4.4578e-07	0.0010948	-0.0064867	-4.7995e-05	4.3308e-05	-0.013835	0.053918	3.9188e-08	-0.014656	-0.00024237	0.0027995	4.8118e-06	0.0123	0.0014635	-0.002409	0.00013047	-0.025446	1.2086	-0.02483	0.0001498	-5.9561e-08	-0.01491	0.0017973	-0.1656	0.00069276	0.017214	3.8352e-05	-0.00067968	0.00016869	-8.0134e-05	0.0019072	-1.7991e-06	4.4848e-06	3.8228e-05	3.9257e-06	3.4705e-06	-2.8392e-05	0.00084496	-0.0024355	0.0019156	-0.040095	0.25209	-0.007843	0.00039793
85.8796	0.00057564	0.008967	-0.0010707	0.00061738	-8.3866e-05	4.8904e-07	0.0011651	-0.0069015	-5.0092e-05	4.5433e-05	-0.014708	0.059914	4.175e-08	-0.01557	-0.00025291	0.0031029	5.5667e-06	0.013096	0.0015278	-0.0025286	0.00013697	-0.027251	1.2828	-0.026948	0.00016424	-6.5988e-08	-0.015932	0.0019609	-0.17973	-0.0002208	0.018069	4.1875e-05	-0.00073948	3.0233e-05	3.0676e-05	0.00094406	-6.204e-06	7.7261e-06	1.59e-05	1.7942e-06	7.156e-06	-3.5937e-05	0.00088118	-0.0026697	0.0021327	-0.040578	0.26839	-0.0036614	0.00027198
87.7839	0.00059801	0.009497	-0.0011342	0.00063972	-9.2401e-05	5.3472e-07	0.0012372	-0.0073279	-5.2567e-05	4.7883e-05	-0.015606	0.066387	4.4387e-08	-0.016509	-0.00026536	0.0034428	6.4364e-06	0.013913	0.0015926	-0.00265	0.00014359	-0.029122	1.3591	-0.029178	0.00017956	-7.285e-08	-0.016991	0.002134	-0.1946	-0.0010819	0.018972	4.5693e-05	-0.00080457	-0.00010008	0.00013512	3.9095e-05	-1.0394e-05	1.0827e-05	-5.096e-06	-2.3734e-07	1.0605e-05	-4.2984e-05	0.00091883	-0.0029256	0.0023754	-0.04105	0.2852	0.00028477	0.00015017
89.6881	0.00062066	0.010041	-0.0011993	0.00066207	-0.00010088	5.8294e-07	0.0013114	-0.0077658	-5.5451e-05	5.0688e-05	-0.016529	0.073362	4.7101e-08	-0.017473	-0.00027988	0.0038232	7.4354e-06	0.014749	0.0016579	-0.0027734	0.00015032	-0.031062	1.4374	-0.03152	0.0001958	-8.0159e-08	-0.018086	0.0023169	-0.21022	-0.001893	0.01993	4.9835e-05	-0.00087529	-0.00022266	0.00023351	-0.0008105	-1.4378e-05	1.3795e-05	-2.4823e-05	-2.1745e-06	1.3813e-05	-4.9546e-05	0.00095797	-0.0032047	0.0026464	-0.041512	0.30252	0.0040067	3.2213e-05
91.5924	0.00064357	0.010598	-0.001266	0.00068443	-0.00010932	6.3382e-07	0.0013876	-0.0082153	-5.8773e-05	5.3874e-05	-0.017477	0.080863	4.9891e-08	-0.018462	-0.00029661	0.0042479	8.5786e-06	0.015606	0.0017238	-0.0028987	0.00015716	-0.033072	1.5177	-0.033978	0.00021298	-8.7929e-08	-0.019219	0.0025099	-0.22661	-0.0026568	0.02095	5.433e-05	-0.00095199	-0.00033787	0.00032612	-0.0016075	-1.8169e-05	1.6637e-05	-4.3342e-05	-4.0231e-06	1.6775e-05	-5.5637e-05	0.00099856	-0.0035084	0.0029484	-0.041965	0.32033	0.0075151	-8.215e-05
93.4966	0.00066677	0.011169	-0.0013344	0.00070681	-0.00011773	6.8747e-07	0.0014657	-0.0086765	-6.2559e-05	5.7467e-05	-0.01845	0.088917	5.2758e-08	-0.019477	-0.00031568	0.0047207	9.8818e-06	0.016482	0.0017902	-0.003026	0.00016412	-0.035151	1.6001	-0.036555	0.00023113	-9.617e-08	-0.020388	0.0027134	-0.2438	-0.0033757	0.022037	5.9203e-05	-0.0010349	-0.00044608	0.00041326	-0.0023544	-2.1774e-05	1.9359e-05	-6.0712e-05	-5.789e-06	1.9484e-05	-6.1267e-05	0.0010406	-0.0038377	0.0032841	-0.042408	0.33863	0.01082	-0.00019315
95.6016	0.00069272	0.011817	-0.001412	0.00073159	-0.000127	7.502e-07	0.0015544	-0.0091999	-6.731e-05	6.1934e-05	-0.019556	0.098496	5.6017e-08	-0.020629	-0.00033962	0.0053039	1.1528e-05	0.017474	0.0018642	-0.003169	0.00017196	-0.037533	1.6935	-0.039545	0.00025236	-1.0584e-07	-0.021726	0.0029508	-0.26375	-0.0041208	0.023324	6.5057e-05	-0.001134	-0.00055796	0.00050352	-0.0031248	-2.5557e-05	2.2235e-05	-7.8643e-05	-7.6518e-06	2.2177e-05	-6.6966e-05	0.0010884	-0.0042326	0.0036974	-0.042887	0.3594	0.01425	-0.00031219
97.7065	0.00071902	0.012482	-0.0014917	0.0007564	-0.00013626	8.1673e-07	0.0016456	-0.0097379	-7.2678e-05	6.6945e-05	-0.020694	0.10882	5.9372e-08	-0.021812	-0.00036666	0.0059555	1.341e-05	0.01849	0.001939	-0.0033145	0.00017995	-0.040004	1.7894	-0.042689	0.00027485	-1.1613e-07	-0.023111	0.0032018	-0.28471	-0.0048167	0.024704	7.1424e-05	-0.0012411	-0.00066214	0.00058775	-0.0038402	-2.9139e-05	2.4983e-05	-9.5309e-05	-9.4287e-06	2.4545e-05	-7.2127e-05	0.0011375	-0.0046607	0.0041583	-0.043356	0.38073	0.017455	-0.00042762
99.8114	0.00074566	0.013165	-0.0015735	0.00078127	-0.00014552	8.8729e-07	0.0017393	-0.010291	-7.8674e-05	7.2512e-05	-0.021863	0.11993	6.2822e-08	-0.023027	-0.00039689	0.0066798	1.555e-05	0.019531	0.0020146	-0.0034626	0.00018809	-0.042566	1.8878	-0.04599	0.00029864	-1.2704e-07	-0.024544	0.0034669	-0.30673	-0.0054662	0.026181	7.832e-05	-0.0013562	-0.00075904	0.00066626	-0.0045037	-3.2531e-05	2.7609e-05	-0.00011078	-1.1128e-05	2.658e-05	-7.6759e-05	0.0011874	-0.005122	0.0046698	-0.043816	0.40262	0.020448	-0.00053963
101.916	0.00077265	0.013865	-0.0016573	0.0008062	-0.00015479	9.6217e-07	0.0018355	-0.010858	-8.5304e-05	7.8641e-05	-0.023064	0.13187	6.6371e-08	-0.024275	-0.00043031	0.0074806	1.7969e-05	0.020598	0.0020909	-0.0036132	0.00019639	-0.045221	1.9889	-0.049453	0.00032378	-1.3859e-07	-0.026026	0.0037465	-0.32983	-0.0060718	0.027756	8.5751e-05	-0.001479	-0.00084903	0.00073936	-0.005118	-3.5747e-05	3.0122e-05	-0.00012511	-1.2757e-05	2.8276e-05	-8.0873e-05	0.0012377	-0.0056159	0.0052346	-0.044267	0.42504	0.02324	-0.00064838
104.021	0.0008	0.014583	-0.0017434	0.0008312	-0.00016409	1.0417e-06	0.0019343	-0.011441	-9.256e-05	8.5325e-05	-0.024299	0.14467	7.0018e-08	-0.025555	-0.00046689	0.0083612	2.0684e-05	0.02169	0.002168	-0.0037665	0.00020485	-0.047971	2.0926	-0.053084	0.00035031	-1.508e-07	-0.027559	0.0040412	-0.35405	-0.0066358	0.029426	9.3712e-05	-0.0016092	-0.00093248	0.00080733	-0.0056858	-3.8797e-05	3.2531e-05	-0.00013836	-1.4324e-05	2.9627e-05	-8.4477e-05	0.0012876	-0.0061413	0.0058548	-0.044709	0.44798	0.025841	-0.00075401
106.126	0.00082771	0.01532	-0.0018317	0.00085628	-0.00017342	1.1261e-06	0.0020357	-0.012039	-0.00010042	9.255e-05	-0.025566	0.15839	7.3766e-08	-0.026869	-0.00050653	0.009324	2.3712e-05	0.022809	0.0022459	-0.0039225	0.00021348	-0.050817	2.1989	-0.056887	0.00037828	-1.6369e-07	-0.029144	0.0043516	-0.37941	-0.0071605	0.031189	0.00010219	-0.0017463	-0.0010097	0.00087043	-0.0062095	-4.1692e-05	3.4842e-05	-0.00015058	-1.5838e-05	3.0631e-05	-8.7581e-05	0.0013366	-0.0066963	0.006532	-0.045143	0.47144	0.02826	-0.00085659
108.348	0.00085737	0.016117	-0.0019272	0.00088284	-0.00018332	1.2209e-06	0.0021456	-0.012687	-0.00010934	0.00010073	-0.02694	0.1739	7.7832e-08	-0.028293	-0.00055151	0.010431	2.7264e-05	0.024021	0.0023291	-0.0040903	0.00022277	-0.053929	2.314	-0.061093	0.00040941	-1.7805e-07	-0.030873	0.0046966	-0.40747	-0.007674	0.033141	0.00011167	-0.0018976	-0.0010849	0.00093202	-0.006717	-4.4591e-05	3.7186e-05	-0.00016243	-1.7384e-05	3.1313e-05	-9.0326e-05	0.0013863	-0.0073112	0.0073096	-0.045593	0.49674	0.030626	-0.00096165
110.57	0.00088744	0.016936	-0.0020253	0.00090952	-0.00019329	1.3221e-06	0.0022586	-0.013353	-0.00011885	0.00010944	-0.028352	0.19053	8.2013e-08	-0.029755	-0.00059946	0.011632	3.1194e-05	0.025265	0.0024133	-0.0042612	0.00023226	-0.057154	2.4323	-0.065502	0.00044226	-1.932e-07	-0.032663	0.0050603	-0.43688	-0.0081482	0.035179	0.00012164	-0.0020548	-0.0011539	0.00098875	-0.0071806	-4.7341e-05	3.9439e-05	-0.00017325	-1.8887e-05	3.1611e-05	-9.2537e-05	0.0014331	-0.0079523	0.0081522	-0.046034	0.52259	0.03281	-0.0010634
112.791	0.00091795	0.017776	-0.002126	0.00093632	-0.00020334	1.4301e-06	0.0023745	-0.014037	-0.00012888	0.00011862	-0.029802	0.20834	8.6311e-08	-0.031256	-0.00065006	0.012926	3.551e-05	0.026542	0.0024985	-0.0044355	0.00024195	-0.060495	2.5536	-0.070122	0.00047688	-2.0918e-07	-0.034514	0.0054433	-0.46769	-0.0085855	0.037289	0.00013207	-0.0022166	-0.001217	0.0010409	-0.0076028	-4.9952e-05	4.161e-05	-0.00018309	-2.0353e-05	3.1532e-05	-9.4228e-05	0.0014759	-0.008615	0.0090594	-0.046468	0.54896	0.034821	-0.001162
115.013	0.0009489	0.018637	-0.0022292	0.00096324	-0.00021348	1.5454e-06	0.0024937	-0.014739	-0.00013936	0.0001282	-0.031292	0.22738	9.0728e-08	-0.032796	-0.0007029	0.014313	4.0218e-05	0.027855	0.0025847	-0.0046131	0.00025184	-0.063955	2.6781	-0.074958	0.00051333	-2.2598e-07	-0.036427	0.0058464	-0.49995	-0.0089876	0.039457	0.00014286	-0.0023816	-0.0012746	0.0010886	-0.0079858	-5.2437e-05	4.3706e-05	-0.00019201	-2.1791e-05	3.1086e-05	-9.5414e-05	0.0015137	-0.0092941	0.01003	-0.046894	0.57586	0.036668	-0.0012574
117.235	0.00098029	0.019521	-0.0023351	0.00099031	-0.00022372	1.6686e-06	0.0026159	-0.01546	-0.00015019	0.0001381	-0.032821	0.24771	9.5266e-08	-0.034377	-0.00075753	0.015788	4.5317e-05	0.029205	0.0026721	-0.0047942	0.00026194	-0.067537	2.8057	-0.080018	0.00055167	-2.4365e-07	-0.038406	0.0062702	-0.5337	-0.0093566	0.041665	0.00015396	-0.0025484	-0.001327	0.0011323	-0.008332	-5.4803e-05	4.5736e-05	-0.00020005	-2.3206e-05	3.029e-05	-9.6112e-05	0.0015455	-0.0099838	0.011062	-0.047314	0.60328	0.038359	-0.0013496
119.456	0.0010121	0.020427	-0.0024438	0.0010175	-0.00023408	1.8e-06	0.0027414	-0.016199	-0.00016127	0.00014823	-0.034391	0.26939	9.9927e-08	-0.035999	-0.00081346	0.017349	5.0802e-05	0.030594	0.0027605	-0.0049789	0.00027226	-0.071243	2.9367	-0.085307	0.00059197	-2.6219e-07	-0.04045	0.0067155	-0.56898	-0.0096942	0.043897	0.00016525	-0.0027154	-0.0013744	0.001172	-0.0086435	-5.7062e-05	4.7705e-05	-0.00020726	-2.4604e-05	2.916e-05	-9.634e-05	0.0015703	-0.010678	0.012152	-0.047727	0.63119	0.039904	-0.0014386
121.997	0.0010491	0.021491	-0.0025714	0.0010488	-0.00024608	1.9613e-06	0.0028889	-0.017069	-0.00017413	0.00015998	-0.036237	0.29593	1.0541e-07	-0.037906	-0.0008783	0.019233	5.7533e-05	0.032233	0.002863	-0.0051945	0.00028433	-0.075637	3.0905	-0.091648	0.00064054	-2.845e-07	-0.04287	0.0072521	-0.61127	-0.010044	0.046454	0.00017831	-0.0029044	-0.0014229	0.001213	-0.0089596	-5.9523e-05	4.9891e-05	-0.00021454	-2.6188e-05	2.7489e-05	-9.605e-05	0.0015889	-0.011469	0.013466	-0.048192	0.66372	0.0415	-0.0015365
124.538	0.0010867	0.022586	-0.0027026	0.0010803	-0.00025826	2.135e-06	0.0030408	-0.017963	-0.00018701	0.00017177	-0.038137	0.32441	1.1106e-07	-0.039867	-0.00094327	0.021214	6.4732e-05	0.033927	0.002967	-0.0054149	0.00029669	-0.080203	3.2487	-0.098308	0.00069185	-3.0801e-07	-0.045381	0.0078188	-0.65569	-0.010357	0.048988	0.00019135	-0.0030891	-0.0014658	0.0012494	-0.0092359	-6.1866e-05	5.2014e-05	-0.00022086	-2.7762e-05	2.5449e-05	-9.5202e-05	0.0015959	-0.012248	0.014847	-0.048649	0.69688	0.042927	-0.0016303
127.079	0.0011249	0.023711	-0.0028375	0.001112	-0.00027063	2.322e-06	0.0031971	-0.018884	-0.00019974	0.00018342	-0.040092	0.35493	1.1688e-07	-0.041884	-0.0010075	0.023281	7.2366e-05	0.035681	0.0030726	-0.0056402	0.00030936	-0.084944	3.4113	-0.1053	0.00074599	-3.3274e-07	-0.047984	0.0084169	-0.70232	-0.010636	0.051469	0.00020424	-0.0032668	-0.0015033	0.0012816	-0.009475	-6.4102e-05	5.4082e-05	-0.00022628	-2.933e-05	2.3084e-05	-9.3829e-05	0.0015902	-0.013004	0.016286	-0.0491	0.73066	0.044194	-0.0017199
129.62	0.0011637	0.024867	-0.0029762	0.0011439	-0.00028322	2.523e-06	0.0033578	-0.019831	-0.00021216	0.0001948	-0.042103	0.3876	1.2286e-07	-0.043958	-0.0010701	0.025426	8.0397e-05	0.037496	0.0031797	-0.0058706	0.00032233	-0.089864	3.5785	-0.11263	0.00080306	-3.5874e-07	-0.050682	0.0090475	-0.75122	-0.010883	0.053871	0.00021681	-0.0034354	-0.0015358	0.0013099	-0.0096795	-6.6239e-05	5.6101e-05	-0.00023086	-3.0896e-05	2.0437e-05	-9.1967e-05	0.0015709	-0.013729	0.017777	-0.049543	0.76505	0.045312	-0.0018055
132.161	0.0012031	0.026055	-0.0031186	0.0011761	-0.00029602	2.7389e-06	0.003523	-0.020804	-0.0002241	0.00020575	-0.044171	0.42252	1.2902e-07	-0.04609	-0.0011303	0.027635	8.8781e-05	0.039374	0.0032884	-0.006106	0.00033561	-0.094968	3.7502	-0.12031	0.00086316	-3.8601e-07	-0.053476	0.0097117	-0.80247	-0.011099	0.056166	0.00022892	-0.0035925	-0.0015638	0.0013345	-0.0098518	-6.8286e-05	5.8076e-05	-0.00023464	-3.246e-05	1.7558e-05	-8.9649e-05	0.0015373	-0.014414	0.019312	-0.04998	0.80005	0.046291	-0.0018871
134.702	0.0012432	0.027275	-0.0032649	0.0012084	-0.00030906	2.9704e-06	0.0036928	-0.021804	-0.00023538	0.00021613	-0.046296	0.45979	1.3535e-07	-0.04828	-0.0011872	0.029898	9.7464e-05	0.041319	0.0033986	-0.0063466	0.00034921	-0.10026	3.9265	-0.12836	0.00092638	-4.1459e-07	-0.056369	0.010411	-0.85612	-0.011288	0.05833	0.00024042	-0.0037361	-0.0015874	0.0013557	-0.0099944	-7.025e-05	6.001e-05	-0.00023769	-3.4025e-05	1.4495e-05	-8.6912e-05	0.0014891	-0.01505	0.020883	-0.050412	0.83564	0.047142	-0.0019648
138.263	0.0013003	0.029038	-0.0034764	0.0012541	-0.00032775	3.3226e-06	0.0039385	-0.023252	-0.00024984	0.00022945	-0.049371	0.5162	1.4452e-07	-0.051447	-0.0012601	0.033136	0.00011003	0.04416	0.0035559	-0.0066926	0.0003688	-0.108	4.1815	-0.14026	0.0010204	-4.5687e-07	-0.060593	0.011451	-0.93549	-0.011507	0.061101	0.00025527	-0.0039115	-0.0016138	0.0013801	-0.010148	-7.2875e-05	6.2657e-05	-0.00024083	-3.6217e-05	9.9872e-06	-8.2437e-05	0.0013964	-0.015845	0.023128	-0.051006	0.8865	0.048135	-0.0020672
141.823	0.0013586	0.030865	-0.0036955	0.0013001	-0.00034694	3.709e-06	0.0041934	-0.024753	-0.00026237	0.00024106	-0.05256	0.57775	1.5404e-07	-0.054731	-0.0013232	0.036424	0.00012291	0.047139	0.0037162	-0.007049	0.00038904	-0.11612	4.4456	-0.15291	0.0011211	-5.0181e-07	-0.065018	0.012566	-1.0199	-0.011679	0.06352	0.00026834	-0.0040528	-0.0016332	0.0013987	-0.010254	-7.5362e-05	6.5236e-05	-0.00024277	-3.8405e-05	5.3488e-06	-7.7302e-05	0.0012744	-0.016514	0.025405	-0.051591	0.93849	0.048917	-0.0021623
145.384	0.0014182	0.032757	-0.0039224	0.0013466	-0.00036668	4.1314e-06	0.0044575	-0.026308	-0.00027267	0.00025065	-0.055865	0.64476	1.6391e-07	-0.058131	-0.0013751	0.03973	0.00013591	0.050261	0.0038797	-0.007416	0.00040993	-0.12464	4.7191	-0.16636	0.0012286	-5.4944e-07	-0.069651	0.013758	-1.1096	-0.011807	0.065547	0.00027938	-0.0041572	-0.0016461	0.0014123	-0.010315	-7.7723e-05	6.7747e-05	-0.00024362	-4.0583e-05	7.0665e-07	-7.1598e-05	0.0011239	-0.017043	0.027692	-0.052165	0.99159	0.04951	-0.0022505
148.945	0.0014789	0.034712	-0.004157	0.0013934	-0.00038697	4.5917e-06	0.0047308	-0.027917	-0.0002805	0.00025803	-0.059286	0.71756	1.7413e-07	-0.06165	-0.0014144	0.043024	0.00014887	0.053529	0.0040463	-0.0077935	0.00043147	-0.13356	5.0018	-0.18061	0.0013432	-5.998e-07	-0.074496	0.01503	-1.2046	-0.011895	0.067154	0.00028816	-0.0042224	-0.0016533	0.0014211	-0.010339	-7.9963e-05	7.0191e-05	-0.00024349	-4.2745e-05	-3.8224e-06	-6.5408e-05	0.00094628	-0.017423	0.02997	-0.052731	1.0458	0.049935	-0.0023322
152.506	0.0015407	0.036733	-0.0043994	0.0014405	-0.00040783	5.0916e-06	0.0050135	-0.029581	-0.00028568	0.00026301	-0.062824	0.79647	1.847e-07	-0.065287	-0.0014404	0.046281	0.00016158	0.056944	0.004216	-0.0081818	0.00045368	-0.1429	5.294	-0.1957	0.0014652	-6.5293e-07	-0.079557	0.016386	-1.3053	-0.011947	0.068322	0.00029454	-0.0042475	-0.0016554	0.0014258	-0.010327	-8.2087e-05	7.2565e-05	-0.0002425	-4.4884e-05	-8.1338e-06	-5.8812e-05	0.00074331	-0.017648	0.03222	-0.053287	1.1011	0.050212	-0.0024077
156.067	0.0016037	0.038818	-0.0046496	0.001488	-0.00042929	5.6326e-06	0.0053055	-0.0313	-0.0002881	0.0002655	-0.066478	0.88182	1.9563e-07	-0.069042	-0.0014524	0.049475	0.00017387	0.060508	0.0043887	-0.0085808	0.00047656	-0.15266	5.5955	-0.21166	0.0015948	-7.0882e-07	-0.084838	0.01783	-1.4117	-0.011966	0.069045	0.00029844	-0.0042323	-0.0016527	0.0014265	-0.010285	-8.4099e-05	7.4863e-05	-0.00024074	-4.699e-05	-1.2137e-05	-5.188e-05	0.00051727	-0.017717	0.034428	-0.053835	1.1574	0.050356	-0.0024775
159.794	0.0016708	0.041071	-0.0049198	0.001538	-0.00045241	6.2447e-06	0.0056211	-0.033159	-0.00028762	0.00026538	-0.070429	0.97846	2.0745e-07	-0.073099	-0.0014497	0.052731	0.00018609	0.064397	0.0045728	-0.00901	0.00050124	-0.16334	5.9211	-0.22931	0.001739	-7.7031e-07	-0.090606	0.019437	-1.5295	-0.011954	0.069325	0.00029981	-0.0041739	-0.0016454	0.0014236	-0.010211	-8.6084e-05	7.7183e-05	-0.00023816	-4.9155e-05	-1.5915e-05	-4.4334e-05	0.00025863	-0.017623	0.036679	-0.0544	1.2175	0.050383	-0.0025449
163.522	0.0017391	0.043394	-0.0051985	0.0015883	-0.0004762	6.9053e-06	0.0059469	-0.035076	-0.00028406	0.00026246	-0.074508	1.0829	2.1966e-07	-0.077286	-0.0014314	0.055874	0.00019746	0.068449	0.00476	-0.009451	0.00052665	-0.1745	6.257	-0.24796	0.0018921	-8.3484e-07	-0.096622	0.021147	-1.6539	-0.011912	0.069128	0.00029842	-0.0040735	-0.001634	0.0014172	-0.010111	-8.7945e-05	7.9407e-05	-0.00023491	-5.1269e-05	-1.9201e-05	-3.6556e-05	-1.9549e-05	-0.017363	0.038854	-0.054956	1.2787	0.0503	-0.0026069
167.25	0.0018086	0.045787	-0.0054857	0.0016389	-0.00050068	7.616e-06	0.0062829	-0.037054	-0.00027748	0.00025679	-0.078714	1.1957	2.3226e-07	-0.081601	-0.0013978	0.058889	0.0002078	0.072659	0.0049503	-0.0099038	0.0005528	-0.18614	6.603	-0.26764	0.0020543	-9.0239e-07	-0.10289	0.022963	-1.7851	-0.011844	0.068472	0.00029434	-0.0039332	-0.0016188	0.0014075	-0.0099868	-8.9681e-05	8.1529e-05	-0.00023106	-5.3326e-05	-2.1943e-05	-2.8603e-05	-0.00031415	-0.016945	0.040943	-0.055503	1.341	0.050119	-0.0026641
170.977	0.0018791	0.04825	-0.0057812	0.0016897	-0.00052585	8.3784e-06	0.0066289	-0.03909	-0.00026797	0.00024845	-0.083046	1.317	2.4524e-07	-0.086043	-0.0013495	0.06176	0.00021695	0.077027	0.0051437	-0.010368	0.0005797	-0.19828	6.9591	-0.28838	0.002226	-9.7292e-07	-0.10942	0.024889	-1.9234	-0.011752	0.06738	0.00028767	-0.0037556	-0.0016001	0.0013949	-0.0098419	-9.129e-05	8.3539e-05	-0.00022669	-5.5322e-05	-2.4103e-05	-2.0526e-05	-0.00062209	-0.016378	0.042937	-0.056041	1.4044	0.049855	-0.0027168
174.705	0.0019507	0.050782	-0.0060851	0.0017406	-0.00055171	9.194e-06	0.0069849	-0.041185	-0.00025567	0.00023758	-0.087503	1.4474	2.586e-07	-0.090611	-0.001287	0.064477	0.00022476	0.081549	0.0053401	-0.010844	0.00060734	-0.21092	7.3251	-0.31018	0.0024073	-1.0464e-06	-0.1162	0.026927	-2.0689	-0.011638	0.06588	0.00027855	-0.0035436	-0.0015783	0.0013794	-0.0096784	-9.2768e-05	8.543e-05	-0.00022185	-5.7251e-05	-2.5659e-05	-1.2365e-05	-0.00094041	-0.015671	0.04483	-0.05657	1.4689	0.04952	-0.0027656
178.433	0.0020233	0.053382	-0.0063971	0.0017917	-0.00057827	1.0064e-05	0.0073507	-0.043338	-0.00024077	0.00022432	-0.092085	1.5873	2.7233e-07	-0.095305	-0.0012114	0.067031	0.00023112	0.08622	0.0055393	-0.011332	0.00063572	-0.22406	7.701	-0.33309	0.0025986	-1.1227e-06	-0.12324	0.029083	-2.2217	-0.011505	0.064003	0.00026713	-0.0033005	-0.0015536	0.0013614	-0.0094982	-9.4112e-05	8.7195e-05	-0.00021659	-5.911e-05	-2.66e-05	-4.1599e-06	-0.0012663	-0.014838	0.046615	-0.05709	1.5344	0.049123	-0.0028108
182.816	0.0021099	0.056525	-0.0067743	0.0018519	-0.00061039	1.1159e-05	0.0077933	-0.045943	-0.00022016	0.0002059	-0.097628	1.7644	2.8895e-07	-0.10098	-0.0011068	0.069817	0.00023661	0.091899	0.0057771	-0.01192	0.00067003	-0.24017	8.1554	-0.36147	0.0028366	-1.2161e-06	-0.13186	0.03177	-2.4109	-0.011326	0.061354	0.00025101	-0.0029792	-0.001521	0.0013369	-0.0092675	-9.5519e-05	8.9099e-05	-0.00020993	-6.1204e-05	-2.6925e-05	5.5045e-06	-0.0016556	-0.013713	0.048573	-0.05769	1.6127	0.04859	-0.0028599
187.199	0.0021978	0.05976	-0.0071626	0.0019122	-0.00064345	1.2334e-05	0.0082492	-0.048625	-0.00019654	0.00018471	-0.10334	1.9559	3.0608e-07	-0.10682	-0.00098707	0.072361	0.00023984	0.097772	0.0060185	-0.012524	0.00070535	-0.257	8.6229	-0.39142	0.0030889	-1.3131e-06	-0.14085	0.034629	-2.6107	-0.011127	0.058281	0.00023228	-0.0026247	-0.001485	0.0013092	-0.0090187	-9.6731e-05	9.0808e-05	-0.0002028	-6.3197e-05	-2.6422e-05	1.5147e-05	-0.0020479	-0.012448	0.050375	-0.058277	1.6924	0.047997	-0.0029052
191.582	0.0022869	0.063084	-0.0075616	0.0019725	-0.00067747	1.3591e-05	0.008718	-0.051384	-0.00017025	0.00016107	-0.10921	2.1623	3.2371e-07	-0.11283	-0.00085387	0.07466	0.00024073	0.10383	0.0062633	-0.013144	0.00074168	-0.27455	9.1034	-0.423	0.003356	-1.4137e-06	-0.1502	0.037664	-2.8213	-0.010909	0.054834	0.00021126	-0.0022424	-0.0014457	0.0012784	-0.0087539	-9.7746e-05	9.2312e-05	-0.00019525	-6.5087e-05	-2.5126e-05	2.4732e-05	-0.0024397	-0.011066	0.052018	-0.058852	1.7734	0.047356	-0.0029473
195.965	0.0023771	0.066496	-0.0079711	0.0020328	-0.00071241	1.4932e-05	0.0091996	-0.054217	-0.00014166	0.0001353	-0.11525	2.3844	3.4182e-07	-0.119	-0.00070902	0.076714	0.00023926	0.11007	0.0065115	-0.013778	0.000779	-0.29283	9.5966	-0.45622	0.0036382	-1.5176e-06	-0.15993	0.04088	-3.0429	-0.010674	0.051066	0.00018826	-0.0018372	-0.0014033	0.0012444	-0.0084748	-9.856e-05	9.3604e-05	-0.00018732	-6.6876e-05	-2.3081e-05	3.4233e-05	-0.0028282	-0.0095842	0.053503	-0.059413	1.8558	0.046676	-0.0029865
200.348	0.0024684	0.069994	-0.008391	0.002093	-0.00074828	1.636e-05	0.0096937	-0.057123	-0.00011112	0.00010772	-0.12144	2.6227	3.6041e-07	-0.12533	-0.00055429	0.078523	0.00023543	0.11647	0.0067628	-0.014428	0.00081732	-0.31184	10.102	-0.49112	0.0039358	-1.6247e-06	-0.17003	0.044283	-3.2757	-0.010426	0.047025	0.00016359	-0.0014141	-0.001358	0.0012075	-0.0081831	-9.9169e-05	9.4678e-05	-0.00017904	-6.8564e-05	-2.0341e-05	4.3626e-05	-0.0032108	-0.0080219	0.054831	-0.059962	1.9394	0.045967	-0.0030235
204.731	0.0025606	0.073575	-0.0088208	0.002153	-0.00078504	1.7876e-05	0.0102	-0.060101	-7.8947e-05	7.8617e-05	-0.12778	2.878	3.7946e-07	-0.1318	-0.00039139	0.08009	0.0002293	0.12304	0.007017	-0.015093	0.0008566	-0.33158	10.619	-0.52773	0.0042491	-1.7346e-06	-0.1805	0.047876	-3.5198	-0.010165	0.042756	0.00013755	-0.00097733	-0.0013099	0.0011677	-0.00788	-9.9574e-05	9.5528e-05	-0.00017045	-7.0154e-05	-1.6964e-05	5.2893e-05	-0.0035854	-0.0063963	0.056004	-0.060497	2.0242	0.045234	-0.0030585
209.983	0.0026724	0.077972	-0.0093487	0.0022247	-0.00083025	1.9811e-05	0.010822	-0.06376	-3.8716e-05	4.2171e-05	-0.13557	3.2071	4.0288e-07	-0.13976	-0.00018772	0.081656	0.00021905	0.13111	0.0073252	-0.015908	0.00090495	-0.35622	11.255	-0.57386	0.0046455	-1.8695e-06	-0.19355	0.05244	-3.8275	-0.0098393	0.037399	0.00010494	-0.00044175	-0.0012487	0.0011162	-0.0075035	-9.9788e-05	9.625e-05	-0.00015976	-7.1934e-05	-1.2164e-05	6.3809e-05	-0.0040213	-0.0043871	0.057209	-0.061119	2.1274	0.044334	-0.0030984
215.235	0.0027853	0.082482	-0.0098901	0.002296	-0.00087668	2.1878e-05	0.01146	-0.067515	2.8672e-06	4.443e-06	-0.14357	3.5625	4.2693e-07	-0.14793	2.273e-05	0.082891	0.00020582	0.13938	0.007637	-0.016743	0.00095465	-0.38191	11.906	-0.6225	0.0050652	-2.0076e-06	-0.20713	0.057292	-4.1519	-0.0095005	0.031839	7.121e-05	0.00010132	-0.0011838	0.0010608	-0.0071142	-9.9709e-05	9.6648e-05	-0.00014868	-7.3582e-05	-6.6438e-06	7.4501e-05	-0.0044409	-0.0023342	0.058202	-0.061722	2.2322	0.043419	-0.0031365
220.486	0.0028993	0.087099	-0.010444	0.0023667	-0.0009243	2.4081e-05	0.012114	-0.071362	4.5332e-05	-3.4136e-05	-0.15177	3.9453	4.5158e-07	-0.15629	0.00023759	0.083807	0.0001899	0.14784	0.0079522	-0.017599	0.0010057	-0.40868	12.573	-0.67369	0.0055086	-2.1482e-06	-0.22125	0.062439	-4.4933	-0.0091513	0.026134	3.6773e-05	0.00064645	-0.0011154	0.0010015	-0.0067137	-9.9344e-05	9.6724e-05	-0.00013724	-7.5104e-05	-5.1048e-07	8.4953e-05	-0.0048425	-0.00025937	0.058988	-0.062304	2.3386	0.042496	-0.0031734
225.738	0.0030141	0.091818	-0.011011	0.002437	-0.00097306	2.6421e-05	0.012784	-0.075298	8.8257e-05	-7.318e-05	-0.16016	4.3564	4.768e-07	-0.16484	0.00045472	0.084416	0.00017158	0.15647	0.0082703	-0.018474	0.001058	-0.4365	13.254	-0.72744	0.005976	-2.2907e-06	-0.23591	0.067889	-4.8518	-0.0087936	0.020333	1.983e-06	0.001189	-0.0010439	0.00093862	-0.0063036	-9.8703e-05	9.6489e-05	-0.00012548	-7.6505e-05	6.1345e-06	9.515e-05	-0.0052249	0.0018186	0.059576	-0.062866	2.4465	0.041571	-0.0032095
230.99	0.0031298	0.096636	-0.01159	0.0025065	-0.0010229	2.89e-05	0.013467	-0.079317	0.00013127	-0.00011235	-0.16873	4.7968	5.0258e-07	-0.17357	0.00067224	0.084731	0.0001512	0.16527	0.0085911	-0.019367	0.0011116	-0.46539	13.95	-0.78379	0.0064677	-2.4342e-06	-0.25109	0.073647	-5.2276	-0.0084293	0.01448	-3.2845e-05	0.001725	-0.00096937	0.00087238	-0.0058855	-9.7799e-05	9.5956e-05	-0.00011345	-7.7793e-05	1.3196e-05	0.00010508	-0.0055874	0.0038837	0.059973	-0.063407	2.5559	0.040648	-0.0032449
236.242	0.0032461	0.10155	-0.012179	0.0025753	-0.0010738	3.1521e-05	0.014164	-0.083417	0.00017405	-0.00015134	-0.17747	5.2675	5.2888e-07	-0.18247	0.00088851	0.084767	0.00012913	0.17422	0.0089142	-0.020278	0.0011665	-0.49534	14.659	-0.84275	0.006984	-2.5781e-06	-0.26681	0.079719	-5.6209	-0.0080604	0.0086097	-6.7439e-05	0.0022512	-0.00089228	0.00080311	-0.0054611	-9.6651e-05	9.5145e-05	-0.00010118	-7.8972e-05	2.0585e-05	0.00011473	-0.0059295	0.0059222	0.060187	-0.063927	2.6666	0.039731	-0.0032801
242.26	0.00338	0.10728	-0.012868	0.0026532	-0.0011333	3.47e-05	0.014979	-0.088208	0.00022242	-0.00019548	-0.18768	5.8451	5.5963e-07	-0.19287	0.001133	0.084482	0.00010223	0.18464	0.0092869	-0.021344	0.0012309	-0.53095	15.486	-0.91354	0.0076061	-2.7424e-06	-0.28547	0.087071	-6.093	-0.007634	0.0019018	-0.0001065	0.0028386	-0.0008013	0.00072058	-0.0049692	-9.5066e-05	9.3905e-05	-8.6898e-05	-8.02e-05	2.9355e-05	0.00012543	-0.0062963	0.0082112	0.060216	-0.064498	2.7952	0.038692	-0.0033203
248.278	0.0035144	0.11312	-0.013569	0.0027299	-0.0011941	3.8069e-05	0.01581	-0.093092	0.00026976	-0.00023873	-0.19809	6.465	5.9099e-07	-0.20347	0.0013722	0.083869	7.4121e-05	0.19522	0.0096618	-0.022432	0.0012967	-0.56794	16.329	-0.98779	0.008261	-2.9046e-06	-0.3048	0.094851	-6.5881	-0.0072064	-0.0047513	-0.00014466	0.0034066	-0.00070819	0.0006354	-0.0044739	-9.3235e-05	9.2379e-05	-7.2464e-05	-8.1306e-05	3.8349e-05	0.00013574	-0.0066364	0.010437	0.060026	-0.06504	2.9253	0.037667	-0.0033606
254.296	0.0036492	0.11907	-0.014283	0.0028054	-0.001256	4.1627e-05	0.016655	-0.098062	0.00031581	-0.00028083	-0.20869	7.1282	6.2292e-07	-0.21425	0.0016048	0.082945	4.5335e-05	0.20595	0.010039	-0.02354	0.0013641	-0.60628	17.186	-1.0655	0.0089488	-3.0636e-06	-0.32481	0.10307	-7.1064	-0.0067801	-0.011322	-0.00018169	0.0039526	-0.00061383	0.00054851	-0.0039782	-9.1209e-05	9.0626e-05	-5.798e-05	-8.23e-05	4.7477e-05	0.00014563	-0.0069505	0.012589	0.059626	-0.065555	3.0571	0.036658	-0.003401
260.314	0.0037842	0.1251	-0.015008	0.0028794	-0.001319	4.5375e-05	0.017514	-0.10311	0.00036034	-0.00032158	-0.21946	7.8358	6.5537e-07	-0.22521	0.0018296	0.081729	1.6348e-05	0.2168	0.010417	-0.024669	0.001433	-0.64596	18.056	-1.1467	0.0096696	-3.2177e-06	-0.34549	0.11172	-7.6477	-0.0063579	-0.01779	-0.00021742	0.0044752	-0.00051919	0.00046099	-0.0034854	-8.9047e-05	8.871e-05	-4.3563e-05	-8.3193e-05	5.6669e-05	0.00015508	-0.0072391	0.014661	0.059026	-0.066043	3.1903	0.035667	-0.0034418
266.332	0.0039191	0.13122	-0.015742	0.0029521	-0.0013829	4.9313e-05	0.018386	-0.10824	0.00040319	-0.00036083	-0.23039	8.5889	6.8831e-07	-0.23632	0.0020459	0.080237	-1.2408e-05	0.22778	0.010795	-0.025817	0.0015032	-0.68698	18.937	-1.2313	0.010424	-3.3653e-06	-0.36681	0.12082	-8.2121	-0.0059424	-0.024143	-0.00025172	0.0049733	-0.00042539	0.00037404	-0.0029987	-8.6816e-05	8.6707e-05	-2.9342e-05	-8.3996e-05	6.5866e-05	0.00016409	-0.0075033	0.016646	0.058235	-0.066503	3.3249	0.034691	-0.0034827
272.351	0.0040539	0.13741	-0.016486	0.0030233	-0.0014477	5.3441e-05	0.019269	-0.11343	0.00044425	-0.00039847	-0.24146	9.3884	7.2169e-07	-0.24757	0.0022531	0.078482	-4.0557e-05	0.23886	0.011175	-0.026983	0.0015747	-0.7293	19.83	-1.3194	0.011211	-3.505e-06	-0.38878	0.13038	-8.7995	-0.0055364	-0.030373	-0.0002845	0.0054463	-0.00033361	0.00028901	-0.0025216	-8.4588e-05	8.4699e-05	-1.5456e-05	-8.4722e-05	7.5026e-05	0.00017262	-0.0077442	0.018542	0.057259	-0.066937	3.4608	0.03373	-0.0035239
279.891	0.0042224	0.14527	-0.01743	0.0031103	-0.0015301	5.8876e-05	0.020389	-0.12002	0.00049307	-0.00044327	-0.25551	10.457	7.6408e-07	-0.26184	0.0024994	0.075932	-7.4493e-05	0.25287	0.011651	-0.028468	0.0016662	-0.78414	20.961	-1.4346	0.012243	-3.6661e-06	-0.41719	0.14299	-9.5676	-0.0050453	-0.038006	-0.00032334	0.0060035	-0.00022342	0.00018734	-0.0019432	-8.1919e-05	8.2309e-05	1.2477e-06	-8.5538e-05	8.6402e-05	0.00018262	-0.0080146	0.02079	0.055785	-0.067444	3.6329	0.032544	-0.0035755
287.431	0.0043903	0.15322	-0.018385	0.0031947	-0.0016136	6.4603e-05	0.021525	-0.12669	0.00053893	-0.00048539	-0.26974	11.601	8.0703e-07	-0.2763	0.0027306	0.073006	-0.0001065	0.267	0.012126	-0.029978	0.0017595	-0.84097	22.106	-1.5551	0.013327	-3.8084e-06	-0.44657	0.15633	-10.371	-0.0045787	-0.045455	-0.00035967	0.0065217	-0.00012098	9.3789e-05	-0.0013927	-7.9533e-05	8.0228e-05	1.6902e-05	-8.6274e-05	9.7636e-05	0.00019181	-0.0082525	0.022895	0.054038	-0.067912	3.8069	0.031373	-0.0036269
294.971	0.0045572	0.16126	-0.01935	0.0032767	-0.0016982	7.0615e-05	0.022672	-0.13344	0.00058184	-0.00052484	-0.28413	12.823	8.5047e-07	-0.29091	0.0029468	0.069718	-0.00013622	0.28123	0.012601	-0.031513	0.0018548	-0.89976	23.261	-1.6809	0.014463	-3.9285e-06	-0.47689	0.1704	-11.211	-0.0041418	-0.052739	-0.00039348	0.0070022	-2.8855e-05	1.1272e-05	-0.00087725	-7.7588e-05	7.8635e-05	3.1214e-05	-8.6953e-05	0.00010871	0.00020015	-0.00846	0.024862	0.052025	-0.068342	3.9827	0.030211	-0.0036778
302.512	0.0047231	0.16936	-0.020324	0.003356	-0.0017835	7.6907e-05	0.023831	-0.14025	0.00062185	-0.00056166	-0.29866	14.122	8.9433e-07	-0.30565	0.0031484	0.066075	-0.00016344	0.29555	0.013074	-0.03307	0.0019518	-0.96046	24.427	-1.812	0.01565	-4.0227e-06	-0.50814	0.18521	-12.085	-0.0037392	-0.059884	-0.00042482	0.0074465	5.0499e-05	-5.7427e-05	-0.00040307	-7.6236e-05	7.7706e-05	4.3907e-05	-8.7596e-05	0.00011962	0.00020761	-0.0086396	0.026695	0.049748	-0.068738	4.1603	0.029051	-0.003728
310.052	0.0048879	0.17753	-0.021305	0.0034328	-0.0018697	8.3473e-05	0.024999	-0.14711	0.00065908	-0.00059595	-0.3133	15.502	9.3856e-07	-0.32051	0.0033358	0.062084	-0.00018804	0.30995	0.013546	-0.03465	0.0020505	-1.0231	25.6	-1.9483	0.016888	-4.0871e-06	-0.54029	0.20077	-12.993	-0.003375	-0.066923	-0.00045378	0.0078563	0.00011487	-0.00010978	2.4194e-05	-7.5618e-05	7.76e-05	5.4734e-05	-8.8225e-05	0.00013039	0.00021418	-0.0087935	0.028399	0.047207	-0.0691	4.3397	0.027887	-0.003777
317.592	0.0050514	0.18575	-0.022292	0.0035071	-0.0019565	9.0306e-05	0.026175	-0.15402	0.00069364	-0.00062781	-0.32804	16.961	9.8311e-07	-0.33546	0.0035097	0.057745	-0.00020999	0.3244	0.014016	-0.03625	0.0021508	-1.0875	26.78	-2.0898	0.018176	-4.1179e-06	-0.57334	0.21707	-13.937	-0.0030524	-0.073892	-0.00048045	0.0082334	0.0001624	-0.00014363	0.00040001	-7.5854e-05	7.8457e-05	6.3489e-05	-8.8859e-05	0.00014102	0.00021982	-0.0089239	0.02998	0.044402	-0.069434	4.5208	0.026712	-0.0038246
326.132	0.0052351	0.19511	-0.023417	0.0035883	-0.0020554	9.8358e-05	0.027515	-0.1619	0.00072972	-0.0006611	-0.34484	18.713	1.0339e-06	-0.3525	0.0036912	0.052414	-0.00023169	0.34084	0.014547	-0.038087	0.0022664	-1.1627	28.123	-2.2562	0.019696	-4.1072e-06	-0.61183	0.23645	-15.046	-0.0027402	-0.081745	-0.000508	0.0086236	0.00019411	-0.00015754	0.00075948	-7.7272e-05	8.073e-05	7.0712e-05	-8.9604e-05	0.00015291	0.00022511	-0.0090457	0.031632	0.040905	-0.069779	4.7281	0.025361	-0.0038767
334.672	0.0054171	0.20451	-0.024547	0.0036665	-0.002155	0.00010673	0.028863	-0.16982	0.00076273	-0.00069158	-0.36174	20.57	1.085e-06	-0.36963	0.0038571	0.046644	-0.00025016	0.35734	0.015075	-0.039949	0.0023841	-1.2403	29.472	-2.4292	0.02128	-4.0424e-06	-0.65143	0.25682	-16.199	-0.0024863	-0.089606	-0.00053288	0.0089768	0.00020107	-0.00014403	0.0010463	-8.0003e-05	8.449e-05	7.4949e-05	-9.0396e-05	0.00016466	0.00022924	-0.0091427	0.033143	0.03707	-0.070095	4.9379	0.023982	-0.0039266
343.212	0.0055974	0.21396	-0.025682	0.0037419	-0.0022552	0.00011542	0.030218	-0.17778	0.00079283	-0.00071941	-0.37872	22.534	1.1363e-06	-0.38684	0.0040083	0.04044	-0.00026558	0.37389	0.015601	-0.041837	0.0025038	-1.3201	30.826	-2.6086	0.022927	-3.9175e-06	-0.69213	0.27818	-17.396	-0.0022906	-0.097521	-0.00055523	0.0092954	0.00018286	-0.00010253	0.0012602	-8.4094e-05	8.9793e-05	7.6173e-05	-9.125e-05	0.00017626	0.00023226	-0.0092176	0.034521	0.032898	-0.070387	5.1503	0.022571	-0.0039743
351.752	0.0057762	0.22345	-0.026822	0.0038145	-0.0023558	0.00012442	0.031578	-0.18577	0.00082018	-0.00074472	-0.39578	24.606	1.1879e-06	-0.40412	0.0041457	0.033818	-0.00027814	0.39049	0.016125	-0.043751	0.0026256	-1.4023	32.185	-2.7945	0.024639	-3.7262e-06	-0.73393	0.30054	-18.636	-0.0021516	-0.10553	-0.00057516	0.0095813	0.00013998	-3.3506e-05	0.0014036	-8.9534e-05	9.663e-05	7.4459e-05	-9.2176e-05	0.00018772	0.00023422	-0.0092728	0.035772	0.028398	-0.070659	5.3653	0.021126	-0.0040197
360.292	0.0059535	0.23297	-0.027966	0.0038846	-0.0024568	0.0001337	0.032944	-0.1938	0.0008449	-0.00076762	-0.41289	26.787	1.2397e-06	-0.42146	0.0042697	0.026795	-0.00028807	0.40712	0.016648	-0.045689	0.0027493	-1.4868	33.546	-2.9869	0.026415	-3.462e-06	-0.77681	0.32393	-19.918	-0.0020658	-0.11365	-0.00059279	0.0098361	7.3758e-05	6.1609e-05	0.001481	-9.6264e-05	0.00010493	6.9982e-05	-9.3176e-05	0.00019898	0.00023521	-0.0093105	0.036902	0.023584	-0.070916	5.5833	0.019647	-0.0040631
367.313	0.0060981	0.24081	-0.028908	0.0039405	-0.0025401	0.00014155	0.03407	-0.20041	0.00086331	-0.00078469	-0.42701	28.663	1.2825e-06	-0.43576	0.004362	0.020743	-0.00029442	0.42083	0.017076	-0.047302	0.0028526	-1.558	34.668	-3.15	0.027922	-3.1855e-06	-0.81288	0.34392	-21.005	-0.0020318	-0.12043	-0.00060563	0.010023	3.3089e-06	0.00015774	0.0014997	-0.00010269	0.00011278	6.4415e-05	-9.4052e-05	0.00020807	0.00023536	-0.0093299	0.037741	0.019403	-0.071118	5.7649	0.018407	-0.0040972
374.334	0.0062417	0.24867	-0.029852	0.0039948	-0.0026236	0.00014958	0.035198	-0.20704	0.00088004	-0.00080023	-0.44115	30.614	1.3253e-06	-0.45008	0.0044459	0.01446	-0.00029926	0.43456	0.017503	-0.048932	0.0029572	-1.6307	35.791	-3.3173	0.029472	-2.8515e-06	-0.84967	0.36462	-22.12	-0.0020274	-0.1273	-0.00061701	0.01019	-7.9995e-05	0.00026828	0.0014824	-0.00010983	0.00012144	5.7339e-05	-9.4973e-05	0.00021696	0.00023498	-0.0093398	0.038502	0.015038	-0.071314	5.9485	0.01715	-0.0041302
381.356	0.0063842	0.25653	-0.030797	0.0040475	-0.0027073	0.00015779	0.036328	-0.21368	0.00089512	-0.00081424	-0.45531	32.64	1.3682e-06	-0.46442	0.0045214	0.007972	-0.0003027	0.4483	0.017929	-0.050578	0.0030631	-1.7049	36.914	-3.4889	0.031064	-2.4558e-06	-0.88717	0.38602	-23.264	-0.0020488	-0.13425	-0.00062696	0.010338	-0.00017442	0.0003913	0.001434	-0.0001176	0.00013082	4.896e-05	-9.5932e-05	0.00022562	0.00023415	-0.0093413	0.039184	0.010506	-0.071505	6.1344	0.015877	-0.0041619
388.377	0.0065255	0.2644	-0.031743	0.0040986	-0.002791	0.00016617	0.037459	-0.22032	0.00090856	-0.00082676	-0.46948	34.74	1.4111e-06	-0.47877	0.0045887	0.001307	-0.00030485	0.46203	0.018353	-0.052239	0.0031703	-1.7807	38.037	-3.6647	0.032698	-1.9944e-06	-0.92537	0.40813	-24.436	-0.0020923	-0.14128	-0.00063553	0.010467	-0.00027808	0.00052466	0.0013598	-0.00012589	0.00014078	3.9503e-05	-9.6921e-05	0.000234	0.00023291	-0.009335	0.039788	0.0058257	-0.071691	6.3225	0.014594	-0.0041925
395.398	0.0066656	0.27226	-0.032687	0.0041481	-0.0028746	0.0001747	0.038588	-0.22696	0.00092036	-0.00083777	-0.48364	36.915	1.454e-06	-0.4931	0.0046478	-0.005503	-0.00030582	0.47575	0.018775	-0.053914	0.0032786	-1.8578	39.158	-3.8445	0.034373	-1.4631e-06	-0.96422	0.43094	-25.635	-0.0021537	-0.14836	-0.00064272	0.010577	-0.00038894	0.00066609	0.0012651	-0.00013458	0.00015121	2.9203e-05	-9.7931e-05	0.00024205	0.00023134	-0.0093218	0.040314	0.0010215	-0.071872	6.5127	0.013304	-0.0042221
402.42	0.006804	0.2801	-0.033629	0.0041959	-0.002958	0.00018338	0.039715	-0.23358	0.00093053	-0.00084728	-0.49776	39.163	1.4968e-06	-0.5074	0.0046986	-0.012423	-0.00030571	0.48944	0.019195	-0.0556	0.0033879	-1.9363	40.275	-4.0283	0.036086	-8.5761e-07	-1.0037	0.45443	-26.86	-0.0022287	-0.15548	-0.00064856	0.010667	-0.00050494	0.00081324	0.0011553	-0.00014355	0.00016195	1.83e-05	-9.895e-05	0.00024971	0.00022951	-0.0093021	0.040761	-0.003882	-0.072048	6.705	0.012014	-0.0042505
411.714	0.0069842	0.29041	-0.034869	0.0042563	-0.0030679	0.00019507	0.041199	-0.24229	0.00094146	-0.00085754	-0.51636	42.248	1.5531e-06	-0.52621	0.0047531	-0.021689	-0.00030405	0.50745	0.019745	-0.057845	0.0035339	-2.042	41.743	-4.2772	0.038411	6.5434e-08	-1.0568	0.48655	-28.519	-0.0023422	-0.1649	-0.00065423	0.010758	-0.0006629	0.0010128	0.00099594	-0.00015564	0.00017642	3.3404e-06	-0.00010029	0.00025919	0.00022678	-0.0092669	0.041231	-0.010479	-0.072269	6.9622	0.010314	-0.0042862
421.009	0.00716	0.30061	-0.036094	0.0043128	-0.0031766	0.00020693	0.042666	-0.25091	0.00094947	-0.00086511	-0.53475	45.451	1.6089e-06	-0.54482	0.004793	-0.030989	-0.00030083	0.52525	0.020286	-0.060096	0.0036807	-2.1496	43.193	-4.5317	0.040794	1.1362e-06	-1.1107	0.51977	-30.216	-0.0024634	-0.17424	-0.00065757	0.010816	-0.00082158	0.001213	0.00083105	-0.00016772	0.00019086	-1.1735e-05	-0.00010159	0.00026777	0.00022381	-0.0092219	0.041559	-0.017136	-0.07247	7.2221	0.008635	-0.0043195
430.303	0.0073299	0.31062	-0.037297	0.0043647	-0.0032834	0.00021892	0.044108	-0.25938	0.0009545	-0.00086995	-0.55281	48.762	1.6636e-06	-0.56309	0.0048178	-0.040225	-0.00029625	0.54274	0.020813	-0.062339	0.0038277	-2.2586	44.616	-4.7909	0.043225	2.3643e-06	-1.1652	0.55399	-31.943	-0.0025837	-0.18341	-0.00065859	0.01084	-0.00097661	0.0014086	0.00067114	-0.00017951	0.00020497	-2.6441e-05	-0.00010281	0.00027536	0.0002207	-0.0091672	0.041744	-0.02378	-0.072644	7.4833	0.0069892	-0.0043497
439.598	0.0074922	0.32037	-0.038468	0.0044112	-0.0033874	0.00023095	0.045512	-0.26763	0.00095649	-0.000872	-0.57041	52.166	1.717e-06	-0.58088	0.0048274	-0.049296	-0.00029045	0.55976	0.021322	-0.064559	0.0039737	-2.3682	45.999	-5.0533	0.045692	3.7589e-06	-1.2199	0.58905	-33.692	-0.0026955	-0.19231	-0.0006573	0.010829	-0.001124	0.0015951	0.00052524	-0.00019074	0.00021843	-4.0342e-05	-0.00010391	0.00028182	0.00021755	-0.0091027	0.041782	-0.030338	-0.072777	7.7447	0.0053892	-0.0043763
448.893	0.0076449	0.32974	-0.039596	0.0044512	-0.0034876	0.00024293	0.046864	-0.27557	0.00095536	-0.00087118	-0.58736	55.644	1.7685e-06	-0.59801	0.0048213	-0.058099	-0.00028358	0.57615	0.021807	-0.066736	0.0041176	-2.4778	47.327	-5.3171	0.048179	5.3277e-06	-1.2744	0.62476	-35.45	-0.0027924	-0.20081	-0.00065369	0.010784	-0.0012602	0.0017684	0.00040075	-0.00020117	0.00023097	-5.3071e-05	-0.00010486	0.00028705	0.0002144	-0.0090278	0.041671	-0.036736	-0.072857	8.0044	0.0038468	-0.0043982
458.187	0.0077853	0.33864	-0.040664	0.0044834	-0.0035827	0.00025476	0.048148	-0.28311	0.00095104	-0.00086743	-0.60344	59.173	1.8173e-06	-0.61426	0.0047992	-0.066532	-0.00027574	0.5917	0.02226	-0.068845	0.0042578	-2.5863	48.585	-5.5803	0.050665	7.0768e-06	-1.3283	0.66086	-37.203	-0.0028688	-0.2088	-0.00064778	0.010703	-0.0013823	0.0019247	0.00030341	-0.00021058	0.00024232	-6.4321e-05	-0.00010561	0.00029096	0.0002113	-0.0089415	0.041409	-0.042896	-0.072867	8.2602	0.0023729	-0.0044143
467.637	0.0079126	0.34704	-0.041674	0.0045067	-0.0036727	0.00026649	0.049362	-0.29024	0.00094331	-0.00086055	-0.61866	62.781	1.8635e-06	-0.62963	0.0047598	-0.07462	-0.0002669	0.60641	0.02268	-0.070891	0.0043947	-2.6944	49.771	-5.8444	0.053168	9.0436e-06	-1.3817	0.69765	-38.963	-0.0029211	-0.21626	-0.0006394	0.010583	-0.0014894	0.0020633	0.00023644	-0.00021891	0.00025242	-7.4001e-05	-0.00010613	0.0002935	0.00020819	-0.0088407	0.040985	-0.04884	-0.072787	8.5135	0.00095519	-0.0044234
477.086	0.0080212	0.35464	-0.042589	0.0045189	-0.0037543	0.00027777	0.050463	-0.29671	0.00093213	-0.0008505	-0.63246	66.373	1.9055e-06	-0.64355	0.0047032	-0.082115	-0.00025727	0.61972	0.023049	-0.072805	0.0045238	-2.7987	50.841	-6.1019	0.055617	1.1201e-05	-1.4331	0.73414	-40.679	-0.0029445	-0.22292	-0.00062863	0.010426	-0.0015773	0.0021788	0.00020422	-0.0002258	0.00026086	-8.1731e-05	-0.00010636	0.00029451	0.00020511	-0.0087254	0.040402	-0.054385	-0.072596	8.757	-0.00037155	-0.0044237
486.536	0.0081076	0.36128	-0.043387	0.0045185	-0.0038257	0.00028843	0.051427	-0.30236	0.00091746	-0.00083726	-0.64453	69.905	1.9423e-06	-0.65571	0.004629	-0.088919	-0.00024696	0.63136	0.023358	-0.074551	0.0046429	-2.8978	51.771	-6.3492	0.057977	1.3545e-05	-1.4818	0.76988	-42.326	-0.0029368	-0.22864	-0.00061551	0.010232	-0.0016446	0.0022695	0.00020759	-0.00023112	0.00026747	-8.7401e-05	-0.00010627	0.00029394	0.00020203	-0.0085936	0.039658	-0.059457	-0.072272	8.9871	-0.0015987	-0.0044137
495.985	0.0081684	0.36677	-0.044047	0.0045039	-0.003885	0.00029829	0.052227	-0.30706	0.00089928	-0.00082078	-0.65456	73.327	1.9729e-06	-0.66579	0.0045371	-0.094938	-0.00023603	0.641	0.023595	-0.076089	0.0047495	-2.99	52.536	-6.5823	0.060213	1.6068e-05	-1.5267	0.80437	-43.879	-0.002897	-0.23329	-0.00060006	0.0099986	-0.0016904	0.0023339	0.00024587	-0.00023476	0.00027211	-9.0969e-05	-0.0001058	0.00029176	0.0001989	-0.0084437	0.038756	-0.063987	-0.071795	9.2002	-0.0027187	-0.0043919
505.435	0.0082001	0.37094	-0.044549	0.0044735	-0.0039304	0.00030714	0.05284	-0.31065	0.00087759	-0.00080109	-0.66223	76.587	1.9964e-06	-0.67348	0.0044276	-0.10009	-0.00022456	0.64834	0.023751	-0.077381	0.0048409	-3.0734	53.11	-6.7969	0.062283	1.8754e-05	-1.567	0.83703	-45.308	-0.0028253	-0.23675	-0.00058234	0.0097281	-0.0017143	0.0023715	0.00031699	-0.00023662	0.00027469	-9.245e-05	-0.00010494	0.00028794	0.00019565	-0.008274	0.037697	-0.067912	-0.071144	9.3923	-0.003725	-0.0043568
514.884	0.0081995	0.37362	-0.044871	0.004426	-0.00396	0.0003148	0.053239	-0.31299	0.00085246	-0.00077824	-0.66723	79.624	2.0119e-06	-0.67845	0.0043008	-0.1043	-0.00021265	0.65308	0.023815	-0.078387	0.0049146	-3.1461	53.47	-6.9886	0.064148	2.1586e-05	-1.6019	0.86729	-46.585	-0.0027227	-0.23892	-0.00056244	0.0094211	-0.0017166	0.0023821	0.00041768	-0.00023667	0.00027515	-9.192e-05	-0.00010365	0.00028251	0.00019223	-0.0080829	0.036487	-0.071178	-0.070304	9.5594	-0.0046127	-0.0043071
525.749	0.008155	0.37464	-0.044996	0.004349	-0.0039723	0.00032187	0.053405	-0.31396	0.00081944	-0.00074819	-0.66931	82.767	2.0185e-06	-0.68044	0.0041342	-0.1079	-0.00019849	0.65495	0.023765	-0.079139	0.0049744	-3.2141	53.589	-7.1751	0.065983	2.4985e-05	-1.6339	0.89832	-47.826	-0.002569	-0.23969	-0.00053702	0.0090248	-0.0016932	0.0023619	0.00056442	-0.00023448	0.00027304	-8.8986e-05	-0.00010161	0.00027432	0.00018797	-0.0078353	0.034919	-0.07406	-0.069083	9.7158	-0.0054819	-0.0042304
536.613	0.0080606	0.37328	-0.044833	0.0042469	-0.0039593	0.00032684	0.053231	-0.31293	0.00078229	-0.00071434	-0.66712	85.448	2.0124e-06	-0.67809	0.0039468	-0.11013	-0.00018396	0.65267	0.02357	-0.079412	0.005004	-3.263	53.366	-7.3191	0.06743	2.8492e-05	-1.6561	0.92446	-48.784	-0.0023816	-0.23853	-0.00050913	0.0085856	-0.0016439	0.0023086	0.0007368	-0.00022993	0.00026815	-8.382e-05	-9.8983e-05	0.00026415	0.00018327	-0.0075572	0.033176	-0.075964	-0.067575	9.8289	-0.0061861	-0.0041318
547.477	0.007914	0.36939	-0.044367	0.0041193	-0.0039194	0.00032946	0.052695	-0.30977	0.00074138	-0.00067704	-0.6604	87.584	1.9925e-06	-0.67114	0.0037405	-0.11095	-0.00016921	0.64596	0.023223	-0.079165	0.0050008	-3.2905	52.781	-7.415	0.068435	3.2047e-05	-1.6674	0.94486	-49.421	-0.0021659	-0.23541	-0.00047907	0.008108	-0.0015712	0.002225	0.00092614	-0.00022314	0.00026063	-7.6749e-05	-9.5758e-05	0.00025216	0.00017804	-0.0072486	0.03128	-0.076867	-0.065776	9.8944	-0.0067253	-0.0040108
558.341	0.0077148	0.3629	-0.043588	0.003967	-0.0038519	0.00032956	0.051787	-0.30442	0.00069725	-0.00063679	-0.64902	89.103	1.9585e-06	-0.65945	0.0035179	-0.11039	-0.0001544	0.63471	0.022722	-0.078371	0.004963	-3.2948	51.824	-7.4581	0.068952	3.5585e-05	-1.6669	0.9588	-49.707	-0.0019285	-0.23034	-0.00044724	0.0075983	-0.0014781	0.0021145	0.0011233	-0.00021429	0.00025068	-6.8148e-05	-9.1966e-05	0.00023857	0.00017223	-0.0069109	0.029255	-0.076775	-0.063689	9.9092	-0.0071028	-0.0038677
569.205	0.0074645	0.35383	-0.042499	0.0037913	-0.003757	0.00032705	0.050509	-0.2969	0.00065055	-0.00059418	-0.633	89.948	1.9105e-06	-0.64307	0.0032824	-0.10849	-0.00013968	0.61895	0.022069	-0.077023	0.0048897	-3.275	50.499	-7.4457	0.068954	3.9035e-05	-1.6542	0.96574	-49.621	-0.0016766	-0.22341	-0.00041411	0.0070638	-0.0013684	0.0019814	0.0013194	-0.00020363	0.00023857	-5.8424e-05	-8.7659e-05	0.00022365	0.00016581	-0.0065472	0.027134	-0.075725	-0.061333	9.872	-0.0073254	-0.0037039
572.956	0.0073667	0.35012	-0.042054	0.0037257	-0.003718	0.00032558	0.049985	-0.29382	0.00063396	-0.00057904	-0.62643	90.077	1.8908e-06	-0.63636	0.0031988	-0.10755	-0.00013466	0.61249	0.021809	-0.076431	0.0048563	-3.2624	49.959	-7.4282	0.068832	4.0193e-05	-1.647	0.96645	-49.504	-0.0015876	-0.22062	-0.00040247	0.006875	-0.0013275	0.001931	0.0013852	-0.00019958	0.00023395	-5.4883e-05	-8.6064e-05	0.00021824	0.00016345	-0.0064163	0.026386	-0.075151	-0.060463	9.8472	-0.0073681	-0.0036429
576.706	0.0072635	0.34612	-0.041574	0.0036578	-0.003676	0.0003238	0.04942	-0.29049	0.0006172	-0.00056374	-0.61935	90.121	1.8696e-06	-0.62913	0.0031142	-0.10647	-0.00012967	0.60554	0.021533	-0.075775	0.0048187	-3.247	49.378	-7.404	0.068647	4.1329e-05	-1.6383	0.96627	-49.342	-0.0014981	-0.21763	-0.00039076	0.0066846	-0.0012852	0.0018788	0.0014496	-0.00019537	0.00022913	-5.1275e-05	-8.442e-05	0.00021273	0.00016103	-0.006283	0.025631	-0.074475	-0.059565	9.8163	-0.007394	-0.0035799
580.457	0.007155	0.34184	-0.04106	0.0035876	-0.003631	0.00032171	0.048815	-0.28693	0.00060028	-0.0005483	-0.61176	90.08	1.8468e-06	-0.62139	0.0030289	-0.10525	-0.00012474	0.5981	0.021241	-0.075057	0.0047772	-3.2287	48.757	-7.3731	0.0684	4.2442e-05	-1.6282	0.96523	-49.135	-0.0014083	-0.21445	-0.000379	0.0064931	-0.0012417	0.0018249	0.0015123	-0.00019101	0.00022414	-4.7617e-05	-8.273e-05	0.00020712	0.00015853	-0.0061475	0.024873	-0.073701	-0.058642	9.7795	-0.0074039	-0.0035148
584.208	0.0070415	0.3373	-0.040515	0.0035154	-0.0035832	0.00031933	0.048172	-0.28315	0.00058325	-0.00053275	-0.6037	89.953	1.8226e-06	-0.61317	0.0029431	-0.1039	-0.00011985	0.59019	0.020934	-0.074279	0.0047317	-3.2076	48.099	-7.3356	0.06809	4.3527e-05	-1.6166	0.9633	-48.884	-0.0013186	-0.2111	-0.00036722	0.0063008	-0.0011973	0.0017694	0.001573	-0.00018651	0.00021897	-4.3926e-05	-8.0999e-05	0.00020144	0.00015597	-0.0060102	0.024112	-0.072832	-0.057696	9.7369	-0.0073982	-0.003448
587.959	0.0069233	0.3325	-0.039939	0.0034414	-0.0035327	0.00031665	0.047492	-0.27916	0.00056615	-0.00051714	-0.59519	89.743	1.797e-06	-0.60448	0.0028569	-0.10243	-0.00011503	0.58184	0.020612	-0.073442	0.0046825	-3.1838	47.405	-7.2916	0.067721	4.4583e-05	-1.6037	0.96052	-48.591	-0.0012292	-0.20759	-0.00035544	0.0061081	-0.0011521	0.0017128	0.0016314	-0.00018188	0.00021366	-4.0217e-05	-7.923e-05	0.00019569	0.00015335	-0.0058711	0.02335	-0.071874	-0.056728	9.6887	-0.0073776	-0.0033795
591.709	0.0068006	0.32747	-0.039335	0.0033656	-0.0034796	0.0003137	0.046778	-0.27495	0.00054902	-0.0005015	-0.58623	89.45	1.7701e-06	-0.59536	0.0027704	-0.10084	-0.00011028	0.57306	0.020276	-0.07255	0.0046296	-3.1573	46.677	-7.2413	0.067291	4.5608e-05	-1.5895	0.95688	-48.254	-0.0011405	-0.20392	-0.00034369	0.0059154	-0.0011063	0.001655	0.0016872	-0.00017716	0.00020822	-3.6507e-05	-7.7429e-05	0.0001899	0.00015067	-0.0057308	0.022589	-0.070832	-0.055741	9.6352	-0.0073429	-0.0033095
597.06	0.0066186	0.31989	-0.038425	0.003255	-0.0033998	0.00030901	0.045704	-0.26863	0.00052458	-0.00047918	-0.57276	88.891	1.7296e-06	-0.58163	0.0026472	-0.098401	-0.00010363	0.55986	0.019776	-0.071186	0.0045481	-3.1151	45.582	-7.159	0.06658	4.7011e-05	-1.567	0.95025	-47.705	-0.0010155	-0.19845	-0.00032702	0.0056414	-0.0010402	0.0015713	0.0017622	-0.00017027	0.00020028	-3.1241e-05	-7.4811e-05	0.00018158	0.00014676	-0.0055287	0.021507	-0.069211	-0.054304	9.5499	-0.0072704	-0.0032074
602.411	0.0064294	0.3119	-0.037466	0.0031419	-0.0033155	0.00030381	0.044569	-0.26196	0.00050025	-0.00045697	-0.55855	88.172	1.6868e-06	-0.56715	0.0025245	-0.095767	-9.7161e-05	0.54594	0.019252	-0.069723	0.0044602	-3.0679	44.429	-7.0648	0.065756	4.8341e-05	-1.542	0.94198	-47.076	-0.0008931	-0.19274	-0.00031052	0.0053695	-0.00097368	0.0014866	0.0018312	-0.00016324	0.00019217	-2.6042e-05	-7.215e-05	0.00017324	0.00014276	-0.0053252	0.020434	-0.067447	-0.052841	9.455	-0.0071728	-0.0031031
607.761	0.006234	0.30355	-0.036463	0.0030269	-0.0032272	0.00029813	0.043383	-0.25499	0.00047614	-0.00043495	-0.54367	87.3	1.642e-06	-0.55201	0.0024029	-0.092965	-9.088e-05	0.53138	0.018709	-0.06817	0.0043663	-3.0162	43.225	-6.9596	0.064828	4.9594e-05	-1.5148	0.93216	-46.373	-0.00077393	-0.18681	-0.00029427	0.0051007	-0.00090724	0.0014014	0.0018937	-0.00015612	0.00018394	-2.0949e-05	-6.946e-05	0.00016492	0.00013868	-0.0051214	0.019376	-0.065557	-0.051357	9.3513	-0.0070526	-0.0029972
613.112	0.0060336	0.29488	-0.035422	0.0029106	-0.0031357	0.00029202	0.042151	-0.24775	0.00045235	-0.00041322	-0.52824	86.285	1.5955e-06	-0.53629	0.0022829	-0.090023	-8.4806e-05	0.51627	0.018149	-0.066538	0.0042671	-2.9604	41.977	-6.8441	0.063803	5.0765e-05	-1.4855	0.92089	-45.603	-0.00065859	-0.18073	-0.00027831	0.0048363	-0.0008413	0.0013163	0.0019496	-0.00014897	0.00017565	-1.5995e-05	-6.6755e-05	0.00015666	0.00013455	-0.004918	0.018335	-0.063561	-0.049861	9.2398	-0.0069122	-0.0028902
618.463	0.0058294	0.28597	-0.034351	0.0027937	-0.0030414	0.00028552	0.040883	-0.24029	0.00042898	-0.00039187	-0.51234	85.137	1.5477e-06	-0.52011	0.0021651	-0.086966	-7.8954e-05	0.50071	0.017575	-0.064838	0.0041633	-2.9008	40.693	-6.7195	0.06269	5.1854e-05	-1.4544	0.90828	-44.772	-0.00054761	-0.17451	-0.00026273	0.0045772	-0.00077628	0.0012319	0.0019987	-0.00014181	0.00016736	-1.1209e-05	-6.405e-05	0.00014851	0.00013038	-0.004716	0.017317	-0.061476	-0.04836	9.1216	-0.0067541	-0.0027828
623.813	0.0056225	0.27685	-0.033257	0.0026767	-0.002945	0.00027869	0.039586	-0.23266	0.00040612	-0.00037099	-0.49608	83.869	1.4987e-06	-0.50357	0.0020498	-0.08382	-7.3337e-05	0.48481	0.016992	-0.063082	0.0040557	-2.8379	39.382	-6.5868	0.0615	5.286e-05	-1.4217	0.89446	-43.886	-0.00044145	-0.16822	-0.00024756	0.0043244	-0.00071255	0.0011487	0.0020409	-0.0001347	0.0001591	-6.6171e-06	-6.1358e-05	0.00014051	0.00012619	-0.0045162	0.016326	-0.059321	-0.046861	8.9978	-0.0065807	-0.0026754
632.317	0.0052913	0.26209	-0.031485	0.0024922	-0.0027888	0.00026728	0.037486	-0.22031	0.00037106	-0.00033897	-0.46976	81.635	1.4194e-06	-0.47679	0.001873	-0.078702	-6.4918e-05	0.45906	0.016054	-0.060206	0.0038787	-2.7326	37.262	-6.3617	0.059472	5.4286e-05	-1.3671	0.87032	-42.384	-0.00028351	-0.15815	-0.00022445	0.003938	-0.00061474	0.00102	0.0020939	-0.00012359	0.00014618	2.3122e-07	-5.7142e-05	0.00012816	0.00011954	-0.0042055	0.014812	-0.0558	-0.044503	8.7924	-0.00628	-0.0025063
640.82	0.0049613	0.24721	-0.029697	0.0023113	-0.0026312	0.00025538	0.035366	-0.20785	0.00033781	-0.0003086	-0.4432	79.183	1.3393e-06	-0.44977	0.0017053	-0.073526	-5.7151e-05	0.43309	0.015115	-0.057267	0.0036968	-2.6224	35.125	-6.1236	0.057316	5.551e-05	-1.3102	0.84403	-40.796	-0.00013965	-0.14814	-0.0002027	0.0035729	-0.00052217	0.00089702	0.0021304	-0.00011283	0.00013365	6.4774e-06	-5.3045e-05	0.00011639	0.00011298	-0.0039057	0.013385	-0.052219	-0.042199	8.5805	-0.0059568	-0.0023409
649.323	0.0046366	0.23242	-0.027921	0.002136	-0.0024744	0.0002432	0.033258	-0.19546	0.00030662	-0.00028009	-0.41678	76.569	1.2596e-06	-0.42291	0.001548	-0.068382	-5.0049e-05	0.40726	0.014186	-0.054311	0.0035132	-2.5092	33.003	-5.8769	0.055075	5.6543e-05	-1.252	0.81618	-39.15	-1.04e-05	-0.13832	-0.00018245	0.0032316	-0.0004357	0.00078109	0.0021516	-0.00010255	0.00012166	1.2087e-05	-4.9111e-05	0.00010529	0.00010658	-0.0036197	0.012054	-0.048647	-0.039973	8.3667	-0.00562	-0.0021811
657.827	0.0043211	0.21791	-0.026178	0.0019681	-0.0023206	0.00023095	0.03119	-0.1833	0.00027765	-0.00025362	-0.39085	73.851	1.1815e-06	-0.39656	0.0014018	-0.063349	-4.3618e-05	0.38192	0.013279	-0.051381	0.0033307	-2.3952	30.922	-5.6264	0.05279	5.7404e-05	-1.1934	0.78737	-37.479	0.0001042	-0.12882	-0.00016378	0.0029158	-0.0003559	0.00067309	0.0021591	-9.2843e-05	0.00011032	1.7051e-05	-4.5376e-05	9.4946e-05	0.00010042	-0.0033496	0.010825	-0.04514	-0.037848	8.1555	-0.0052779	-0.0020285
666.33	0.0040181	0.20385	-0.02449	0.001809	-0.0021714	0.00021881	0.029185	-0.17151	0.000251	-0.00022928	-0.36572	71.081	1.1057e-06	-0.37102	0.0012675	-0.058497	-3.7844e-05	0.35736	0.012405	-0.048517	0.0031516	-2.282	28.908	-5.376	0.050502	5.8116e-05	-1.1354	0.75814	-35.809	0.0002045	-0.11975	-0.00014674	0.0026264	-0.0002831	0.00057362	0.0021548	-8.378e-05	9.971e-05	2.1381e-05	-4.1868e-05	8.5397e-05	9.4533e-05	-0.0030971	0.009702	-0.041747	-0.03584	7.9508	-0.0049375	-0.0018843
674.833	0.0037301	0.19038	-0.022872	0.0016595	-0.0020285	0.00020694	0.027263	-0.16022	0.00022673	-0.00020711	-0.34164	68.309	1.033e-06	-0.34654	0.001145	-0.053876	-3.2705e-05	0.33383	0.011571	-0.045749	0.0029781	-2.1712	26.979	-5.1296	0.048244	5.8704e-05	-1.0788	0.72902	-34.166	0.00029123	-0.11118	-0.00013132	0.0023636	-0.00021737	0.00048293	0.0021405	-7.5404e-05	8.9896e-05	2.5106e-05	-3.8607e-05	7.667e-05	8.8983e-05	-0.0028634	0.0086844	-0.038507	-0.033961	7.7559	-0.0046047	-0.0017495
683.336	0.0034589	0.17761	-0.021337	0.0015205	-0.0018928	0.00019548	0.02544	-0.1495	0.00020482	-0.00018708	-0.31879	65.578	9.6404e-07	-0.32333	0.0010345	-0.049527	-2.8168e-05	0.31151	0.010784	-0.043106	0.0028119	-2.0641	25.151	-4.8902	0.046047	5.9193e-05	-1.0241	0.70043	-32.569	0.00036532	-0.10318	-0.0001175	0.0021271	-0.00015859	0.00040104	0.0021184	-6.7737e-05	8.09e-05	2.8269e-05	-3.5603e-05	6.8767e-05	8.3798e-05	-0.0026489	0.0077708	-0.03545	-0.032222	7.5739	-0.0042842	-0.0016247
690.65	0.0032402	0.16724	-0.020092	0.0014094	-0.0017827	0.00018604	0.02396	-0.1408	0.00018781	-0.00017154	-0.30024	63.288	9.0804e-07	-0.30448	0.00094869	-0.046025	-2.4719e-05	0.29339	0.010146	-0.040946	0.0026759	-1.9757	23.668	-4.6919	0.044224	5.9555e-05	-0.97904	0.67655	-31.247	0.00041976	-0.096768	-0.00010684	0.0019441	-0.0001134	0.0003375	0.0020945	-6.1712e-05	7.3823e-05	3.0577e-05	-3.3229e-05	6.2618e-05	7.9649e-05	-0.00248	0.0070657	-0.032983	-0.03084	7.4292	-0.0040212	-0.0015255
697.963	0.0030353	0.15746	-0.018918	0.0013063	-0.0016788	0.00017701	0.022564	-0.13259	0.00017244	-0.00015749	-0.28275	61.074	8.5525e-07	-0.28672	0.00087111	-0.042752	-2.1657e-05	0.2763	0.0095477	-0.038899	0.0025468	-1.8913	22.27	-4.5018	0.042475	5.9879e-05	-0.93607	0.65353	-29.979	0.00046646	-0.090809	-9.7268e-05	0.0017792	-7.2883e-05	0.00028005	0.0020672	-5.6202e-05	6.7342e-05	3.2542e-05	-3.1046e-05	5.7045e-05	7.5792e-05	-0.0023252	0.0064313	-0.030673	-0.029563	7.2966	-0.0037715	-0.0014341
705.276	0.0028442	0.1483	-0.017817	0.0012111	-0.0015814	0.00016845	0.021256	-0.1249	0.00015861	-0.00014485	-0.26635	58.948	8.0574e-07	-0.27006	0.00080134	-0.039712	-1.8953e-05	0.26029	0.0089882	-0.036972	0.002425	-1.8112	20.961	-4.321	0.040808	6.0179e-05	-0.89533	0.6315	-28.773	0.00050619	-0.085301	-8.8712e-05	0.0016313	-3.6751e-05	0.00022837	0.0020377	-5.1188e-05	6.144e-05	3.42e-05	-2.9051e-05	5.2021e-05	7.2228e-05	-0.0021841	0.0058637	-0.028523	-0.028392	7.1767	-0.0035362	-0.0013501
712.589	0.0026668	0.13976	-0.016791	0.0011234	-0.0014906	0.00016037	0.020035	-0.11773	0.00014623	-0.00013354	-0.25105	56.921	7.5955e-07	-0.25453	0.00073891	-0.036903	-1.6576e-05	0.24535	0.0084678	-0.035166	0.0023107	-1.7357	19.74	-4.1499	0.03923	6.0469e-05	-0.85695	0.61057	-27.633	0.00053974	-0.080238	-8.1105e-05	0.0014994	-4.6795e-06	0.0001821	0.0020068	-4.6649e-05	5.6092e-05	3.5587e-05	-2.7237e-05	4.7515e-05	6.8954e-05	-0.0020562	0.0053585	-0.026534	-0.027322	7.0701	-0.003316	-0.0012734
718.546	0.0025323	0.13324	-0.016009	0.0010574	-0.0014213	0.00015415	0.019104	-0.11226	0.00013716	-0.00012525	-0.23939	55.349	7.2434e-07	-0.24269	0.00069313	-0.034784	-1.486e-05	0.23396	0.0080723	-0.033785	0.0022232	-1.6776	18.81	-4.0181	0.038013	6.0706e-05	-0.82745	0.59439	-26.753	0.00056302	-0.076433	-7.556e-05	0.0014029	1.8683e-05	0.00014813	0.0019811	-4.3284e-05	5.2122e-05	3.654e-05	-2.5886e-05	4.4202e-05	6.6495e-05	-0.0019612	0.0049899	-0.025031	-0.026523	6.9931	-0.0031479	-0.0012161
724.504	0.0024064	0.12712	-0.015274	0.000996	-0.0013562	0.00014825	0.01823	-0.10712	0.00012893	-0.00011772	-0.22843	53.849	6.9124e-07	-0.23156	0.00065159	-0.032811	-1.3324e-05	0.22327	0.0077014	-0.032484	0.0021407	-1.6226	17.936	-3.893	0.036857	6.0948e-05	-0.79953	0.57899	-25.919	0.00058308	-0.072905	-7.0557e-05	0.0013155	3.9767e-05	0.00011725	0.0019554	-4.0199e-05	4.848e-05	3.7354e-05	-2.4643e-05	4.1191e-05	6.4218e-05	-0.0018741	0.0046568	-0.02363	-0.025787	6.925	-0.0029899	-0.0011633
730.462	0.0022887	0.12139	-0.014584	0.00093902	-0.0012951	0.00014267	0.01741	-0.1023	0.00012148	-0.00011092	-0.21815	52.423	6.6019e-07	-0.22112	0.00061401	-0.030978	-1.1954e-05	0.21323	0.0073544	-0.03126	0.002063	-1.5706	17.116	-3.7746	0.035763	6.12e-05	-0.77317	0.56441	-25.13	0.00060029	-0.069641	-6.6055e-05	0.0012367	5.8758e-05	8.9242e-05	0.0019298	-3.7377e-05	4.5147e-05	3.8046e-05	-2.3504e-05	3.8459e-05	6.2115e-05	-0.0017944	0.0043569	-0.022326	-0.02511	6.8657	-0.0028418	-0.0011147
736.419	0.0021789	0.11601	-0.013939	0.0008862	-0.0012379	0.00013741	0.016641	-0.097783	0.00011475	-0.00010477	-0.20852	51.07	6.3111e-07	-0.21135	0.00058008	-0.02928	-1.0733e-05	0.20383	0.0070303	-0.030111	0.0019899	-1.5217	16.349	-3.6629	0.03473	6.1466e-05	-0.74835	0.55062	-24.385	0.00061498	-0.066629	-6.2016e-05	0.0011658	7.5837e-05	6.3878e-05	0.0019048	-3.4801e-05	4.2101e-05	3.863e-05	-2.2461e-05	3.5987e-05	6.0177e-05	-0.0017217	0.0040875	-0.021117	-0.024489	6.8149	-0.0027033	-0.0010701
742.377	0.0020766	0.11099	-0.013335	0.00083728	-0.0011844	0.00013245	0.015923	-0.09356	0.0001087	-9.9237e-05	-0.19951	49.79	6.0391e-07	-0.20221	0.00054953	-0.027709	-9.6484e-06	0.19504	0.0067278	-0.029034	0.0019215	-1.4756	15.632	-3.5577	0.033756	6.175e-05	-0.725	0.53761	-23.683	0.00062747	-0.063855	-5.8402e-05	0.0011021	9.1177e-05	4.0941e-05	0.0018804	-3.2454e-05	3.9324e-05	3.9122e-05	-2.1508e-05	3.3756e-05	5.8398e-05	-0.0016554	0.003846	-0.019998	-0.023921	6.7725	-0.0025741	-0.0010293
751.08	0.0019398	0.10423	-0.012524	0.00077233	-0.0011124	0.00012572	0.014957	-0.087884	0.00010095	-9.215e-05	-0.18741	48.046	5.6735e-07	-0.18992	0.00051041	-0.025629	-8.2797e-06	0.18323	0.0063224	-0.027584	0.0018291	-1.4133	14.668	-3.415	0.032435	6.2198e-05	-0.69343	0.51998	-22.731	0.00064234	-0.060201	-5.3809e-05	0.0010209	0.0001108	1.1357e-05	0.0018464	-2.9401e-05	3.5707e-05	3.97e-05	-2.0267e-05	3.0886e-05	5.6062e-05	-0.0015694	0.0035387	-0.018513	-0.023181	6.7249	-0.0024013	-0.00097594
759.783	0.0018166	0.098123	-0.01179	0.0007144	-0.0010473	0.00011956	0.014083	-0.082749	9.4346e-05	-8.6115e-05	-0.17646	46.445	5.3426e-07	-0.17881	0.00047709	-0.023782	-7.134e-06	0.17255	0.005957	-0.026268	0.0017453	-1.3566	13.797	-3.2848	0.031229	6.2693e-05	-0.66469	0.50389	-21.863	0.00065389	-0.056981	-4.9937e-05	0.00095197	0.00012754	-1.4113e-05	0.0018145	-2.6748e-05	3.2561e-05	4.0142e-05	-1.9186e-05	2.843e-05	5.4016e-05	-0.001495	0.003279	-0.017192	-0.022536	6.6936	-0.0022461	-0.00092934
768.487	0.0017057	0.092598	-0.011126	0.00066272	-0.00098839	0.00011394	0.013293	-0.078103	8.8747e-05	-8.0997e-05	-0.16655	44.978	5.0433e-07	-0.16876	0.00044883	-0.022146	-6.1774e-06	0.16288	0.0056276	-0.025076	0.0016692	-1.305	13.009	-3.1661	0.030129	6.3235e-05	-0.63854	0.48924	-21.071	0.0006628	-0.054149	-4.6689e-05	0.00089384	0.00014181	-3.603e-05	0.001785	-2.4446e-05	2.9828e-05	4.0477e-05	-1.8248e-05	2.6335e-05	5.223e-05	-0.0014307	0.0030606	-0.01602	-0.021978	6.6775	-0.0021071	-0.00088877
777.19	0.0016059	0.087598	-0.010526	0.00061658	-0.00093506	0.00010881	0.012578	-0.073899	8.4016e-05	-7.6672e-05	-0.15759	43.633	4.7724e-07	-0.15966	0.00042496	-0.020697	-5.3803e-06	0.15414	0.0053305	-0.023995	0.0016002	-1.258	12.297	-3.058	0.029126	6.3826e-05	-0.61475	0.47591	-20.349	0.00066961	-0.051665	-4.3977e-05	0.00084499	0.000154	-5.4897e-05	0.001758	-2.2451e-05	2.7457e-05	4.0731e-05	-1.7436e-05	2.4552e-05	5.0677e-05	-0.0013755	0.0028778	-0.014981	-0.021497	6.6755	-0.0019828	-0.00085356
785.893	0.0015158	0.083067	-0.0099812	0.00057532	-0.0008867	0.00010411	0.011929	-0.070088	8.0034e-05	-7.3031e-05	-0.14946	42.4	4.5268e-07	-0.15141	0.00040486	-0.019416	-4.7169e-06	0.14621	0.0050622	-0.023013	0.0015375	-1.2152	11.651	-2.9593	0.028211	6.4464e-05	-0.59308	0.46378	-19.691	0.00067479	-0.049489	-4.1724e-05	0.00080412	0.00016443	-7.1157e-05	0.0017334	-2.0724e-05	2.5402e-05	4.0924e-05	-1.6734e-05	2.3038e-05	4.9332e-05	-0.0013281	0.0027254	-0.01406	-0.021084	6.6865	-0.0018717	-0.00082307
794.596	0.0014344	0.078952	-0.0094868	0.00053835	-0.00084276	9.9796e-05	0.01134	-0.066626	7.6695e-05	-6.9977e-05	-0.14208	41.268	4.3036e-07	-0.14392	0.00038801	-0.018282	-4.1649e-06	0.13901	0.0048193	-0.02212	0.0014804	-1.1761	11.064	-2.8691	0.027374	6.5146e-05	-0.57332	0.45273	-19.089	0.00067873	-0.047584	-3.9862e-05	0.00077008	0.00017338	-8.5198e-05	0.0017113	-1.9229e-05	2.3621e-05	4.1071e-05	-1.6129e-05	2.1756e-05	4.8171e-05	-0.0012876	0.0025989	-0.013244	-0.020731	6.7095	-0.0017725	-0.00079673
807.44	0.0013278	0.073537	-0.0088363	0.00049049	-0.00078491	9.406e-05	0.010565	-0.06207	7.2746e-05	-6.6366e-05	-0.13236	39.759	4.0099e-07	-0.13407	0.00036808	-0.016843	-3.5146e-06	0.12954	0.004501	-0.020944	0.0014052	-1.1245	10.293	-2.7497	0.026266	6.6226e-05	-0.54718	0.43816	-18.292	0.0006829	-0.0452	-3.7705e-05	0.00073019	0.00018439	-0.00010257	0.0016829	-1.7378e-05	2.1413e-05	4.1232e-05	-1.5387e-05	2.0218e-05	4.6748e-05	-0.0012385	0.0024516	-0.012206	-0.020305	6.7633	-0.001645	-0.00076433
820.284	0.0012349	0.068785	-0.0082654	0.00044929	-0.00073409	8.8958e-05	0.0098842	-0.05807	6.9745e-05	-6.362e-05	-0.12383	38.412	3.752e-07	-0.12542	0.00035293	-0.015637	-3.0169e-06	0.12123	0.0042229	-0.019908	0.0013389	-1.0789	9.6164	-2.644	0.025284	6.7383e-05	-0.52409	0.42533	-17.586	0.00068576	-0.043245	-3.6116e-05	0.00070029	0.00019334	-0.00011673	0.0016592	-1.5877e-05	1.962e-05	4.1354e-05	-1.4793e-05	1.9021e-05	4.5617e-05	-0.0011999	0.002342	-0.011334	-0.019974	6.8383	-0.0015369	-0.0007384
833.127	0.0011532	0.064578	-0.00776	0.00041351	-0.00068907	8.4381e-05	0.0092815	-0.054529	6.749e-05	-6.1557e-05	-0.11628	37.2	3.5236e-07	-0.11776	0.00034155	-0.014623	-2.6336e-06	0.11387	0.0039778	-0.018989	0.00128	-1.0382	9.0175	-2.5495	0.024407	6.8599e-05	-0.50352	0.41393	-16.956	0.00068785	-0.041641	-3.4967e-05	0.00067822	0.00020072	-0.0001284	0.0016397	-1.4656e-05	1.8158e-05	4.1457e-05	-1.432e-05	1.8094e-05	4.4727e-05	-0.0011699	0.0022619	-0.010599	-0.019722	6.9318	-0.001445	-0.00071771
845.971	0.0010807	0.060819	-0.0073084	0.00038214	-0.00064881	8.0238e-05	0.0087429	-0.051363	6.5824e-05	-6.0031e-05	-0.10953	36.098	3.3195e-07	-0.11091	0.00033314	-0.013767	-2.3357e-06	0.10729	0.0037597	-0.018165	0.0012271	-1.0016	8.4827	-2.4643	0.023615	6.9862e-05	-0.485	0.40369	-16.387	0.00068954	-0.040324	-3.4163e-05	0.00066228	0.00020692	-0.00013813	0.0016241	-1.3658e-05	1.6962e-05	4.1557e-05	-1.3944e-05	1.738e-05	4.4035e-05	-0.0011467	0.0022046	-0.0099764	-0.019533	7.0419	-0.0013666	-0.0007013
858.814	0.0010157	0.057428	-0.006901	0.00035437	-0.00061247	7.6454e-05	0.0082569	-0.048508	6.4621e-05	-5.8929e-05	-0.10344	35.083	3.1353e-07	-0.10474	0.00032706	-0.013039	-2.101e-06	0.10136	0.0035636	-0.017419	0.0011791	-0.96828	8.0005	-2.3866	0.022892	7.1155e-05	-0.46814	0.39438	-15.868	0.00069111	-0.039243	-3.3625e-05	0.00065114	0.00021222	-0.00014635	0.0016118	-1.2838e-05	1.5978e-05	4.1664e-05	-1.3647e-05	1.6834e-05	4.3506e-05	-0.0011291	0.0021653	-0.0094465	-0.019398	7.1668	-0.0012993	-0.00068837
869.335	0.00096707	0.05488	-0.0065948	0.00033385	-0.00058513	7.3578e-05	0.0078916	-0.046361	6.3912e-05	-5.828e-05	-0.098857	34.304	2.9968e-07	-0.1001	0.00032349	-0.012524	-1.9442e-06	0.096906	0.0034166	-0.016855	0.0011429	-0.94298	7.6382	-2.3275	0.022343	7.2226e-05	-0.45536	0.38731	-15.473	0.00069242	-0.038504	-3.3342e-05	0.00064488	0.00021605	-0.0001522	0.0016039	-1.2275e-05	1.5301e-05	4.1761e-05	-1.3452e-05	1.6488e-05	4.3175e-05	-0.0011181	0.0021436	-0.00907	-0.019321	7.2791	-0.0012513	-0.00067993
879.855	0.000922	0.052506	-0.0063095	0.00031501	-0.00055965	7.0872e-05	0.0075511	-0.04436	6.3407e-05	-5.7816e-05	-0.09459	33.565	2.8677e-07	-0.095775	0.00032094	-0.012069	-1.8117e-06	0.092752	0.00328	-0.016327	0.0011089	-0.91916	7.3009	-2.2718	0.021824	7.3302e-05	-0.44333	0.38064	-15.101	0.00069383	-0.037876	-3.3174e-05	0.00064069	0.00021953	-0.00015742	0.0015979	-1.1792e-05	1.472e-05	4.1868e-05	-1.3293e-05	1.6214e-05	4.2921e-05	-0.0011096	0.0021296	-0.0087373	-0.019269	7.3996	-0.0012087	-0.00067312
890.376	0.00087997	0.050281	-0.0060423	0.00029761	-0.00053576	6.8312e-05	0.0072321	-0.042486	6.307e-05	-5.7506e-05	-0.090592	32.858	2.7468e-07	-0.091723	0.00031924	-0.011667	-1.6981e-06	0.088861	0.0031521	-0.015829	0.0010768	-0.8966	6.985	-2.2189	0.021331	7.4375e-05	-0.43195	0.37431	-14.748	0.0006954	-0.037344	-3.3099e-05	0.00063824	0.00022274	-0.00016212	0.0015935	-1.1376e-05	1.4219e-05	4.1989e-05	-1.3165e-05	1.6002e-05	4.2734e-05	-0.0011034	0.0021219	-0.0084421	-0.019239	7.528	-0.0011708	-0.0006677
900.896	0.00084056	0.048186	-0.0057906	0.00028146	-0.00051324	6.5879e-05	0.0069316	-0.04072	6.2876e-05	-5.7326e-05	-0.086826	32.178	2.6328e-07	-0.087907	0.00031826	-0.011309	-1.5993e-06	0.085197	0.0030319	-0.015357	0.0010463	-0.87508	6.6877	-2.1684	0.02086	7.5439e-05	-0.42111	0.36825	-14.41	0.00069716	-0.036895	-3.3103e-05	0.00063721	0.00022572	-0.0001664	0.0015905	-1.1018e-05	1.3787e-05	4.2123e-05	-1.3064e-05	1.5841e-05	4.2606e-05	-0.0010989	0.0021195	-0.0081794	-0.019228	7.6636	-0.001137	-0.00066348
911.417	0.00080344	0.046204	-0.0055524	0.00026639	-0.00049193	6.3555e-05	0.0066473	-0.039049	6.28e-05	-5.7256e-05	-0.083262	31.519	2.525e-07	-0.084296	0.00031789	-0.010991	-1.512e-06	0.081729	0.0029182	-0.014907	0.0010173	-0.85444	6.4065	-2.1199	0.020407	7.6488e-05	-0.41072	0.3624	-14.086	0.00069913	-0.036517	-3.317e-05	0.0006374	0.00022855	-0.00017033	0.001589	-1.0708e-05	1.3413e-05	4.2272e-05	-1.2986e-05	1.5723e-05	4.2529e-05	-0.0010961	0.0021214	-0.0079448	-0.019234	7.8063	-0.0011068	-0.0006603
921.937	0.00076832	0.044321	-0.0053262	0.00025226	-0.00047166	6.1328e-05	0.0063771	-0.037462	6.2827e-05	-5.7278e-05	-0.079875	30.878	2.4225e-07	-0.080865	0.00031802	-0.010706	-1.4337e-06	0.078435	0.0028102	-0.014476	0.00098939	-0.83455	6.1395	-2.073	0.01997	7.7517e-05	-0.40072	0.35673	-13.773	0.00070134	-0.036203	-3.3293e-05	0.00063861	0.00023125	-0.000174	0.0015887	-1.0439e-05	1.3089e-05	4.2437e-05	-1.2928e-05	1.5642e-05	4.2498e-05	-0.0010947	0.0021269	-0.0077348	-0.019255	7.9556	-0.0010797	-0.00065802
935.912	0.00072435	0.041952	-0.0050416	0.00023476	-0.00044616	5.85e-05	0.0060372	-0.035464	6.2995e-05	-5.7429e-05	-0.075614	30.049	2.2936e-07	-0.076549	0.00031888	-0.010374	-1.3405e-06	0.074291	0.0026743	-0.013929	0.00095391	-0.80907	5.8039	-2.0129	0.019408	7.8847e-05	-0.38794	0.3494	-13.371	0.00070465	-0.035869	-3.3525e-05	0.00064154	0.0002347	-0.00017852	0.0015901	-1.0135e-05	1.2722e-05	4.2679e-05	-1.2877e-05	1.5581e-05	4.2518e-05	-0.0010947	0.0021391	-0.0074885	-0.019303	8.164	-0.0010479	-0.00065623
949.887	0.00068305	0.039716	-0.0047728	0.00021851	-0.00042206	5.58e-05	0.0057161	-0.033578	6.3291e-05	-5.7697e-05	-0.07159	29.24	2.1718e-07	-0.072473	0.00032038	-0.010086	-1.2567e-06	0.070379	0.0025459	-0.013405	0.00091992	-0.78449	5.4873	-1.9548	0.018863	8.0124e-05	-0.37563	0.34224	-12.983	0.00070841	-0.03562	-3.3825e-05	0.00064575	0.00023805	-0.00018275	0.0015933	-9.8831e-06	1.2418e-05	4.2949e-05	-1.2852e-05	1.5566e-05	4.2601e-05	-0.0010966	0.0021557	-0.0072745	-0.019372	8.3834	-0.0010203	-0.00065565
963.861	0.00064406	0.037594	-0.0045179	0.00020335	-0.00039918	5.3213e-05	0.0054115	-0.031788	6.3696e-05	-5.8064e-05	-0.067772	28.446	2.0563e-07	-0.068606	0.00032243	-0.0098355	-1.1799e-06	0.066667	0.002424	-0.012902	0.00088718	-0.76063	5.1872	-1.8983	0.018334	8.134e-05	-0.36372	0.33521	-12.606	0.00071265	-0.035444	-3.4181e-05	0.00065103	0.00024135	-0.00018676	0.0015983	-9.6739e-06	1.2166e-05	4.3248e-05	-1.285e-05	1.5588e-05	4.2739e-05	-0.0011001	0.0021761	-0.0070879	-0.019459	8.6137	-0.0009963	-0.00065613
977.836	0.0006071	0.035573	-0.0042751	0.00018914	-0.00037737	5.0724e-05	0.0051213	-0.030083	6.4194e-05	-5.8517e-05	-0.064135	27.665	1.9462e-07	-0.064923	0.00032495	-0.0096181	-1.1088e-06	0.063132	0.0023076	-0.012417	0.0008555	-0.73738	4.9016	-1.8432	0.017815	8.2489e-05	-0.35213	0.32827	-12.237	0.00071736	-0.035331	-3.4584e-05	0.00065724	0.00024463	-0.00019061	0.0016049	-9.5008e-06	1.1958e-05	4.3575e-05	-1.2868e-05	1.5642e-05	4.2927e-05	-0.001105	0.0021998	-0.0069252	-0.019563	8.8547	-0.0009754	-0.00065754
991.811	0.00057194	0.033642	-0.004043	0.00017576	-0.00035652	4.8323e-05	0.004844	-0.028454	6.4774e-05	-5.9044e-05	-0.060659	26.893	1.8409e-07	-0.061403	0.00032788	-0.0094294	-1.0422e-06	0.059754	0.0021962	-0.011946	0.00082474	-0.71463	4.629	-1.7891	0.017307	8.3564e-05	-0.34082	0.32138	-11.876	0.00072255	-0.035275	-3.5029e-05	0.00066425	0.00024793	-0.00019436	0.001613	-9.3583e-06	1.1786e-05	4.3931e-05	-1.2904e-05	1.5724e-05	4.316e-05	-0.0011112	0.0022262	-0.0067833	-0.019681	9.1063	-0.00095721	-0.00065978
1005.79	0.0005384	0.031792	-0.0038208	0.00016313	-0.00033653	4.6003e-05	0.0045783	-0.026893	6.5428e-05	-5.9639e-05	-0.057328	26.13	1.7401e-07	-0.058031	0.00033119	-0.0092659	-9.7943e-07	0.056518	0.0020892	-0.011488	0.00079479	-0.69231	4.3681	-1.736	0.016807	8.4559e-05	-0.32975	0.31453	-11.521	0.00072823	-0.035271	-3.5511e-05	0.00067198	0.00025127	-0.00019803	0.0016226	-9.2422e-06	1.1647e-05	4.4316e-05	-1.2955e-05	1.583e-05	4.3435e-05	-0.0011186	0.0022551	-0.0066596	-0.019813	9.3687	-0.00094143	-0.00066278
1025.63	0.00049327	0.02929	-0.0035202	0.00014633	-0.00030947	4.2834e-05	0.0042189	-0.024781	6.647e-05	-6.0587e-05	-0.052823	25.057	1.6037e-07	-0.053471	0.00033646	-0.0090716	-8.9618e-07	0.052142	0.001944	-0.010859	0.00075347	-0.66124	4.0156	-1.6619	0.016108	8.5828e-05	-0.31438	0.30485	-11.026	0.00073714	-0.035343	-3.6253e-05	0.00068408	0.00025612	-0.00020318	0.0016385	-9.116e-06	1.1497e-05	4.4913e-05	-1.3052e-05	1.6017e-05	4.3893e-05	-0.0011309	0.0022999	-0.0065115	-0.020023	9.7596	-0.00092265	-0.00066823
1045.47	0.00045076	0.026921	-0.0032355	0.00013072	-0.00028383	3.9799e-05	0.0038784	-0.022781	6.7633e-05	-6.1645e-05	-0.048555	23.996	1.4745e-07	-0.049151	0.00034235	-0.0089161	-8.1927e-07	0.047998	0.0018058	-0.01025	0.00071339	-0.6308	3.6822	-1.5891	0.01542	8.6918e-05	-0.29938	0.29518	-10.54	0.00074703	-0.035498	-3.7057e-05	0.00069738	0.00026112	-0.00020832	0.0016571	-9.0283e-06	1.1395e-05	4.557e-05	-1.3175e-05	1.6241e-05	4.4423e-05	-0.0011451	0.0023489	-0.0063916	-0.020255	10.173	-0.00090757	-0.00067494
1065.31	0.00041059	0.024671	-0.0029651	0.00011616	-0.00025945	3.6887e-05	0.003555	-0.020881	6.8907e-05	-6.2806e-05	-0.044501	22.945	1.3518e-07	-0.045048	0.0003488	-0.0087943	-7.4853e-07	0.044062	0.0016739	-0.00966	0.00067443	-0.60092	3.3659	-1.5176	0.014743	8.7821e-05	-0.2847	0.28551	-10.063	0.00075792	-0.03573	-3.7917e-05	0.00071178	0.00026632	-0.00021351	0.0016783	-8.9735e-06	1.1333e-05	4.6285e-05	-1.3321e-05	1.65e-05	4.5023e-05	-0.0011613	0.0024015	-0.0062961	-0.02051	10.608	-0.00089574	-0.00068283
1085.15	0.00037253	0.022529	-0.0027077	0.00010253	-0.00023622	3.4088e-05	0.0032471	-0.019072	7.0287e-05	-6.4063e-05	-0.040642	21.904	1.2349e-07	-0.041142	0.00035578	-0.0087023	-6.8397e-07	0.040317	0.0015476	-0.0090867	0.00063648	-0.57153	3.0653	-1.4472	0.014075	8.8531e-05	-0.27031	0.27583	-9.5925	0.00076978	-0.03603	-3.8833e-05	0.00072723	0.00027174	-0.00021878	0.0017018	-8.9472e-06	1.1307e-05	4.706e-05	-1.349e-05	1.6789e-05	4.5688e-05	-0.0011791	0.0024578	-0.0062223	-0.020785	11.067	-0.00088677	-0.0006918
1104.99	0.0003364	0.020487	-0.0024623	8.974e-05	-0.00021405	3.1396e-05	0.0029535	-0.017347	7.1767e-05	-6.5412e-05	-0.036961	20.874	1.1234e-07	-0.037418	0.00036327	-0.0086368	-6.2573e-07	0.036746	0.0014266	-0.0085289	0.00059946	-0.54261	2.7789	-1.3777	0.013415	8.9046e-05	-0.25619	0.26615	-9.1291	0.00078263	-0.036395	-3.9801e-05	0.00074369	0.00027739	-0.00022415	0.0017278	-8.9459e-06	1.1311e-05	4.7893e-05	-1.368e-05	1.7107e-05	4.6415e-05	-0.0011986	0.0025174	-0.0061677	-0.021081	11.55	-0.00088035	-0.00070181
1124.83	0.00030204	0.018536	-0.0022279	7.7701e-05	-0.00019286	2.8804e-05	0.0026731	-0.015699	7.3345e-05	-6.6849e-05	-0.033445	19.853	1.017e-07	-0.033861	0.00037125	-0.0085952	-5.74e-07	0.033337	0.0013103	-0.0079857	0.00056332	-0.51413	2.5058	-1.3093	0.012764	8.9364e-05	-0.24233	0.25647	-8.6723	0.00079645	-0.03682	-4.082e-05	0.00076112	0.00028328	-0.00022967	0.0017561	-8.967e-06	1.1344e-05	4.8786e-05	-1.3889e-05	1.7452e-05	4.7204e-05	-0.0012197	0.0025803	-0.0061304	-0.021395	12.058	-0.00087625	-0.00071281
1155.54	0.00025202	0.015684	-0.0018851	6.0387e-05	-0.00016183	2.4979e-05	0.0022628	-0.013289	7.5972e-05	-6.9243e-05	-0.028303	18.296	8.6119e-08	-0.028658	0.00038454	-0.0085731	-5.0736e-07	0.028352	0.0011389	-0.0071719	0.000509	-0.47088	2.107	-1.2051	0.011771	8.9467e-05	-0.22136	0.2415	-7.9778	0.00081973	-0.037591	-4.2498e-05	0.00078999	0.00029291	-0.00023851	0.0018043	-9.0395e-06	1.1445e-05	5.0282e-05	-1.4249e-05	1.8036e-05	4.854e-05	-0.0012554	0.0026842	-0.0061032	-0.021919	12.895	-0.00087401	-0.00073169
1186.25	0.00020545	0.013015	-0.0015644	4.4483e-05	-0.00013276	2.1363e-05	0.0018789	-0.011034	7.8823e-05	-7.1841e-05	-0.02349	16.766	7.1543e-08	-0.02379	0.00039896	-0.008597	-4.578e-07	0.023691	0.00097701	-0.0063887	0.00045655	-0.42864	1.7344	-1.1032	0.010797	8.9104e-05	-0.20096	0.22657	-7.2982	0.00084529	-0.038492	-4.4297e-05	0.00082112	0.00030317	-0.00024775	0.0018578	-9.1559e-06	1.1601e-05	5.1917e-05	-1.4653e-05	1.868e-05	5.0014e-05	-0.0012947	0.0027958	-0.0061092	-0.022486	13.797	-0.00087629	-0.00075275
1216.95	0.00016196	0.010512	-0.0012636	2.9798e-05	-0.00010544	1.7942e-05	0.0015188	-0.0089185	8.1894e-05	-7.464e-05	-0.018975	15.267	5.7867e-08	-0.019223	0.0004145	-0.0086621	-4.2611e-07	0.019321	0.00082367	-0.0056343	0.00040586	-0.38738	1.3855	-1.0034	0.0098428	8.829e-05	-0.1811	0.21171	-6.6336	0.00087308	-0.039515	-4.6217e-05	0.00085452	0.00031408	-0.00025741	0.0019164	-9.3131e-06	1.1808e-05	5.3689e-05	-1.5098e-05	1.9383e-05	5.1623e-05	-0.0013376	0.0029151	-0.0061448	-0.023095	14.768	-0.00088268	-0.00077593
1247.66	0.00012121	0.0081574	-0.00098068	1.6164e-05	-7.971e-05	1.4702e-05	0.0011801	-0.0069285	8.5186e-05	-7.764e-05	-0.014727	13.801	4.5003e-08	-0.014928	0.00043116	-0.0087648	-4.1293e-07	0.015214	0.00067806	-0.004907	0.00035684	-0.3471	1.0579	-0.90584	0.0089075	8.7046e-05	-0.16178	0.19696	-5.9837	0.00090305	-0.040657	-4.8261e-05	0.00089019	0.00032562	-0.00026752	0.00198	-9.5091e-06	1.2065e-05	5.5596e-05	-1.5585e-05	2.0142e-05	5.3364e-05	-0.0013839	0.0030423	-0.0062074	-0.023746	15.813	-0.00089289	-0.00080118
1278.37	8.289e-05	0.0059371	-0.00071387	3.4365e-06	-5.5402e-05	1.1628e-05	0.00086057	-0.0050516	8.8699e-05	-8.0842e-05	-0.010721	12.367	3.287e-08	-0.010878	0.00044893	-0.008902	-4.1879e-07	0.011343	0.00053945	-0.0042052	0.00030941	-0.30779	0.74933	-0.81041	0.0079915	8.5394e-05	-0.14298	0.18233	-5.3484	0.00093516	-0.041914	-5.043e-05	0.00092816	0.0003378	-0.00027806	0.0020486	-9.7428e-06	1.2368e-05	5.7635e-05	-1.6111e-05	2.0959e-05	5.5236e-05	-0.0014337	0.0031773	-0.0062946	-0.024438	16.937	-0.0009067	-0.00082847
1309.08	4.6731e-05	0.0038373	-0.00046154	-8.5118e-06	-3.2371e-05	8.7077e-06	0.0005584	-0.0032765	9.2435e-05	-8.4248e-05	-0.0069323	10.967	2.1394e-08	-0.0070468	0.00046783	-0.0090715	-4.4414e-07	0.0076864	0.00040717	-0.0035274	0.00026348	-0.26942	0.45786	-0.71709	0.0070946	8.3363e-05	-0.12467	0.16785	-4.7274	0.00096937	-0.043284	-5.2725e-05	0.00096844	0.00035059	-0.00028902	0.002122	-1.0014e-05	1.2719e-05	5.9804e-05	-1.6678e-05	2.1834e-05	5.7238e-05	-0.0014869	0.0033205	-0.006405	-0.025172	18.143	-0.00092396	-0.00085777
1342.87	9.1471e-06	0.0016513	-0.00019884	-2.0892e-05	-8.3469e-06	5.6563e-06	0.0002438	-0.0014284	9.6807e-05	-8.8234e-05	-0.0029872	9.4668	9.4469e-09	-0.0030585	0.00048995	-0.0092933	-4.9499e-07	0.0038832	0.00026819	-0.0028077	0.00021459	-0.22829	0.15477	-0.6168	0.0061295	8.0724e-05	-0.10509	0.15211	-4.0604	0.0010094	-0.044921	-5.5401e-05	0.0010155	0.00036538	-0.00030157	0.0022083	-1.0356e-05	1.316e-05	6.2337e-05	-1.7348e-05	2.2864e-05	5.959e-05	-0.0015494	0.0034874	-0.0065514	-0.026026	19.573	-0.00094681	-0.00089233
1376.65	-2.642e-05	-0.00041928	4.999e-05	-3.2598e-05	1.4458e-05	2.759e-06	-5.4202e-05	0.00032227	0.00010146	-9.2472e-05	0.00075026	8.0071	-1.8704e-09	0.00071925	0.00051348	-0.0095501	-5.7027e-07	0.00028499	0.00013535	-0.0021132	0.0001673	-0.18823	-0.13202	-0.51893	0.0051866	7.7702e-05	-0.086063	0.13657	-3.4097	0.0010518	-0.046691	-5.8235e-05	0.0010654	0.00038087	-0.00031459	0.0023002	-1.0745e-05	1.3659e-05	6.5022e-05	-1.8067e-05	2.3965e-05	6.2097e-05	-0.0016162	0.0036645	-0.0067226	-0.026931	21.117	-0.00097365	-0.00092932
1410.44	-6.0247e-05	-0.0023889	0.00028668	-4.3748e-05	3.6197e-05	1.3374e-10	-0.00033766	0.0019875	0.00010639	-9.6967e-05	0.0043056	6.5872	-1.2635e-08	0.0043127	0.00053842	-0.0098404	-6.7032e-07	-0.0031332	7.9271e-06	-0.001442	0.00012149	-0.14922	-0.40457	-0.42338	0.0042652	7.4336e-05	-0.067557	0.12126	-2.7748	0.0010965	-0.048594	-6.1233e-05	0.0011183	0.00039705	-0.00032806	0.0023976	-1.1182e-05	1.4218e-05	6.7853e-05	-1.8835e-05	2.514e-05	6.4758e-05	-0.0016871	0.0038518	-0.0069176	-0.027886	22.782	-0.0010044	-0.00096872
1444.23	-9.2585e-05	-0.0042707	0.00051282	-5.4448e-05	5.7015e-05	-2.6352e-06	-0.00060848	0.0035785	0.0001116	-0.00010172	0.0077027	5.2052	-2.2919e-08	0.0077458	0.0005648	-0.010163	-7.9541e-07	-0.0063945	-0.00011474	-0.00079213	7.705e-05	-0.11119	-0.66478	-0.33001	0.003364	7.0666e-05	-0.049536	0.10616	-2.1545	0.0011435	-0.050629	-6.4395e-05	0.0011742	0.00041389	-0.00034196	0.0025005	-1.1668e-05	1.4838e-05	7.0828e-05	-1.9651e-05	2.6389e-05	6.7574e-05	-0.0017623	0.0040496	-0.0071353	-0.028892	24.578	-0.0010391	-0.0010105
1478.02	-0.00012366	-0.0060768	0.00072987	-6.4794e-05	7.704e-05	-5.1611e-06	-0.00086841	0.0051054	0.0001171	-0.00010674	0.010963	3.8593	-3.2789e-08	0.011041	0.00059263	-0.010517	-9.458e-07	-0.0095202	-0.00023329	-0.00016148	3.3852e-05	-0.07408	-0.91439	-0.23868	0.0024819	6.6729e-05	-0.031964	0.091259	-1.5481	0.0011928	-0.052796	-6.7725e-05	0.0012331	0.00043135	-0.00035623	0.0026088	-1.2206e-05	1.5521e-05	7.3942e-05	-2.0516e-05	2.7713e-05	7.0543e-05	-0.0018417	0.004258	-0.0073749	-0.029948	26.511	-0.0010777	-0.0010548
1511.8	-0.00015369	-0.0078186	0.00093917	-7.4867e-05	9.6396e-05	-7.5909e-06	-0.001119	0.0065778	0.00012289	-0.00011202	0.014108	2.5469	-4.2305e-08	0.014218	0.00062193	-0.010901	-1.1217e-06	-0.01253	-0.00034831	0.00045187	-8.2254e-06	-0.03782	-1.155	-0.14923	0.0016174	6.2562e-05	-0.014802	0.076556	-0.95436	0.0012441	-0.055093	-7.1224e-05	0.001295	0.0004494	-0.00037086	0.0027223	-1.2796e-05	1.6269e-05	7.7191e-05	-2.1431e-05	2.9114e-05	7.3664e-05	-0.0019253	0.0044772	-0.0076358	-0.031054	28.591	-0.0011202	-0.0011014
1545.59	-0.00018286	-0.0095061	0.001142	-8.4745e-05	0.00011519	-9.9369e-06	-0.0013619	0.0080043	0.00012898	-0.00011756	0.017154	1.2654	-5.1524e-08	0.017297	0.0006527	-0.011315	-1.3234e-06	-0.015441	-0.00046033	0.0010498	-4.9301e-05	-0.0023413	-1.388	-0.061515	0.00076932	5.8197e-05	0.0019893	0.062032	-0.37229	0.0012975	-0.057521	-7.4895e-05	0.00136	0.00046801	-0.0003858	0.0028408	-1.3441e-05	1.7083e-05	8.057e-05	-2.2395e-05	3.0592e-05	7.6936e-05	-0.0020131	0.0047073	-0.0079172	-0.032211	30.826	-0.0011667	-0.0011504
1579.38	-0.00021134	-0.011149	0.0013394	-9.4495e-05	0.00013353	-1.2211e-05	-0.0015982	0.0093928	0.00013535	-0.00012337	0.02012	0.012208	-6.0497e-08	0.020293	0.00068495	-0.011757	-1.5511e-06	-0.018271	-0.00056986	0.0016343	-8.949e-05	0.032428	-1.6149	0.024636	-6.3967e-05	5.3665e-05	0.018448	0.047666	0.19923	0.0013528	-0.060077	-7.8737e-05	0.0014281	0.00048713	-0.00040101	0.0029644	-1.4142e-05	1.7966e-05	8.4074e-05	-2.3409e-05	3.2148e-05	8.0357e-05	-0.0021052	0.0049482	-0.0082185	-0.033417	33.225	-0.0012172	-0.0012018
1613.17	-0.00023928	-0.012756	0.0015324	-0.00010418	0.00015149	-1.4423e-05	-0.0018293	0.01075	0.00014202	-0.00012945	0.02302	-1.2155	-6.9269e-08	0.023223	0.00071867	-0.012227	-1.8049e-06	-0.021035	-0.00067737	0.002207	-0.00012891	0.06656	-1.8367	0.10938	-0.00088389	4.8992e-05	0.034613	0.03344	0.76129	0.00141	-0.062761	-8.275e-05	0.0014992	0.00050673	-0.00041646	0.0030927	-1.49e-05	1.8918e-05	8.7697e-05	-2.447e-05	3.3783e-05	8.3923e-05	-0.0022014	0.0052	-0.0085392	-0.034673	35.797	-0.0012716	-0.0012555
1646.95	-0.00026684	-0.014334	0.0017221	-0.00011384	0.00016918	-1.6583e-05	-0.0020563	0.012084	0.00014897	-0.00013579	0.025869	-2.4205	-7.7884e-08	0.026101	0.00075385	-0.012723	-2.0851e-06	-0.023745	-0.00078328	0.0027696	-0.00016765	0.10012	-2.0547	0.19288	-0.0016919	4.4204e-05	0.050519	0.019332	1.3149	0.0014689	-0.06557	-8.6934e-05	0.0015734	0.00052675	-0.00043208	0.0032257	-1.5716e-05	1.9941e-05	9.1432e-05	-2.558e-05	3.5496e-05	8.7632e-05	-0.0023016	0.0054627	-0.0088786	-0.035978	38.551	-0.00133	-0.0013116
1680.74	-0.00029414	-0.01589	0.0019091	-0.00012355	0.00018665	-1.87e-05	-0.0022801	0.013399	0.00015621	-0.00014239	0.028679	-3.6054	-8.6378e-08	0.02894	0.00079047	-0.013246	-2.3917e-06	-0.026414	-0.00088797	0.0033236	-0.00020583	0.13319	-2.2697	0.27528	-0.0024893	3.9322e-05	0.066201	0.0053207	1.8612	0.0015295	-0.068501	-9.1286e-05	0.0016506	0.00054716	-0.00044784	0.003363	-1.6591e-05	2.1036e-05	9.5272e-05	-2.6738e-05	3.7287e-05	9.1478e-05	-0.0024059	0.0057361	-0.009236	-0.03733	41.496	-0.0013924	-0.0013698
1714.53	-0.00032128	-0.017431	0.0020943	-0.00013332	0.00020398	-2.0782e-05	-0.0025017	0.014701	0.00016373	-0.00014925	0.03146	-4.7726	-9.4786e-08	0.03175	0.0008285	-0.013794	-2.7248e-06	-0.029053	-0.0009918	0.0038706	-0.00024352	0.16581	-2.4826	0.35671	-0.0032775	3.4367e-05	0.081691	-0.008613	2.401	0.0015915	-0.07155	-9.5803e-05	0.0017308	0.00056789	-0.00046369	0.0035045	-1.7525e-05	2.2202e-05	9.9209e-05	-2.7941e-05	3.9155e-05	9.5458e-05	-0.0025141	0.0060201	-0.0096106	-0.038727	44.64	-0.0014588	-0.0014302
1748.32	-0.00034837	-0.018962	0.0022783	-0.00014321	0.00022123	-2.2835e-05	-0.0027218	0.015994	0.00017152	-0.00015635	0.034223	-5.9245	-1.0314e-07	0.034541	0.0008679	-0.014365	-3.0845e-06	-0.031672	-0.0010951	0.0044116	-0.00028082	0.19805	-2.6942	0.43732	-0.0040575	2.9356e-05	0.097016	-0.022488	2.9352	0.0016549	-0.074713	-0.00010048	0.0018138	0.00058889	-0.00047957	0.0036498	-1.852e-05	2.3441e-05	0.00010323	-2.9188e-05	4.1098e-05	9.9564e-05	-0.0026259	0.0063143	-0.010002	-0.040169	47.992	-0.0015291	-0.0014928
1782.1	-0.00037549	-0.020488	0.0024616	-0.00015325	0.00023843	-2.4867e-05	-0.0029411	0.017282	0.00017957	-0.00016369	0.036976	-7.063	-1.1146e-07	0.037323	0.00090861	-0.01496	-3.4706e-06	-0.034278	-0.001198	0.004948	-0.0003178	0.22996	-2.9052	0.51719	-0.0048305	2.4304e-05	0.1122	-0.036321	3.4646	0.0017195	-0.077985	-0.00010531	0.0018996	0.00061009	-0.00049542	0.0037986	-1.9575e-05	2.4752e-05	0.00010734	-3.0478e-05	4.3114e-05	0.00010379	-0.0027414	0.0066184	-0.010408	-0.041653	51.559	-0.0016033	-0.0015572
1815.89	-0.00040271	-0.022012	0.0026448	-0.00016345	0.00025564	-2.6881e-05	-0.0031601	0.018569	0.00018786	-0.00017125	0.039727	-8.1901	-1.1977e-07	0.040102	0.00095057	-0.015575	-3.883e-06	-0.036879	-0.0013009	0.0054806	-0.00035451	0.26159	-3.1161	0.59644	-0.0055972	1.9226e-05	0.12727	-0.050126	3.9897	0.0017851	-0.081359	-0.00011029	0.001988	0.00063143	-0.00051119	0.0039506	-2.0688e-05	2.6134e-05	0.0001115	-3.1809e-05	4.5201e-05	0.00010812	-0.0028601	0.0069319	-0.010829	-0.043176	55.349	-0.0016812	-0.0016235
1851.49	-0.00043158	-0.023621	0.002838	-0.00017442	0.00027381	-2.899e-05	-0.0033912	0.019927	0.00019685	-0.00017944	0.042628	-9.3668	-1.2853e-07	0.043033	0.00099604	-0.016244	-4.3455e-06	-0.039621	-0.0014095	0.0060387	-0.00039296	0.29464	-3.3387	0.67934	-0.0063992	1.3861e-05	0.14304	-0.064655	4.539	0.0018551	-0.085016	-0.00011569	0.0020838	0.00065398	-0.00052762	0.0041137	-2.1925e-05	2.7665e-05	0.00011595	-3.3251e-05	4.7473e-05	0.0001128	-0.0029886	0.0072718	-0.011287	-0.04482	59.591	-0.0017673	-0.0016952
1887.09	-0.00046068	-0.025234	0.0030318	-0.00018561	0.00029205	-3.1088e-05	-0.0036229	0.021289	0.00020607	-0.00018785	0.045538	-10.534	-1.3732e-07	0.045973	0.0010427	-0.016932	-4.8364e-06	-0.042369	-0.0015184	0.0065942	-0.00043122	0.32744	-3.5622	0.76169	-0.0071956	8.4936e-06	0.15872	-0.079174	5.0846	0.0019256	-0.088767	-0.00012123	0.0021821	0.00067649	-0.0005438	0.0042792	-2.3225e-05	2.9271e-05	0.00012044	-3.473e-05	4.9813e-05	0.00011757	-0.00312	0.0076207	-0.011758	-0.046498	64.094	-0.0018574	-0.0017686
1922.69	-0.00049005	-0.026854	0.0032265	-0.00019706	0.00031039	-3.3179e-05	-0.0038557	0.022656	0.0002155	-0.00019645	0.048461	-11.692	-1.4615e-07	0.048926	0.0010904	-0.017638	-5.3547e-06	-0.045127	-0.0016276	0.0071477	-0.00046931	0.36002	-3.7867	0.84353	-0.0079868	3.1374e-06	0.17431	-0.09369	5.6268	0.0019966	-0.092599	-0.00012689	0.0022825	0.00069885	-0.00055964	0.0044465	-2.4585e-05	3.0949e-05	0.00012495	-3.6242e-05	5.2216e-05	0.00012242	-0.0032541	0.0079777	-0.012241	-0.048207	68.863	-0.0019511	-0.0018433
1958.29	-0.00051971	-0.028483	0.0034222	-0.00020876	0.00032882	-3.5263e-05	-0.0040895	0.02403	0.00022511	-0.00020521	0.051397	-12.842	-1.5501e-07	0.051894	0.001139	-0.018357	-5.8997e-06	-0.047897	-0.0017374	0.0076994	-0.00050727	0.39239	-4.0126	0.92486	-0.008773	-2.1967e-06	0.18982	-0.1082	6.1657	0.0020674	-0.096499	-0.00013266	0.0023848	0.00072096	-0.00057502	0.0046149	-2.6003e-05	3.2695e-05	0.00012946	-3.7782e-05	5.4675e-05	0.00012733	-0.0033903	0.0083415	-0.012733	-0.04994	73.901	-0.0020483	-0.0019193
1993.89	-0.00054967	-0.03012	0.0036189	-0.00022072	0.00034735	-3.7342e-05	-0.0043245	0.025411	0.00023485	-0.00021409	0.054349	-13.983	-1.6392e-07	0.054877	0.0011883	-0.019087	-6.4699e-06	-0.050679	-0.0018477	0.0082494	-0.00054508	0.42453	-4.2397	1.0057	-0.0095537	-7.496e-06	0.20524	-0.1227	6.7011	0.002138	-0.10045	-0.00013851	0.0024886	0.00074268	-0.00058986	0.0047836	-2.7476e-05	3.4504e-05	0.00013395	-3.9343e-05	5.7181e-05	0.00013228	-0.0035281	0.0087109	-0.013233	-0.05169	79.209	-0.0021487	-0.001996
2029.49	-0.00057992	-0.031765	0.0038165	-0.00023292	0.00036596	-3.9415e-05	-0.0045606	0.026799	0.00024469	-0.00022307	0.057314	-15.116	-1.7287e-07	0.057873	0.001238	-0.019825	-7.0638e-06	-0.053474	-0.0019584	0.0087974	-0.00058272	0.45643	-4.4681	1.0859	-0.010329	-1.275e-05	0.22057	-0.13718	7.2326	0.0022077	-0.10444	-0.00014442	0.0025935	0.00076389	-0.00060404	0.0049518	-2.8997e-05	3.6371e-05	0.0001384	-4.0918e-05	5.9724e-05	0.00013724	-0.0036669	0.0090843	-0.013737	-0.05345	84.787	-0.0022519	-0.0020732
2067.67	-0.00061264	-0.033535	0.0040292	-0.00024627	0.00038599	-4.1628e-05	-0.0048147	0.028292	0.0002553	-0.00023274	0.060505	-16.319	-1.8251e-07	0.061098	0.0012917	-0.020621	-7.7249e-06	-0.056482	-0.0020774	0.0093822	-0.00062286	0.49034	-4.7141	1.1712	-0.011152	-1.8322e-05	0.23688	-0.15267	7.7976	0.0022812	-0.10873	-0.0001508	0.0027066	0.00078588	-0.00061839	0.0051304	-3.0677e-05	3.8428e-05	0.00014308	-4.2615e-05	6.2479e-05	0.00014256	-0.003816	0.0094873	-0.014281	-0.055337	91.063	-0.0023652	-0.0021561
2105.85	-0.00064559	-0.035309	0.0042424	-0.00025986	0.00040606	-4.3828e-05	-0.0050693	0.029787	0.00026591	-0.00024241	0.063701	-17.51	-1.9215e-07	0.06433	0.0013454	-0.021415	-8.4083e-06	-0.059495	-0.0021966	0.0099631	-0.0006627	0.52388	-4.9607	1.2555	-0.011966	-2.3813e-05	0.25304	-0.16808	8.3565	0.0023528	-0.113	-0.00015718	0.0028196	0.00080692	-0.00063171	0.0053059	-3.2399e-05	4.0532e-05	0.00014765	-4.4309e-05	6.5249e-05	0.00014782	-0.0039644	0.0098906	-0.014823	-0.057213	97.633	-0.0024807	-0.0022386
2144.03	-0.00067869	-0.037082	0.0044554	-0.00027366	0.00042609	-4.6009e-05	-0.0053236	0.031282	0.00027644	-0.00025202	0.066895	-18.684	-2.0179e-07	0.067559	0.0013986	-0.022202	-9.1108e-06	-0.062506	-0.0023157	0.010539	-0.00070213	0.55697	-5.2072	1.3387	-0.012769	-2.9209e-05	0.269	-0.18339	8.9079	0.0024219	-0.11724	-0.00016351	0.0029318	0.0008268	-0.00064384	0.005477	-3.4154e-05	4.2672e-05	0.00015205	-4.5988e-05	6.8014e-05	0.000153	-0.0041112	0.010292	-0.015361	-0.059063	104.49	-0.0025976	-0.00232
2182.21	-0.00071181	-0.038847	0.0046674	-0.00028762	0.00044603	-4.8162e-05	-0.0055768	0.03277	0.00028682	-0.00026148	0.070074	-19.838	-2.1139e-07	0.070773	0.0014511	-0.022976	-9.8285e-06	-0.065504	-0.0024342	0.011107	-0.00074103	0.5895	-5.4529	1.4206	-0.013558	-3.4492e-05	0.28472	-0.19853	9.45	0.0024878	-0.12139	-0.00016976	0.0030425	0.00084532	-0.00065463	0.0056423	-3.5931e-05	4.4835e-05	0.00015625	-4.764e-05	7.0757e-05	0.00015806	-0.0042551	0.010687	-0.015889	-0.060874	111.6	-0.0027153	-0.0023998
2220.39	-0.00074482	-0.040597	0.0048777	-0.00030167	0.00046577	-5.028e-05	-0.0058278	0.034245	0.00029696	-0.00027073	0.073226	-20.969	-2.209e-07	0.073961	0.0015024	-0.023731	-1.0557e-05	-0.068478	-0.0025517	0.011666	-0.00077926	0.62136	-5.6967	1.5007	-0.01433	-3.9645e-05	0.30013	-0.21346	9.9808	0.0025498	-0.12544	-0.00017588	0.0031506	0.00086225	-0.00066393	0.0058	-3.7718e-05	4.7005e-05	0.00016022	-4.925e-05	7.3455e-05	0.00016294	-0.0043949	0.011075	-0.016402	-0.062629	118.95	-0.0028328	-0.0024772
2263.11	-0.00078141	-0.042527	0.0051095	-0.00031742	0.0004875	-5.2594e-05	-0.0061044	0.03587	0.00030791	-0.00028071	0.0767	-22.199	-2.3138e-07	0.077474	0.0015578	-0.024542	-1.1379e-05	-0.071757	-0.0026812	0.012277	-0.000821	0.65603	-5.9655	1.5878	-0.01517	-4.523e-05	0.31692	-0.22982	10.558	0.0026138	-0.12979	-0.00018248	0.0032674	0.00087906	-0.00067237	0.0059655	-3.9712e-05	4.9421e-05	0.00016431	-5.0983e-05	7.6391e-05	0.00016814	-0.0045449	0.011494	-0.016955	-0.064504	127.41	-0.002963	-0.00256
2305.83	-0.00081737	-0.044411	0.0053359	-0.00033308	0.00050869	-5.4832e-05	-0.0063745	0.037458	0.00031832	-0.0002902	0.080092	-23.386	-2.4161e-07	0.080905	0.0016104	-0.025309	-1.22e-05	-0.074961	-0.0028077	0.012869	-0.00086138	0.68944	-6.2282	1.6718	-0.015979	-5.0597e-05	0.33312	-0.24572	11.115	0.0026711	-0.13389	-0.00018877	0.0033783	0.00089329	-0.00067854	0.0061172	-4.168e-05	5.1798e-05	0.00016797	-5.2623e-05	7.9207e-05	0.00017299	-0.0046862	0.011893	-0.017475	-0.066261	136.07	-0.0030903	-0.0026379
2348.55	-0.00085238	-0.046234	0.0055549	-0.00034851	0.00052914	-5.6975e-05	-0.0066358	0.038993	0.00032803	-0.00029905	0.083372	-24.518	-2.5151e-07	0.084224	0.0016595	-0.02602	-1.3013e-05	-0.078063	-0.0029301	0.013436	-0.00090007	0.72133	-6.4826	1.7519	-0.01675	-5.5714e-05	0.34861	-0.26105	11.646	0.0027208	-0.13769	-0.00019465	0.003482	0.00090467	-0.00068224	0.0062525	-4.3598e-05	5.4109e-05	0.00017115	-5.4146e-05	8.1865e-05	0.00017742	-0.0048167	0.012266	-0.017957	-0.067873	144.86	-0.0032132	-0.0027096
2391.27	-0.0008861	-0.047977	0.0057643	-0.00036356	0.00054865	-5.9e-05	-0.0068854	0.04046	0.00033689	-0.00030714	0.086507	-25.587	-2.6096e-07	0.087396	0.0017044	-0.026663	-1.3807e-05	-0.081031	-0.0030472	0.013974	-0.00093671	0.7514	-6.7258	1.8275	-0.017478	-6.0547e-05	0.36323	-0.27566	12.146	0.0027618	-0.14113	-0.00020003	0.0035767	0.00091289	-0.00068329	0.0063691	-4.5441e-05	5.6322e-05	0.00017379	-5.5529e-05	8.4327e-05	0.00018135	-0.0049343	0.012609	-0.018392	-0.06931	153.71	-0.00333	-0.002774
2433.98	-0.00091812	-0.04962	0.0059616	-0.00037806	0.00056697	-6.0884e-05	-0.0071207	0.041843	0.00034477	-0.00031432	0.08946	-26.581	-2.6987e-07	0.090385	0.0017442	-0.027227	-1.4573e-05	-0.083832	-0.0031578	0.014477	-0.00097091	0.77936	-6.9552	1.8977	-0.018154	-6.5062e-05	0.37685	-0.28943	12.612	0.0027931	-0.14414	-0.00020482	0.0036608	0.0009177	-0.00068155	0.0064645	-4.7182e-05	5.8405e-05	0.00017581	-5.6745e-05	8.6551e-05	0.00018472	-0.0050369	0.012915	-0.018772	-0.070543	162.53	-0.0034388	-0.0028298
2490.5	-0.00095718	-0.051602	0.0061997	-0.00039607	0.00058898	-6.3118e-05	-0.0074044	0.04351	0.00035341	-0.00032221	0.093021	-27.762	-2.8062e-07	0.093992	0.0017879	-0.027832	-1.5526e-05	-0.087217	-0.0032916	0.015077	-0.0010117	0.81253	-7.2323	1.9811	-0.018955	-7.0482e-05	0.39304	-0.30608	13.164	0.0028185	-0.14736	-0.00021012	0.0037534	0.00091844	-0.00067478	0.0065545	-4.9283e-05	6.0904e-05	0.00017746	-5.806e-05	8.9063e-05	0.00018818	-0.0051461	0.013253	-0.019178	-0.071815	173.96	-0.0035675	-0.0028888
2547.01	-0.00099157	-0.053319	0.0064061	-0.00041233	0.00060791	-6.5005e-05	-0.0076501	0.044954	0.00035974	-0.00032798	0.096105	-28.766	-2.8992e-07	0.097116	0.0018199	-0.028255	-1.6387e-05	-0.090159	-0.0034082	0.01559	-0.0010465	0.84066	-7.4725	2.0519	-0.019636	-7.5198e-05	0.40682	-0.32065	13.633	0.0028238	-0.14961	-0.00021403	0.0038213	0.00091242	-0.00066279	0.0065991	-5.1092e-05	6.3039e-05	0.00017785	-5.8992e-05	9.1004e-05	0.00019036	-0.0052211	0.013505	-0.019457	-0.072618	184.91	-0.003675	-0.0029285
2603.52	-0.0010203	-0.054722	0.0065746	-0.00042639	0.00062321	-6.6487e-05	-0.0078506	0.046133	0.00036347	-0.00033138	0.09862	-29.567	-2.975e-07	0.099667	0.0018387	-0.028474	-1.7132e-05	-0.092572	-0.0035042	0.016003	-0.0010745	0.86301	-7.669	2.1082	-0.020177	-7.9132e-05	0.41781	-0.33278	14.007	0.0028081	-0.15076	-0.00021641	0.0038617	0.00089944	-0.00064561	0.0065948	-5.2548e-05	6.4736e-05	0.0001769	-5.9496e-05	9.2293e-05	0.00019116	-0.0052581	0.01366	-0.019596	-0.072898	195.1	-0.0037571	-0.0029468
2660.03	-0.0010424	-0.055764	0.0066998	-0.0004378	0.00063436	-6.7515e-05	-0.0079994	0.047007	0.00036439	-0.00033222	0.10048	-30.143	-3.0313e-07	0.10156	0.0018433	-0.028474	-1.774e-05	-0.094378	-0.0035766	0.016302	-0.0010947	0.87894	-7.8152	2.1486	-0.020564	-8.2216e-05	0.4257	-0.34219	14.274	0.0027707	-0.15075	-0.00021712	0.0038722	0.00087951	-0.00062346	0.0065394	-5.3595e-05	6.593e-05	0.00017458	-5.9538e-05	9.287e-05	0.00019047	-0.0052543	0.013709	-0.019585	-0.072615	204.25	-0.0038106	-0.0029422
2716.54	-0.0010572	-0.056408	0.0067771	-0.0004462	0.00064094	-6.805e-05	-0.0080909	0.047545	0.00036237	-0.00033039	0.10163	-30.476	-3.0659e-07	0.10273	0.0018331	-0.028246	-1.8192e-05	-0.095511	-0.003623	0.016477	-0.0011065	0.88796	-7.9058	2.1718	-0.020786	-8.4402e-05	0.43025	-0.34863	14.427	0.0027119	-0.14953	-0.00021607	0.0038515	0.00085294	-0.00059676	0.0064328	-5.4189e-05	6.6569e-05	0.00017091	-5.9101e-05	9.2692e-05	0.00018827	-0.0052084	0.013648	-0.019416	-0.071744	212.09	-0.0038326	-0.0029141
2773.06	-0.0010641	-0.056628	0.0068035	-0.00045128	0.0006427	-6.8068e-05	-0.0081217	0.047727	0.00035741	-0.00032587	0.10201	-30.557	-3.0774e-07	0.10313	0.001808	-0.027792	-1.8476e-05	-0.09593	-0.0036417	0.016523	-0.0011095	0.88977	-7.9372	2.177	-0.020836	-8.5667e-05	0.43132	-0.35195	14.461	0.0026329	-0.14709	-0.00021327	0.0037995	0.00082028	-0.00056613	0.0062766	-5.4303e-05	6.6622e-05	0.00016596	-5.8183e-05	9.1747e-05	0.00018457	-0.0051206	0.013476	-0.019092	-0.070286	218.42	-0.0038219	-0.0028626
2832.36	-0.0010625	-0.056394	0.0067753	-0.00045287	0.00063925	-6.7528e-05	-0.0080872	0.047524	0.00034916	-0.00031835	0.10158	-30.371	-3.0642e-07	0.10269	0.0017662	-0.027081	-1.8587e-05	-0.095581	-0.0036308	0.01643	-0.0011031	0.88392	-7.9051	2.1633	-0.020703	-8.6012e-05	0.42867	-0.35204	14.369	0.0025305	-0.1433	-0.00020852	0.0037126	0.00078039	-0.00053064	0.0060638	-5.3897e-05	6.604e-05	0.00015954	-5.6726e-05	8.9954e-05	0.00017918	-0.0049855	0.013179	-0.018592	-0.068151	223.23	-0.0037752	-0.0027847
2891.66	-0.0010521	-0.055693	0.0066911	-0.00045062	0.00063054	-6.6436e-05	-0.007986	0.04693	0.00033808	-0.00030825	0.1003	-29.917	-3.0257e-07	0.10141	0.0017101	-0.026155	-1.8509e-05	-0.094442	-0.0035895	0.016199	-0.0010874	0.87045	-7.8078	2.1307	-0.02039	-8.5395e-05	0.42232	-0.34875	14.152	0.0024113	-0.13837	-0.00020206	0.0035955	0.00073596	-0.00049278	0.0058076	-5.297e-05	6.483e-05	0.00015206	-5.481e-05	8.74e-05	0.00017242	-0.0048109	0.012775	-0.017945	-0.065456	226.06	-0.0036938	-0.0026849
2950.96	-0.0010334	-0.054562	0.0065551	-0.0004447	0.00061696	-6.4841e-05	-0.0078229	0.045972	0.00032457	-0.00029593	0.098249	-29.221	-2.9638e-07	0.099349	0.0016418	-0.025046	-1.8254e-05	-0.092571	-0.0035198	0.01584	-0.001063	0.85004	-7.6501	2.0809	-0.019911	-8.3905e-05	0.41259	-0.34236	13.821	0.0022793	-0.13247	-0.00019415	0.0034526	0.00068842	-0.00045373	0.005517	-5.1567e-05	6.3047e-05	0.00014378	-5.2506e-05	8.4188e-05	0.00016452	-0.0046031	0.012278	-0.017173	-0.062289	226.9	-0.0035812	-0.0025667
3010.26	-0.0010074	-0.053054	0.0063739	-0.00043547	0.00059919	-6.2815e-05	-0.007606	0.044697	0.00030917	-0.0002819	0.09552	-28.318	-2.8816e-07	0.096599	0.0015639	-0.023798	-1.7842e-05	-0.090059	-0.0034253	0.015371	-0.0010313	0.82372	-7.4397	2.0164	-0.019292	-8.1666e-05	0.39997	-0.33326	13.392	0.0021391	-0.12583	-0.0001851	0.0032896	0.00063931	-0.00041464	0.0052023	-4.9757e-05	6.0778e-05	0.00013499	-4.9903e-05	8.0448e-05	0.00015578	-0.00437	0.011709	-0.016307	-0.058763	225.87	-0.0034424	-0.0024347
3069.56	-0.00097539	-0.051242	0.0061562	-0.00042347	0.00057803	-6.045e-05	-0.0073455	0.043167	0.00029249	-0.00026669	0.092246	-27.251	-2.7828e-07	0.093297	0.0014795	-0.022457	-1.7301e-05	-0.087027	-0.0033107	0.014814	-0.00099365	0.79272	-7.1866	1.9404	-0.018562	-7.8826e-05	0.38508	-0.32198	12.887	0.0019953	-0.11871	-0.00017527	0.0031128	0.00059009	-0.00037658	0.0048744	-4.7628e-05	5.8131e-05	0.00012597	-4.7099e-05	7.6333e-05	0.00014652	-0.0041204	0.011089	-0.015379	-0.055002	223.17	-0.0032837	-0.0022937
3128.86	-0.00093888	-0.049208	0.0059118	-0.00040932	0.00055444	-5.7846e-05	-0.0070533	0.04145	0.00027513	-0.00025086	0.088573	-26.069	-2.672e-07	0.08959	0.0013916	-0.021071	-1.6663e-05	-0.083615	-0.0031813	0.014196	-0.00095182	0.75843	-6.9024	1.8562	-0.017754	-7.5549e-05	0.36856	-0.30909	12.328	0.0018521	-0.11136	-0.00016502	0.0029287	0.0005421	-0.00034043	0.0045437	-4.5275e-05	5.5222e-05	0.00011699	-4.4194e-05	7.2e-05	0.00013704	-0.003863	0.010442	-0.01442	-0.051136	219.07	-0.0031116	-0.0021486
3188.16	-0.00089947	-0.047036	0.0056509	-0.00039369	0.00052938	-5.5105e-05	-0.0067415	0.039618	0.00025764	-0.00023493	0.084654	-24.819	-2.5538e-07	0.085633	0.0013032	-0.019683	-1.5962e-05	-0.079963	-0.0030427	0.013539	-0.0009075	0.72224	-6.5988	1.7673	-0.016901	-7.1996e-05	0.3511	-0.29517	11.737	0.0017133	-0.104	-0.00015468	0.0027433	0.0004964	-0.00030683	0.0042193	-4.2798e-05	5.2172e-05	0.00010828	-4.1281e-05	6.7597e-05	0.00012764	-0.0036057	0.0097893	-0.013461	-0.047282	213.9	-0.0029329	-0.0020039
3247.46	-0.00085864	-0.044805	0.0053828	-0.00037722	0.00050372	-5.232e-05	-0.0064211	0.037735	0.00024053	-0.00021932	0.080628	-23.546	-2.4323e-07	0.081568	0.0012166	-0.01833	-1.5226e-05	-0.076206	-0.0028998	0.012869	-0.00086225	0.68539	-6.2867	1.6767	-0.016033	-6.8316e-05	0.3333	-0.28078	11.136	0.0015815	-0.096826	-0.00014455	0.0025617	0.00045375	-0.00027619	0.0039085	-4.0284e-05	4.9087e-05	0.00010002	-3.8438e-05	6.3253e-05	0.00011854	-0.0033554	0.0091487	-0.012528	-0.04354	208.01	-0.0027535	-0.0018633
3306.76	-0.00081768	-0.042581	0.0051156	-0.00036049	0.00047822	-4.9568e-05	-0.0061019	0.03586	0.00022414	-0.00020439	0.076617	-22.286	-2.3114e-07	0.077516	0.0011337	-0.01704	-1.4484e-05	-0.072455	-0.002757	0.012204	-0.00081739	0.64895	-5.9755	1.5872	-0.015175	-6.4633e-05	0.31568	-0.26638	10.541	0.0014588	-0.089992	-0.00013483	0.0023878	0.0004146	-0.00024865	0.0036165	-3.7809e-05	4.6056e-05	9.2326e-05	-3.5725e-05	5.9069e-05	0.00010992	-0.003117	0.0085345	-0.011639	-0.039989	201.7	-0.0025783	-0.0017296
3366.06	-0.00077761	-0.040417	0.0048556	-0.00034396	0.00045347	-4.6909e-05	-0.0057913	0.034035	0.00020874	-0.00019035	0.072715	-21.068	-2.1936e-07	0.073574	0.0010558	-0.015831	-1.3755e-05	-0.068802	-0.0026179	0.011559	-0.00077392	0.61372	-5.6726	1.5006	-0.014345	-6.1044e-05	0.29863	-0.25232	9.9666	0.001346	-0.083593	-0.0001257	0.0022243	0.00037911	-0.00022418	0.0033463	-3.5429e-05	4.3146e-05	8.5259e-05	-3.3181e-05	5.5117e-05	0.00010188	-0.002894	0.0079562	-0.010807	-0.036677	195.25	-0.0024109	-0.0016047
3411.66	-0.00074786	-0.038817	0.0046633	-0.0003316	0.00043521	-4.4954e-05	-0.0055618	0.032685	0.00019766	-0.00018024	0.069831	-20.172	-2.1066e-07	0.07066	0.00099972	-0.014963	-1.3213e-05	-0.066098	-0.002515	0.011084	-0.0007419	0.58782	-5.4486	1.437	-0.013735	-5.839e-05	0.28609	-0.24191	9.5437	0.0012663	-0.079001	-0.00011911	0.0021067	0.00035429	-0.00020732	0.0031542	-3.3687e-05	4.102e-05	8.0261e-05	-3.1355e-05	5.2261e-05	9.6141e-05	-0.0027341	0.0075397	-0.01021	-0.034312	190.31	-0.002289	-0.0015152
3457.26	-0.00071931	-0.037285	0.0044793	-0.00031966	0.00041774	-4.309e-05	-0.005342	0.031394	0.00018727	-0.00017077	0.06707	-19.317	-2.0234e-07	0.067869	0.00094717	-0.014151	-1.2692e-05	-0.063509	-0.0024163	0.01063	-0.00071133	0.56311	-5.2341	1.3762	-0.013153	-5.5851e-05	0.27412	-0.23193	9.1406	0.0011925	-0.074706	-0.00011294	0.0019963	0.00033151	-0.00019205	0.0029756	-3.2034e-05	3.9004e-05	7.5635e-05	-2.9645e-05	4.9577e-05	9.0784e-05	-0.0025846	0.0071487	-0.0096514	-0.03211	185.49	-0.0021738	-0.0014316
3502.86	-0.00069207	-0.035828	0.0043042	-0.00030822	0.00040115	-4.1323e-05	-0.0051329	0.030165	0.00017758	-0.00016193	0.064444	-18.507	-1.9441e-07	0.065215	0.00089811	-0.013395	-1.2195e-05	-0.061044	-0.0023224	0.010199	-0.00068232	0.53969	-5.0301	1.3187	-0.012602	-5.3438e-05	0.26277	-0.22243	8.7585	0.0011244	-0.070705	-0.00010717	0.0018933	0.00031065	-0.00017823	0.0028102	-3.0476e-05	3.7104e-05	7.1364e-05	-2.8052e-05	4.7065e-05	8.5806e-05	-0.0024454	0.0067835	-0.0091314	-0.03007	180.82	-0.0020654	-0.0013538
3548.46	-0.00066623	-0.034448	0.0041384	-0.00029732	0.00038546	-3.9655e-05	-0.004935	0.029002	0.00016855	-0.0001537	0.061958	-17.742	-1.8691e-07	0.062703	0.00085246	-0.012692	-1.1723e-05	-0.058709	-0.0022334	0.0097921	-0.00065492	0.51759	-4.8369	1.2644	-0.012081	-5.1158e-05	0.25206	-0.21344	8.3979	0.0010617	-0.066988	-0.0001018	0.0017974	0.00029156	-0.00016571	0.0026573	-2.9013e-05	3.5323e-05	6.7427e-05	-2.6572e-05	4.4722e-05	8.1192e-05	-0.0023162	0.0064434	-0.0086485	-0.028185	176.35	-0.0019641	-0.0012816
3594.06	-0.00064179	-0.033146	0.003982	-0.00028698	0.00037067	-3.8086e-05	-0.0047483	0.027905	0.00016017	-0.00014606	0.059612	-17.023	-1.7984e-07	0.060331	0.00081005	-0.01204	-1.1277e-05	-0.056504	-0.0021494	0.0094086	-0.00062911	0.4968	-4.6545	1.2133	-0.011592	-4.9009e-05	0.24198	-0.20495	8.0587	0.0010039	-0.063541	-9.6809e-05	0.0017084	0.00027409	-0.00015436	0.0025161	-2.7645e-05	3.3656e-05	6.3798e-05	-2.5199e-05	4.2542e-05	7.6921e-05	-0.0021964	0.0061272	-0.0082007	-0.026449	172.09	-0.0018694	-0.0012147
3639.67	-0.00061873	-0.031919	0.0038346	-0.00027718	0.00035675	-3.6612e-05	-0.0045724	0.026871	0.00015238	-0.00013896	0.057403	-16.347	-1.7317e-07	0.058098	0.00077067	-0.011436	-1.0855e-05	-0.054427	-0.0020702	0.009048	-0.00060485	0.47727	-4.4827	1.1654	-0.011133	-4.6989e-05	0.23251	-0.19695	7.7402	0.00095055	-0.060345	-9.2171e-05	0.0016256	0.00025806	-0.00014403	0.0023855	-2.6367e-05	3.2101e-05	6.0449e-05	-2.3926e-05	4.0514e-05	7.2968e-05	-0.0020853	0.0058333	-0.0077857	-0.02485	168.06	-0.0017812	-0.0011527
3691.67	-0.00059404	-0.030609	0.0036772	-0.00026667	0.00034189	-3.5041e-05	-0.0043845	0.025767	0.00014418	-0.00013148	0.055042	-15.626	-1.6605e-07	0.055712	0.00072916	-0.010799	-1.0404e-05	-0.052207	-0.0019856	0.0086634	-0.00057897	0.45646	-4.2991	1.1143	-0.010643	-4.4836e-05	0.22241	-0.1884	7.4008	0.00089471	-0.056982	-8.7278e-05	0.0015384	0.00024136	-0.00013335	0.0022485	-2.5014e-05	3.0453e-05	5.6939e-05	-2.2587e-05	3.8374e-05	6.8814e-05	-0.0019685	0.0055234	-0.007349	-0.023181	163.72	-0.001688	-0.0010876
3743.68	-0.00057098	-0.029386	0.0035303	-0.00025681	0.00032804	-3.3579e-05	-0.0042092	0.024737	0.00013662	-0.00012459	0.05284	-14.956	-1.5941e-07	0.053485	0.00069095	-0.010214	-9.9824e-06	-0.050135	-0.0019066	0.0083051	-0.00055487	0.4371	-4.1278	1.0667	-0.010188	-4.2832e-05	0.21302	-0.18043	7.085	0.0008436	-0.05389	-8.2772e-05	0.0014581	0.00022616	-0.0001237	0.0021229	-2.3763e-05	2.8931e-05	5.3724e-05	-2.1356e-05	3.6402e-05	6.5002e-05	-0.0018612	0.005238	-0.0069477	-0.02166	159.66	-0.001602	-0.0010277
3795.69	-0.00054941	-0.028245	0.0033932	-0.00024757	0.00031511	-3.2217e-05	-0.0040455	0.023775	0.00012966	-0.00011824	0.050785	-14.332	-1.5321e-07	0.051407	0.00065572	-0.0096756	-9.5876e-06	-0.0482	-0.0018328	0.0079711	-0.00053242	0.41908	-3.9679	1.0224	-0.0097639	-4.0966e-05	0.20427	-0.17299	6.791	0.00079667	-0.051042	-7.8614e-05	0.0013841	0.00021227	-0.00011494	0.0020074	-2.2606e-05	2.7522e-05	5.077e-05	-2.0223e-05	3.4581e-05	6.1495e-05	-0.0017625	0.0049746	-0.0065781	-0.020272	155.86	-0.0015226	-0.00097268
3847.7	-0.00052923	-0.027178	0.003265	-0.0002389	0.00030304	-3.0946e-05	-0.0038926	0.022876	0.00012322	-0.00011237	0.048864	-13.75	-1.4742e-07	0.049465	0.00062314	-0.0091781	-9.2176e-06	-0.04639	-0.0017638	0.0076594	-0.00051146	0.40226	-3.8184	0.98116	-0.0093687	-3.9226e-05	0.1961	-0.16604	6.5169	0.00075346	-0.048413	-7.4767e-05	0.0013156	0.00019954	-0.00010695	0.0019009	-2.1532e-05	2.6215e-05	4.8048e-05	-1.9177e-05	3.2896e-05	5.8261e-05	-0.0016713	0.0047309	-0.006237	-0.019003	152.3	-0.0014491	-0.00092188
3899.7	-0.0005103	-0.02618	0.0031451	-0.00023075	0.00029175	-2.9759e-05	-0.0037494	0.022035	0.00011725	-0.00010693	0.047066	-13.206	-1.4199e-07	0.047646	0.00059295	-0.0087176	-8.8704e-06	-0.044696	-0.0016992	0.007368	-0.00049187	0.38656	-3.6785	0.94261	-0.0089996	-3.7602e-05	0.18848	-0.15953	6.2609	0.00071356	-0.045979	-7.12e-05	0.0012521	0.00018782	-9.9645e-05	0.0018024	-2.0536e-05	2.5002e-05	4.5532e-05	-1.8209e-05	3.1333e-05	5.5271e-05	-0.0015869	0.004505	-0.0059214	-0.017839	148.96	-0.0013808	-0.00087491
3951.71	-0.00049254	-0.025243	0.0030325	-0.00022308	0.00028116	-2.8648e-05	-0.0036151	0.021246	0.0001117	-0.00010187	0.045379	-12.698	-1.369e-07	0.045941	0.00056491	-0.0082902	-8.5439e-06	-0.043107	-0.0016386	0.007095	-0.00047353	0.37186	-3.5472	0.90654	-0.0086543	-3.6083e-05	0.18134	-0.15344	6.0214	0.00067661	-0.043721	-6.7884e-05	0.0011931	0.00017701	-9.2936e-05	0.0017112	-1.9608e-05	2.3872e-05	4.32e-05	-1.7311e-05	2.988e-05	5.2499e-05	-0.0015087	0.004295	-0.0056285	-0.016769	145.82	-0.0013174	-0.00083134
4020.46	-0.00047066	-0.024091	0.0028942	-0.00021362	0.00026815	-2.7284e-05	-0.00345	0.020275	0.00010495	-9.572e-05	0.043306	-12.073	-1.3065e-07	0.043844	0.00053077	-0.0077705	-8.141e-06	-0.041152	-0.0015641	0.0067597	-0.000451	0.35383	-3.3858	0.86228	-0.0082307	-3.4221e-05	0.17258	-0.14595	5.7275	0.00063178	-0.040974	-6.3845e-05	0.0011213	0.00016396	-8.4875e-05	0.0016004	-1.8475e-05	2.2493e-05	4.0368e-05	-1.622e-05	2.811e-05	4.9132e-05	-0.0014136	0.0040392	-0.0052725	-0.01548	141.95	-0.0012402	-0.00077842
4089.2	-0.00045042	-0.023027	0.0027663	-0.00020484	0.00025614	-2.6026e-05	-0.0032974	0.019379	9.8786e-05	-9.0096e-05	0.04139	-11.498	-1.2487e-07	0.041907	0.00049957	-0.0072962	-7.7676e-06	-0.039346	-0.0014952	0.0064504	-0.00043023	0.33722	-3.2366	0.82152	-0.0078405	-3.2507e-05	0.16451	-0.13903	5.4568	0.00059098	-0.038468	-6.0152e-05	0.0010557	0.00015213	-7.7618e-05	0.0014994	-1.7438e-05	2.123e-05	3.7787e-05	-1.5225e-05	2.6491e-05	4.6064e-05	-0.0013269	0.0038053	-0.0049476	-0.014318	138.37	-0.0011695	-0.00073016
4157.94	-0.00043165	-0.022042	0.0026479	-0.00019668	0.00024503	-2.4863e-05	-0.0031562	0.018549	9.313e-05	-8.4939e-05	0.039616	-10.967	-1.1952e-07	0.040112	0.00047096	-0.0068618	-7.4204e-06	-0.037672	-0.0014314	0.0061644	-0.00041102	0.32187	-3.0984	0.78386	-0.00748	-3.0926e-05	0.15705	-0.13264	5.2067	0.0005537	-0.036173	-5.6762e-05	0.00099552	0.00014138	-7.1061e-05	0.001407	-1.6484e-05	2.0068e-05	3.5428e-05	-1.4314e-05	2.5005e-05	4.3257e-05	-0.0012475	0.0035906	-0.0046502	-0.013266	135.03	-0.0011047	-0.00068601
4226.68	-0.0004142	-0.021126	0.0025379	-0.00018908	0.0002347	-2.3786e-05	-0.0030249	0.017778	8.7927e-05	-8.0195e-05	0.037968	-10.475	-1.1455e-07	0.038446	0.00044464	-0.0064626	-7.0968e-06	-0.036118	-0.0013721	0.0058991	-0.00039321	0.30764	-2.9701	0.74896	-0.0071462	-2.9463e-05	0.15013	-0.12671	4.975	0.00051955	-0.034064	-5.3643e-05	0.00094014	0.00013157	-6.512e-05	0.0013223	-1.5604e-05	1.8997e-05	3.3264e-05	-1.3477e-05	2.3636e-05	4.0682e-05	-0.0011746	0.0033931	-0.0043771	-0.012309	131.92	-0.0010449	-0.00064548
4295.43	-0.00039792	-0.020274	0.0024356	-0.00018197	0.0002251	-2.2784e-05	-0.0029028	0.01706	8.3127e-05	-7.5818e-05	0.036434	-10.017	-1.0992e-07	0.036894	0.00042036	-0.0060947	-6.7946e-06	-0.03467	-0.0013169	0.0056524	-0.00037665	0.29443	-2.8506	0.71656	-0.0068361	-2.8106e-05	0.14371	-0.12119	4.7598	0.00048817	-0.032121	-5.0763e-05	0.00088905	0.0001226	-5.9723e-05	0.0012443	-1.479e-05	1.8006e-05	3.1274e-05	-1.2707e-05	2.2373e-05	3.8312e-05	-0.0011074	0.0032107	-0.0041254	-0.011436	129	-0.00098977	-0.00060817
4364.17	-0.00038272	-0.019479	0.00234	-0.00017533	0.00021614	-2.1851e-05	-0.0027888	0.01639	7.8687e-05	-7.1769e-05	0.035003	-9.5917	-1.056e-07	0.035446	0.00039791	-0.0057548	-6.5116e-06	-0.033318	-0.0012654	0.0054224	-0.00036123	0.28212	-2.739	0.68639	-0.0065475	-2.6844e-05	0.13773	-0.11605	4.5595	0.00045927	-0.030325	-4.8097e-05	0.00084177	0.00011438	-5.481e-05	0.0011724	-1.4035e-05	1.7086e-05	2.944e-05	-1.1995e-05	2.1203e-05	3.6124e-05	-0.0010454	0.003042	-0.0038929	-0.010637	126.25	-0.00093866	-0.00057372
4446.42	-0.0003658	-0.018594	0.0022338	-0.00016791	0.00020619	-2.0815e-05	-0.0026621	0.015645	7.3796e-05	-6.7309e-05	0.033411	-9.1197	-1.008e-07	0.033836	0.00037317	-0.0053808	-6.1959e-06	-0.031815	-0.0012081	0.0051672	-0.0003441	0.26848	-2.615	0.65294	-0.0062274	-2.5447e-05	0.13109	-0.11035	4.3373	0.00042759	-0.02835	-4.516e-05	0.00078969	0.00010541	-4.9494e-05	0.0010935	-1.3201e-05	1.607e-05	2.7428e-05	-1.1212e-05	1.9913e-05	3.3721e-05	-0.0009772	0.0028559	-0.0036372	-0.009766	123.17	-0.00088227	-0.00053586
4528.67	-0.00035013	-0.017776	0.0021355	-0.00016102	0.00019698	-1.9858e-05	-0.0025448	0.014956	6.9313e-05	-6.3222e-05	0.031939	-8.6841	-9.6358e-08	0.032346	0.0003505	-0.0050384	-5.9028e-06	-0.030424	-0.0011551	0.0049312	-0.00032828	0.25588	-2.5002	0.62207	-0.0059321	-2.416e-05	0.12496	-0.10508	4.1323	0.00039871	-0.026543	-4.2466e-05	0.00074196	9.7283e-05	-4.472e-05	0.0010214	-1.2433e-05	1.5135e-05	2.5592e-05	-1.0496e-05	1.8729e-05	3.1526e-05	-0.00091483	0.0026854	-0.0034032	-0.0089772	120.28	-0.00083049	-0.00050124
4610.92	-0.00033556	-0.017017	0.0020442	-0.00015461	0.00018844	-1.8972e-05	-0.002436	0.014317	6.5195e-05	-5.9467e-05	0.030572	-8.2811	-9.2236e-08	0.030964	0.00032966	-0.0047242	-5.63e-06	-0.029133	-0.0011058	0.0047127	-0.00031362	0.24422	-2.3937	0.5935	-0.0056589	-2.2972e-05	0.11929	-0.1002	3.9426	0.00037233	-0.024884	-3.9989e-05	0.00069809	8.9901e-05	-4.0424e-05	0.00095541	-1.1725e-05	1.4273e-05	2.3914e-05	-9.8387e-06	1.764e-05	2.9514e-05	-0.00085762	0.0025285	-0.0031886	-0.0082602	117.56	-0.00078279	-0.0004695
4693.17	-0.000322	-0.016311	0.0019594	-0.00014863	0.00018051	-1.815e-05	-0.0023348	0.013722	6.14e-05	-5.6006e-05	0.029301	-7.9073	-8.8403e-08	0.029679	0.00031047	-0.0044351	-5.3755e-06	-0.027932	-0.0010601	0.0045097	-0.00030001	0.2334	-2.2946	0.567	-0.0054054	-2.1871e-05	0.11403	-0.095675	3.7666	0.00034816	-0.023358	-3.7705e-05	0.00065766	8.3179e-05	-3.655e-05	0.00089485	-1.107e-05	1.3475e-05	2.2375e-05	-9.2343e-06	1.6636e-05	2.7666e-05	-0.00080501	0.0023839	-0.0029911	-0.0076065	114.99	-0.00073875	-0.00044033
4775.42	-0.00030934	-0.015652	0.0018803	-0.00014303	0.00017311	-1.7384e-05	-0.0022404	0.013167	5.7895e-05	-5.2811e-05	0.028117	-7.5598	-8.483e-08	0.02848	0.00029275	-0.0041684	-5.1377e-06	-0.026812	-0.0010174	0.0043207	-0.00028735	0.22334	-2.2023	0.54236	-0.0051698	-2.085e-05	0.10913	-0.091464	3.6029	0.00032596	-0.021951	-3.5595e-05	0.00062033	7.7043e-05	-3.3049e-05	0.00083914	-1.0463e-05	1.2736e-05	2.0961e-05	-8.677e-06	1.5707e-05	2.5963e-05	-0.00075651	0.0022503	-0.002809	-0.0070087	112.56	-0.00069798	-0.00041344
4857.67	-0.00029751	-0.015037	0.0018064	-0.00013779	0.0001662	-1.667e-05	-0.0021523	0.01265	5.4652e-05	-4.9853e-05	0.02701	-7.236	-8.1491e-08	0.02736	0.00027634	-0.0039218	-4.9151e-06	-0.025766	-0.00097747	0.0041443	-0.00027554	0.21396	-2.1159	0.5194	-0.0049503	-1.99e-05	0.10456	-0.087539	3.4505	0.00030554	-0.02065	-3.3641e-05	0.00058576	7.143e-05	-2.9879e-05	0.00078777	-9.8982e-06	1.2049e-05	1.9659e-05	-8.1618e-06	1.4847e-05	2.4392e-05	-0.00071169	0.0021266	-0.0026407	-0.0064608	110.25	-0.00066015	-0.00038861
4950.42	-0.00028505	-0.014391	0.0017287	-0.00013227	0.00015895	-1.5921e-05	-0.0020597	0.012105	5.1275e-05	-4.6774e-05	0.025847	-6.8967	-7.7983e-08	0.026184	0.00025926	-0.0036655	-4.6806e-06	-0.024666	-0.00093552	0.0039592	-0.00026314	0.20413	-2.0252	0.49533	-0.0047202	-1.8907e-05	0.099778	-0.083423	3.2906	0.00028441	-0.019298	-3.1606e-05	0.00054978	6.566e-05	-2.6658e-05	0.00073453	-9.3084e-06	1.1331e-05	1.8311e-05	-7.6265e-06	1.395e-05	2.2762e-05	-0.00066513	0.0019977	-0.0024658	-0.0058961	107.77	-0.00062066	-0.00036282
5000	-0.00027875	-0.014064	0.0016895	-0.00012946	0.00015528	-1.5543e-05	-0.0020128	0.01183	4.9582e-05	-4.523e-05	0.025259	-6.7255	-7.6209e-08	0.025589	0.0002507	-0.003537	-4.5619e-06	-0.024109	-0.00091431	0.0038658	-0.00025688	0.19916	-1.9793	0.48319	-0.0046041	-1.8407e-05	0.097362	-0.081347	3.21	0.00027387	-0.01862	-3.0585e-05	0.00053173	6.2797e-05	-2.5074e-05	0.00070792	-9.0116e-06	1.097e-05	1.7638e-05	-7.3584e-06	1.35e-05	2.1946e-05	-0.00064182	0.0019331	-0.0023782	-0.0056152	106.49	-0.00060082	-0.00034992
[truncated: 206 more columns]
